# Supplementary material for: Synthesis, structure and blue-light emission of a zero-dimensional zinc halide with the 4-(4-chloro­phen­yl)pyridinium cation
Source: Acta Crystallogr C Struct Chem. 2025 Jul 14;81(Pt 8):462–6. doi: 10.1107/S2053229625005200 (PMC12322931; doi:10.1107/S2053229625005200)
Supplement: Supplementary file 1 [file c-81-00462-sup1.cif]

##############################################################################
#                                                                            #
# This CIF contains the data in a paper accepted for publication in          #
# Acta Crystallographica Section C. It conforms to the requirements of       #
# Notes for Authors for Acta Crystallographica Section C, and has been       #
# peer reviewed under the auspices of the IUCr Commission on Journals.       #
#                                                                            #
# Full details of the Crystallographic Information File format               #
# are given in the paper "The Crystallographic Information File (CIF):       #
# a New Standard Archive File for Crystallography" by S. R. Hall, F. H.      #
# Allen and I. D. Brown [Acta Cryst. (1991), A47, 655-685].                  #
#                                                                            #
# The current version of the core CIF dictionary is obtainable from          #
# ftp://ftp.iucr.org/pub/cif_core.dic.                                       #
#                                                                            #
# Software is freely available for graphical display of the structure(s)     #
# in this CIF. For information consult the CIF software page                 #
# http://www.iucr.org/resources/cif/software.                                #
#                                                                            #
# This file may be used for bona fide research purposes within the           #
# scientific community so long as proper attribution is given to the journal # 
# article from which it was obtained.                                        #
#                                                                            #
##############################################################################
data_I
_audit_creation_method
;
Olex2 1.2
(compiled 2018.05.29 svn.r3508 for OlexSys, GUI svn.r5506)
;
_chemical_name_systematic
;
Bis[4-(4-chlorophenyl)pyridinium] tetrabromidozincate
;
_chemical_name_common     ?
_chemical_formula_moiety     '2(C11 H9 Cl N +), Br4 Zn 2-'
_chemical_formula_sum     'C22 H18 Br4 Cl2 N2 Zn'
_chemical_formula_iupac     '(C11 H9 Cl N)2 [Zn Br4]'
_chemical_formula_weight     766.27
_chemical_melting_point     ?
_space_group_crystal_system     monoclinic
_space_group_name_H-M_alt     'C 1 2/c 1'
_space_group_name_Hall     '-C 2yc'
loop_
    _space_group_symop_operation_xyz
    'x, y, z'
    '-x, y, -z+1/2'
    'x+1/2, y+1/2, z'
    '-x+1/2, y+1/2, -z+1/2'
    '-x, -y, -z'
    'x, -y, z-1/2'
    '-x+1/2, -y+1/2, -z'
    'x+1/2, -y+1/2, z-1/2'
_cell_length_a     12.7583(6)
_cell_length_b     14.1507(5)
_cell_length_c     15.2706(5)
_cell_angle_alpha     90
_cell_angle_beta     110.0670(10)
_cell_angle_gamma     90
_cell_volume     2589.57(18)
_cell_formula_units_Z     4
_cell_measurement_reflns_used     8684
_cell_measurement_theta_min     2.307
_cell_measurement_theta_max     27.963
_cell_measurement_temperature     285(2)
_exptl_crystal_description     block
_exptl_crystal_colour     'clear light colourless'
_exptl_crystal_size_max     0.16
_exptl_crystal_size_mid     0.16
_exptl_crystal_size_min     0.15
_exptl_crystal_density_diffrn     1.965
_exptl_crystal_density_meas     ?
_exptl_crystal_density_method     ?
_exptl_crystal_F_000     1472
_exptl_absorpt_coefficient_mu     7.340
_exptl_absorpt_correction_type     multi-scan
_exptl_absorpt_process_details
;
(SADABS; Bruker, 2016)
;
_exptl_absorpt_correction_T_min     0.321
_exptl_absorpt_correction_T_max     0.333
_diffrn_ambient_temperature     285.0
_diffrn_source     'Bruker Nonius FR591 rotating anode'
_diffrn_radiation_type     MoK\a
_diffrn_radiation_wavelength     0.71073
_diffrn_measurement_device_type     'Bruker APEXII CCD'
_diffrn_measurement_method     '\f and \w scans'
_diffrn_detector_area_resol_mean     ?
_diffrn_reflns_number     42246
_diffrn_reflns_av_R_equivalents     0.0737
_diffrn_reflns_av_unetI/netI     0.0297
_diffrn_reflns_theta_min     2.227
_diffrn_reflns_theta_max     28.309
_diffrn_reflns_theta_full     25.242
_diffrn_measured_fraction_theta_max     0.999
_diffrn_measured_fraction_theta_full     1.000
_diffrn_reflns_limit_h_min     -17
_diffrn_reflns_limit_h_max     16
_diffrn_reflns_limit_k_min     -18
_diffrn_reflns_limit_k_max     18
_diffrn_reflns_limit_l_min     -20
_diffrn_reflns_limit_l_max     20
_refine_special_details
;
Data were collected using a using the Bruker D8 Venture with
graphite-monochromated Mo <i>K</i>\a radiation (\l = 0.71073 \%A). The
structures were solved by direct methods and refined by full-matrix
least-squares on <i>F</i>^2^ using the <i>SHELX2014</i> program (Sheldrick
<i>et al.</i>, 2015) and <i>OLEX2</i> software (Dolomanov <i>et al.</i>,
2009). Non-H atoms were refined anisotropically.
;
_reflns_number_total     3223
_reflns_number_gt     2597
_reflns_threshold_expression     'I > 2\s(I)'
_refine_ls_structure_factor_coef     Fsqd
_refine_ls_matrix_type     full
_refine_ls_R_factor_all     0.0382
_refine_ls_R_factor_gt     0.0267
_refine_ls_wR_factor_gt     0.0626
_refine_ls_wR_factor_ref     0.0672
_refine_ls_goodness_of_fit_ref     1.018
_refine_ls_restrained_S_all     1.018
_refine_ls_number_reflns     3223
_refine_ls_number_parameters     145
_refine_ls_number_restraints     0
_refine_ls_hydrogen_treatment     mixed
_refine_ls_weighting_scheme     calc
_refine_ls_weighting_details
              'w=1/[\s^2^(Fo^2^)+(0.0318P)^2^+1.6563P] where P=(Fo^2^+2Fc^2^)/3'
_atom_sites_solution_hydrogens     mixed
_atom_sites_solution_primary     dual
_atom_sites_solution_secondary     ?
_refine_ls_shift/su_max     0.001
_refine_ls_shift/su_mean     0.000
_refine_diff_density_max     0.260
_refine_diff_density_min     -0.613
_refine_ls_extinction_method     none
_refine_ls_extinction_coef     .
loop_
    _atom_type_symbol
    _atom_type_description
    _atom_type_scat_dispersion_real
    _atom_type_scat_dispersion_imag
    _atom_type_scat_source
    'C' 'C' 0.0033 0.0016
                         'International Tables Vol C Tables 4.2.6.8 and 6.1.1.4'
    'H' 'H' 0.0000 0.0000
                         'International Tables Vol C Tables 4.2.6.8 and 6.1.1.4'
    'Cl' 'Cl' 0.1484 0.1585
                         'International Tables Vol C Tables 4.2.6.8 and 6.1.1.4'
    'N' 'N' 0.0061 0.0033
                         'International Tables Vol C Tables 4.2.6.8 and 6.1.1.4'
    'Zn' 'Zn' 0.2839 1.4301
                         'International Tables Vol C Tables 4.2.6.8 and 6.1.1.4'
    'Br' 'Br' -0.2901 2.4595
                         'International Tables Vol C Tables 4.2.6.8 and 6.1.1.4'
_computing_data_collection
;
APEX2 (Bruker, 2016)
;
_computing_cell_refinement
;
SAINT (Bruker, 2016)
;
_computing_data_reduction
;
SAINT (Bruker, 2016)
;
_computing_structure_solution
;
SHELXT (Sheldrick, 2015<i>a</i>)
;
_computing_structure_refinement
;
SHELXL2014 (Sheldrick, 2015<i>b</i>)
;
_computing_molecular_graphics
;
OLEX2 (Dolomanov <i>et al.</i>, 2009)
;
_computing_publication_material
;
OLEX2 (Dolomanov <i>et al.</i>, 2009)
;
loop_
    _atom_site_type_symbol
    _atom_site_label
    _atom_site_fract_x
    _atom_site_fract_y
    _atom_site_fract_z
    _atom_site_U_iso_or_equiv
    _atom_site_adp_type
    _atom_site_calc_flag
    _atom_site_occupancy
    _atom_site_disorder_assembly
    _atom_site_disorder_group
    Br Br1 -0.12018(2) 0.60790(2) 0.63802(2) 0.04972(9) Uani d 1 . .
    Zn Zn1 0.0000 0.49763(3) 0.7500 0.04242(11) Uani d 1 . .
    Br Br2 -0.10686(3) 0.40262(2) 0.81686(2) 0.06137(10) Uani d 1 . .
    Cl Cl1 0.64771(8) 0.61203(6) 0.37676(7) 0.0784(2) Uani d 1 . .
    N N1 0.1419(2) 0.66118(16) 0.64135(17) 0.0587(6) Uani d 1 . .
    C C3 0.30245(19) 0.64480(15) 0.55977(16) 0.0433(5) Uani d 1 . .
    C C6 0.38753(19) 0.63634(16) 0.51485(16) 0.0436(5) Uani d 1 . .
    C C9 0.5469(2) 0.62288(19) 0.4290(2) 0.0548(6) Uani d 1 . .
    C C7 0.4910(2) 0.68112(19) 0.55141(19) 0.0547(6) Uani d 1 . .
    H H7 0.5070 0.7161 0.6060 0.066 Uiso calc 1 . .
    C C4 0.1950(2) 0.60941(19) 0.5179(2) 0.0567(6) Uani d 1 . .
    H H4 0.1761 0.5792 0.4605 0.068 Uiso calc 1 . .
    C C8 0.5702(2) 0.6749(2) 0.5088(2) 0.0596(7) Uani d 1 . .
    H H8 0.6383 0.7057 0.5340 0.072 Uiso calc 1 . .
    C C5 0.1172(2) 0.6185(2) 0.5600(2) 0.0602(7) Uani d 1 . .
    H H5 0.0458 0.5943 0.5311 0.072 Uiso calc 1 . .
    C C11 0.3673(3) 0.5841(2) 0.4329(2) 0.0597(7) Uani d 1 . .
    H H11 0.2992 0.5537 0.4065 0.072 Uiso calc 1 . .
    C C10 0.4467(3) 0.5771(2) 0.3909(2) 0.0648(7) Uani d 1 . .
    H H10 0.4325 0.5416 0.3368 0.078 Uiso calc 1 . .
    C C2 0.3221(3) 0.6911(2) 0.6442(2) 0.0674(8) Uani d 1 . .
    H H2 0.3917 0.7181 0.6743 0.081 Uiso calc 1 . .
    C C1 0.2415(3) 0.6978(2) 0.6838(2) 0.0734(9) Uani d 1 . .
    H H1A 0.2568 0.7282 0.7408 0.088 Uiso calc 1 . .
    H H1 0.087(3) 0.663(2) 0.669(2) 0.081(10) Uiso d 1 . .
loop_
    _atom_site_aniso_label
    _atom_site_aniso_U_11
    _atom_site_aniso_U_22
    _atom_site_aniso_U_33
    _atom_site_aniso_U_12
    _atom_site_aniso_U_13
    _atom_site_aniso_U_23
    Br1 0.04176(14) 0.05317(15) 0.05209(15) 0.00680(10) 0.01334(11) 0.00912(10)
    Zn1 0.0411(2) 0.0401(2) 0.0461(2) 0.000 0.01505(16) 0.000
    Br2 0.06093(18) 0.05586(17) 0.07050(19) -0.01307(12) 0.02665(14) 0.00854(12)
    Cl1 0.0741(5) 0.0865(6) 0.0936(6) 0.0184(4) 0.0533(5) 0.0094(4)
    N1 0.0626(15) 0.0559(13) 0.0703(15) -0.0072(11) 0.0391(12) 0.0022(11)
    C3 0.0442(13) 0.0350(11) 0.0497(12) 0.0008(9) 0.0148(10) 0.0039(9)
    C6 0.0440(13) 0.0374(11) 0.0487(13) 0.0012(9) 0.0152(10) 0.0013(10)
    C9 0.0535(16) 0.0524(14) 0.0658(16) 0.0134(12) 0.0298(13) 0.0103(12)
    C7 0.0499(14) 0.0577(15) 0.0560(14) -0.0033(12) 0.0175(12) -0.0091(12)
    C4 0.0512(15) 0.0592(16) 0.0604(16) -0.0101(12) 0.0201(13) -0.0115(12)
    C8 0.0405(13) 0.0672(17) 0.0726(18) -0.0011(12) 0.0215(13) -0.0039(14)
    C5 0.0484(15) 0.0617(16) 0.0735(18) -0.0088(12) 0.0248(13) -0.0001(14)
    C11 0.0575(16) 0.0654(17) 0.0588(16) -0.0125(13) 0.0233(13) -0.0144(13)
    C10 0.0681(19) 0.0719(18) 0.0599(16) 0.0000(15) 0.0291(14) -0.0125(14)
    C2 0.0573(17) 0.091(2) 0.0570(15) -0.0194(15) 0.0233(13) -0.0204(15)
    C1 0.079(2) 0.090(2) 0.0623(17) -0.0216(18) 0.0384(17) -0.0209(16)
_geom_special_details
;
 All esds (except the esd in the dihedral angle between two l.s. planes)
 are estimated using the full covariance matrix.  The cell esds are taken
 into account individually in the estimation of esds in distances, angles
 and torsion angles; correlations between esds in cell parameters are only
 used when they are defined by crystal symmetry.  An approximate (isotropic)
 treatment of cell esds is used for estimating esds involving l.s. planes.
;
loop_
    _geom_bond_atom_site_label_1
    _geom_bond_atom_site_label_2
    _geom_bond_site_symmetry_2
    _geom_bond_distance
    _geom_bond_publ_flag
    Br1 Zn1 . 2.4312(3) ?
    Zn1 Br1 2_556 2.4312(3) ?
    Zn1 Br2 2_556 2.3798(3) ?
    Zn1 Br2 . 2.3799(3) ?
    Cl1 C9 . 1.737(3) ?
    N1 C5 . 1.318(4) ?
    N1 C1 . 1.318(4) ?
    N1 H1 . 0.93(3) ?
    C3 C6 . 1.475(3) ?
    C3 C4 . 1.392(3) ?
    C3 C2 . 1.390(4) ?
    C6 C7 . 1.396(3) ?
    C6 C11 . 1.398(4) ?
    C9 C8 . 1.366(4) ?
    C9 C10 . 1.372(4) ?
    C7 H7 . 0.9300 ?
    C7 C8 . 1.379(4) ?
    C4 H4 . 0.9300 ?
    C4 C5 . 1.361(4) ?
    C8 H8 . 0.9300 ?
    C5 H5 . 0.9300 ?
    C11 H11 . 0.9300 ?
    C11 C10 . 1.377(4) ?
    C10 H10 . 0.9300 ?
    C2 H2 . 0.9300 ?
    C2 C1 . 1.364(4) ?
    C1 H1A . 0.9300 ?
loop_
    _geom_angle_atom_site_label_1
    _geom_angle_atom_site_label_2
    _geom_angle_atom_site_label_3
    _geom_angle_site_symmetry_1
    _geom_angle_site_symmetry_3
    _geom_angle
    _geom_angle_publ_flag
    Br1 Zn1 Br1 2_556 . 100.146(18) ?
    Br2 Zn1 Br1 . . 110.390(10) ?
    Br2 Zn1 Br1 2_556 2_556 110.391(10) ?
    Br2 Zn1 Br1 2_556 . 112.128(10) ?
    Br2 Zn1 Br1 . 2_556 112.131(10) ?
    Br2 Zn1 Br2 2_556 . 111.21(2) ?
    C5 N1 H1 . . 118(2) ?
    C1 N1 C5 . . 121.4(3) ?
    C1 N1 H1 . . 121(2) ?
    C4 C3 C6 . . 121.6(2) ?
    C2 C3 C6 . . 122.8(2) ?
    C2 C3 C4 . . 115.6(2) ?
    C7 C6 C3 . . 121.5(2) ?
    C7 C6 C11 . . 117.1(2) ?
    C11 C6 C3 . . 121.3(2) ?
    C8 C9 Cl1 . . 119.3(2) ?
    C8 C9 C10 . . 121.2(3) ?
    C10 C9 Cl1 . . 119.5(2) ?
    C6 C7 H7 . . 119.1 ?
    C8 C7 C6 . . 121.8(2) ?
    C8 C7 H7 . . 119.1 ?
    C3 C4 H4 . . 119.6 ?
    C5 C4 C3 . . 120.8(3) ?
    C5 C4 H4 . . 119.6 ?
    C9 C8 C7 . . 119.0(3) ?
    C9 C8 H8 . . 120.5 ?
    C7 C8 H8 . . 120.5 ?
    N1 C5 C4 . . 120.7(3) ?
    N1 C5 H5 . . 119.6 ?
    C4 C5 H5 . . 119.6 ?
    C6 C11 H11 . . 119.5 ?
    C10 C11 C6 . . 121.1(3) ?
    C10 C11 H11 . . 119.5 ?
    C9 C10 C11 . . 119.7(3) ?
    C9 C10 H10 . . 120.2 ?
    C11 C10 H10 . . 120.2 ?
    C3 C2 H2 . . 119.3 ?
    C1 C2 C3 . . 121.3(3) ?
    C1 C2 H2 . . 119.3 ?
    N1 C1 C2 . . 120.1(3) ?
    N1 C1 H1A . . 120.0 ?
    C2 C1 H1A . . 120.0 ?
_shelx_space_group_comment
;
The symmetry employed for this shelxl refinement is uniquely defined
by the following loop, which should always be used as a source of
symmetry information in preference to the above space-group names.
They are only intended as comments.
;
_shelx_estimated_absorpt_T_min     0.386
_shelx_estimated_absorpt_T_max     0.406
_shelx_hkl_file
;
  -2   0   0  757.28   37.67
   2   0   0  810.82   37.70
  -4   0   0 5736.96  294.45
   4   0   0 5628.00  295.59
  -6   0   0    1.96    1.23
   6   0   0    2.57    3.63
  -6   0   0    3.97    1.72
   6   0   0    4.02    1.68
   6   0   0    1.71    2.50
  -6   0   0    6.23    4.22
  -6   0   0    2.97    1.25
   6   0   0    0.77    1.28
  -6   0   0   -0.11    2.44
  -8   0   0 2082.88  103.83
   8   0   0 2081.07  102.43
 -10   0   0  395.09   21.47
 -10   0   0  410.46   21.07
  10   0   0  388.40   22.10
  10   0   0  403.76   24.65
  10   0   0  399.19   21.03
 -10   0   0  425.48   29.75
  10   0   0  404.81   27.30
 -10   0   0  388.55   22.09
 -10   0   0  407.29   25.92
 -12   0   0   80.34   15.97
  12   0   0   72.72   13.75
  12   0   0   68.80   12.61
  12   0   0   84.57   10.34
 -12   0   0  103.20   10.00
  12   0   0   66.52    6.99
 -12   0   0  103.89    7.27
 -12   0   0   66.35   12.07
  14   0   0    3.43    8.41
 -14   0   0    4.61    3.08
 -14   0   0   41.45   14.32
 -14   0   0   -0.96    6.60
  14   0   0   15.11    7.76
 -14   0   0    4.44    3.98
  14   0   0    9.15    4.03
  -1  -1   0 2011.56   98.87
  -1   1   0 1811.06   97.69
  -3  -1   0  134.36    7.00
   3  -1   0  139.73    7.20
  -3  -1   0  142.70    8.88
  -3  -1   0  135.50    6.80
  -3  -1   0  137.37    8.12
   3  -1   0  115.27    8.42
   3  -1   0  136.67    8.08
  -3   1   0  133.80    8.09
  -3   1   0  136.33    7.16
   3   1   0  132.67    8.53
   3   1   0  134.51    7.94
  -3   1   0  130.97    6.81
  -3   1   0  126.65    8.83
   3   1   0  140.18    7.33
  -3   1   0  139.61    6.97
  -5  -1   0  838.32   42.87
  -5  -1   0  862.56   41.43
   5  -1   0  794.08   44.35
   5  -1   0  869.45   41.20
   5   1   0  811.28   42.09
  -5   1   0  850.81   42.95
   5   1   0  796.23   42.09
  -5   1   0  789.50   42.53
  -7  -1   0  359.39   18.01
  -7  -1   0  346.32   18.70
   7  -1   0  350.60   20.39
   7  -1   0  322.51   21.94
   7  -1   0  349.45   17.79
   7  -1   0  345.70   18.55
  -7  -1   0  330.81   22.84
  -7  -1   0  325.13   20.68
  -7  -1   0  341.01   17.53
  -7   1   0  366.05   18.02
  -7   1   0  359.25   17.69
  -7   1   0  364.21   18.67
   7   1   0  358.81   18.76
  -7   1   0  354.94   20.93
   7   1   0  366.36   22.23
   7   1   0  366.03   20.45
   7   1   0  383.68   17.98
  -7   1   0  326.17   22.66
  -9  -1   0 1360.05   70.24
   9  -1   0 1367.42   71.69
   9  -1   0 1335.73   69.03
  -9  -1   0 1395.19   73.56
  -9   1   0 1481.91   70.65
   9   1   0 1450.48   69.29
   9   1   0 1317.37   71.12
  -9   1   0 1338.53   73.01
   9   1   0 1442.51   67.09
 -11  -1   0   53.59    5.25
  11  -1   0   49.67    5.31
  11  -1   0   51.89    8.98
 -11  -1   0   37.07    5.67
  11  -1   0   56.40    6.84
 -11  -1   0   54.31    9.93
  11  -1   0   60.65   11.93
 -11  -1   0   42.47   12.82
 -11   1   0   47.06    9.57
 -11   1   0   48.57   12.53
 -11   1   0   44.42    5.05
  11   1   0   54.58   11.39
 -11   1   0   49.86    5.46
  11   1   0   55.48    7.09
 -11   1   0   42.42    5.78
  11   1   0   36.25    4.89
  11   1   0   49.46    8.63
  13  -1   0   52.09    6.22
  13  -1   0   54.47    7.33
  13  -1   0   68.22   12.73
  13  -1   0   71.04   11.22
 -13  -1   0   53.72    6.00
 -13  -1   0   54.27    7.58
 -13  -1   0   63.02   14.84
 -13   1   0   52.15   15.54
 -13   1   0   69.53    7.50
  13   1   0   58.42   10.45
 -13   1   0   59.98    7.56
 -13   1   0   52.64    5.80
  13   1   0   71.58   14.87
  13   1   0   52.76    6.66
 -13   1   0   51.31   11.34
  13   1   0   48.80    7.59
 -15  -1   0    8.56    9.18
 -15  -1   0   21.52   17.58
  15  -1   0   14.49   13.48
  15  -1   0    8.54    4.57
 -15  -1   0   -0.15    3.91
 -15  -1   0    3.87    3.47
  15  -1   0   19.28    8.35
  15   1   0    4.81    4.11
 -15   1   0    5.19    3.59
 -15   1   0    9.89    8.82
  15   1   0    5.26    7.57
  15   1   0    3.11   13.38
 -15   1   0   -1.17    4.41
 -15   1   0   27.90   17.65
   0  -2   0  971.21   45.44
   2  -2   0  694.00   33.34
   2   2   0  680.43   32.98
  -2   2   0  659.04   33.20
  -4  -2   0   67.81    6.08
   4  -2   0   83.63    6.35
  -4  -2   0   79.20    5.33
  -4  -2   0   82.06    4.64
  -4  -2   0   88.88    4.95
  -4  -2   0   66.62    7.09
   4  -2   0   90.40    5.17
   4  -2   0   73.39    7.16
   4  -2   0   77.04    4.68
  -4   2   0   85.70    7.52
   4   2   0   75.35    5.98
  -4   2   0   86.90    4.84
  -4   2   0   88.04    4.76
   4   2   0   79.84    5.05
   4   2   0   88.61    4.81
   4   2   0   84.16    7.04
  -4   2   0   79.38    5.04
   4   2   0   80.96    5.30
  -4   2   0   90.18    7.49
   6  -2   0   52.59    3.88
  -6  -2   0   50.20    7.85
  -6  -2   0   55.87    4.02
  -6  -2   0   37.75    5.87
   6  -2   0   48.06    7.31
   6  -2   0   52.28    4.34
  -6  -2   0   46.16    3.60
  -6  -2   0   48.77    4.50
   6  -2   0   52.31    6.28
  -6   2   0   48.72    3.70
  -6   2   0   51.27    7.39
  -6   2   0   48.09    4.26
   6   2   0   48.62    4.46
  -6   2   0   44.46    3.79
   6   2   0   55.09    6.19
   6   2   0   53.33    4.41
   6   2   0   52.46    3.90
   6   2   0   50.61    7.29
  -6   2   0   47.52    6.21
   8  -2   0  305.37   21.60
  -8  -2   0  288.49   22.30
  -8  -2   0  340.06   16.96
  -8  -2   0  355.18   17.48
  -8  -2   0  348.50   21.25
  -8  -2   0  339.99   18.46
   8  -2   0  324.09   20.24
   8  -2   0  341.32   17.24
   8   2   0  333.21   18.30
  -8   2   0  334.75   17.30
  -8   2   0  330.62   20.81
  -8   2   0  337.71   18.05
  -8   2   0  327.71   22.70
  -8   2   0  346.94   17.09
   8   2   0  315.06   17.14
   8   2   0  344.42   20.11
   8   2   0  295.25   21.51
 -10  -2   0  102.42    6.69
  10  -2   0   73.99   10.35
 -10  -2   0   85.92   14.33
  10  -2   0   95.22    7.01
 -10  -2   0   84.82    8.04
  10  -2   0   83.71    7.63
 -10  -2   0   95.68    6.94
 -10  -2   0   99.70   12.47
  10  -2   0  103.48   13.67
 -10   2   0   80.80    6.70
  10   2   0   97.61    6.95
 -10   2   0   93.20    6.65
  10   2   0   74.20   11.66
 -10   2   0   67.29   13.04
  10   2   0   81.99   10.28
 -10   2   0   97.72    7.90
 -10   2   0   83.57   11.20
  10   2   0   89.42    8.03
 -12  -2   0   -1.92    2.00
  12  -2   0   -2.06    2.27
  12  -2   0    3.26    9.38
  12  -2   0   -1.37    2.84
 -12  -2   0   -0.13    3.16
 -12  -2   0   -0.72    6.23
 -12  -2   0    2.01   10.10
  12  -2   0    3.10    6.07
 -12   2   0    0.84    6.22
  12   2   0   -1.59    8.06
  12   2   0    1.69    3.12
  12   2   0   -0.26    5.37
 -12   2   0    3.27    3.47
  12   2   0   -1.00    2.53
 -12   2   0    0.30    9.33
 -12   2   0   -1.22    2.41
 -14  -2   0    8.13   14.32
  14  -2   0   -2.12   10.95
 -14  -2   0   -2.04    3.39
 -14  -2   0   -2.74    7.38
 -14  -2   0    0.00    2.91
  14  -2   0   -2.36    6.65
 -14   2   0  -18.17   11.37
  14   2   0    6.68    7.16
 -14   2   0    6.66    3.42
  14   2   0   -4.94   11.57
 -14   2   0   -2.97    7.14
 -14   2   0    2.67    4.04
  14   2   0    0.86    3.41
  -1  -3   0  306.33   15.61
   1  -3   0  307.14   14.96
   1  -3   0  301.09   15.60
   1   3   0  277.22   15.18
  -1   3   0  288.16   15.43
   3  -3   0  885.51   42.83
  -3  -3   0  870.53   42.73
  -3   3   0  824.66   42.35
   3   3   0  838.32   41.95
   5  -3   0 1395.78   69.14
  -5  -3   0 1398.20   69.54
  -5   3   0 1418.96   69.27
   5   3   0 1383.94   68.37
   7  -3   0   49.66    4.72
   7  -3   0   74.90    8.13
   7  -3   0   65.69    9.32
   7  -3   0   54.00    4.12
  -7  -3   0   48.53    3.95
  -7  -3   0   57.48    9.77
  -7  -3   0   52.22    7.43
  -7  -3   0   43.52    4.21
  -7  -3   0   52.99    5.59
  -7   3   0   51.54    8.35
   7   3   0   64.31    5.99
  -7   3   0   37.66    6.43
  -7   3   0   50.24    4.24
   7   3   0   43.43    6.23
  -7   3   0   56.08    4.22
   7   3   0   54.54    4.23
  -7   3   0   52.29    5.04
   7   3   0   57.79    5.09
  -9  -3   0   51.18   10.61
   9  -3   0   29.12    6.37
  -9  -3   0   32.48    3.67
   9  -3   0   20.68    7.93
   9  -3   0   39.70    4.18
  -9  -3   0   25.95    6.83
  -9  -3   0   18.86    3.82
  -9  -3   0   22.23    3.37
   9  -3   0   20.48    3.64
   9   3   0   33.97    4.09
  -9   3   0   29.05    6.92
  -9   3   0   26.48    3.51
  -9   3   0   22.30    3.21
   9   3   0   29.49    7.82
  -9   3   0   25.45    4.16
   9   3   0   22.65    5.80
  -9   3   0   28.08    8.97
   9   3   0   26.12    4.42
  11  -3   0   47.65    6.24
  11  -3   0   62.20    6.14
  11  -3   0   55.63    9.49
 -11  -3   0   53.37    5.54
 -11  -3   0   46.77   10.08
 -11  -3   0   73.76   15.08
  11  -3   0   62.81   12.75
 -11  -3   0   42.96    6.37
 -11   3   0   54.17    6.80
 -11   3   0   62.10   10.40
  11   3   0   56.02    6.78
  11   3   0   66.64   11.98
 -11   3   0   46.04    5.09
  11   3   0   63.81    6.50
 -11   3   0   65.64    5.90
 -11   3   0   68.90   12.82
  11   3   0   52.02    8.92
 -13  -3   0   75.68    9.61
  13  -3   0  103.37   16.29
 -13  -3   0  114.43   19.26
  13  -3   0   97.99   13.01
 -13  -3   0   87.18    7.55
  13  -3   0   87.79    8.38
  13  -3   0   89.57    9.77
 -13  -3   0   49.99   11.54
  13   3   0   83.78   12.20
 -13   3   0   78.01   13.15
  13   3   0   77.82    7.99
  13   3   0   66.00   14.13
 -13   3   0   84.34    7.46
 -13   3   0   91.37    7.97
 -13   3   0   60.13    8.09
  15  -3   0   26.18    5.61
 -15  -3   0   10.21    9.64
 -15  -3   0   11.60    5.82
 -15  -3   0   17.95   15.51
 -15  -3   0   14.14    4.12
  15   3   0   16.74   11.09
  15   3   0   10.10    4.55
  15   3   0   14.90    8.18
 -15   3   0    9.36    4.97
 -15   3   0   20.77   16.69
 -15   3   0   14.82    9.34
   0  -4   0 9835.03  473.34
   0   4   0 9692.82  472.32
   2  -4   0   87.26    7.31
  -2  -4   0   97.62    7.46
   2  -4   0   93.93    5.26
  -2  -4   0   96.81    5.06
  -2  -4   0   92.82    6.41
  -2  -4   0   90.86    5.85
   2  -4   0   94.95    5.03
   2  -4   0  100.60    6.44
   2   4   0   92.34    5.55
  -2   4   0   97.94    7.18
   2   4   0   93.46    6.84
  -2   4   0   89.15    6.17
   2   4   0   88.25    5.02
   2   4   0   84.42    5.94
  -2   4   0   93.76    5.22
   2   4   0   94.32    5.10
  -2   4   0   92.76    5.05
  -4  -4   0 7094.32  353.60
   4  -4   0 6448.88  348.52
   4   4   0 7064.30  357.59
  -4   4   0 6326.69  349.62
  -6  -4   0  461.67   23.90
   6  -4   0  434.59   23.02
  -6  -4   0  459.45   27.80
   6  -4   0  457.64   22.46
   6  -4   0  459.24   27.19
   6  -4   0  471.02   25.37
  -6  -4   0  450.82   25.74
  -6   4   0  458.78   25.32
   6   4   0  455.99   22.63
   6   4   0  472.03   26.30
  -6   4   0  410.83   26.76
   6   4   0  490.40   25.08
   6   4   0  477.04   23.73
  -8  -4   0  287.88   14.88
   8  -4   0  282.35   16.18
  -8  -4   0  300.62   22.46
   8  -4   0  325.12   19.12
  -8  -4   0  280.89   15.33
  -8  -4   0  293.59   19.61
  -8  -4   0  261.85   16.55
   8  -4   0  283.79   15.20
   8  -4   0  282.46   20.96
  -8   4   0  294.90   16.22
   8   4   0  284.32   17.84
   8   4   0  291.23   16.35
   8   4   0  272.25   19.73
   8   4   0  284.24   15.36
   8   4   0  294.78   16.63
  -8   4   0  291.76   16.01
  -8   4   0  300.18   21.05
  -8   4   0  305.82   19.18
  -8   4   0  267.17   15.69
  10  -4   0    8.91    8.00
 -10  -4   0   14.42    3.24
 -10  -4   0   12.51    2.66
 -10  -4   0    6.02    8.90
  10  -4   0   11.38    2.90
  10  -4   0   15.03    3.59
 -10  -4   0   10.68    3.56
 -10  -4   0    6.55    6.18
  10   4   0   17.50    3.56
  10   4   0   12.37    7.14
 -10   4   0   13.42    3.06
  10   4   0   15.28    3.93
 -10   4   0    9.57    8.11
 -10   4   0    9.64    5.92
  10   4   0   19.49    6.06
 -10   4   0   22.38    4.30
 -10   4   0   15.15    3.06
 -12  -4   0  291.72   22.85
  12  -4   0  267.80   15.39
 -12  -4   0  254.80   28.75
  12  -4   0  230.66   19.72
  12  -4   0  254.52   18.27
 -12  -4   0  245.02   17.22
 -12  -4   0  238.86   15.10
 -12  -4   0  266.44   14.71
 -12   4   0  282.98   25.98
  12   4   0  241.61   16.90
 -12   4   0  245.72   16.37
  12   4   0  265.49   15.73
 -12   4   0  262.64   14.95
  12   4   0  238.67   18.91
 -12   4   0  256.05   20.97
  12   4   0  335.02   24.43
 -14  -4   0   63.85    6.76
  14  -4   0   67.14    7.52
 -14  -4   0   53.65    8.34
  14  -4   0   70.84   14.67
 -14  -4   0   58.94   16.21
 -14  -4   0   69.02   18.90
  14  -4   0   63.66   11.35
  14   4   0   77.43   12.12
 -14   4   0   66.83    8.38
 -14   4   0   41.89   16.76
 -14   4   0   64.76   13.08
  14   4   0   71.00    7.99
 -14   4   0   69.78    7.44
  14   4   0   71.73   14.30
  -1  -5   0  899.74   44.76
   1  -5   0  919.12   44.96
   1  -5   0  887.77   44.25
   1   5   0  941.24   44.46
  -3  -5   0 1417.64   72.01
   3  -5   0 1508.73   71.98
  -3   5   0 1490.71   71.67
   3   5   0 1482.72   71.16
  -5  -5   0 2444.68  119.37
   5  -5   0 2423.87  118.55
  -5   5   0 2422.77  118.41
   5   5   0 2557.57  117.70
   7  -5   0   21.48    5.41
  -7  -5   0   25.13    3.18
  -7  -5   0   25.60    2.97
  -7  -5   0   34.01    4.90
   7  -5   0   24.01    3.01
  -7  -5   0   21.90    5.75
  -7  -5   0   31.58    7.42
   7  -5   0   22.52    3.27
   7  -5   0   15.79    5.97
  -7   5   0   29.41    3.90
   7   5   0   10.98    5.37
   7   5   0   33.02    5.33
  -7   5   0   21.51    2.73
  -7   5   0   20.61    2.76
  -7   5   0   21.19    5.21
   7   5   0   20.75    3.00
  -7   5   0   32.44    7.59
   7   5   0   29.26    4.07
   7   5   0   21.38    3.84
  -9  -5   0  456.84   32.42
  -9  -5   0  471.57   23.79
  -9  -5   0  451.20   25.57
   9  -5   0  483.32   24.77
   9  -5   0  442.90   23.52
   9  -5   0  468.09   28.14
  -9  -5   0  429.96   28.59
   9  -5   0  515.05   31.34
  -9  -5   0  471.32   23.25
  -9   5   0  456.89   27.91
   9   5   0  475.12   29.22
   9   5   0  415.83   26.15
  -9   5   0  479.04   23.58
  -9   5   0  401.32   30.12
   9   5   0  427.24   24.79
  -9   5   0  495.24   23.68
  -9   5   0  455.39   24.37
   9   5   0  496.92   25.44
  11  -5   0   -0.96    2.57
 -11  -5   0   -4.99    9.76
  11  -5   0    7.15    8.99
  11  -5   0   -5.72    5.10
 -11  -5   0    1.25    3.31
  11  -5   0    0.96    3.03
 -11  -5   0    3.48    6.75
 -11  -5   0    3.67    2.28
  11   5   0   -1.77    5.38
  11   5   0   -2.85    2.69
 -11   5   0    1.20    3.04
 -11   5   0   -2.72    4.90
  11   5   0   -3.64    3.13
  11   5   0    1.93    4.98
 -11   5   0   10.35    8.93
 -11   5   0   -1.46    2.08
 -11   5   0    5.03    2.66
 -13  -5   0  283.38   31.63
 -13  -5   0  222.52   13.93
  13  -5   0  239.51   14.86
  13  -5   0  211.47   25.63
 -13  -5   0  182.39   22.79
 -13  -5   0  242.05   17.52
  13  -5   0  291.74   21.48
  13  -5   0  229.87   16.23
  13   5   0  228.97   15.01
 -13   5   0  242.00   14.48
  13   5   0  231.54   19.01
 -13   5   0  197.00   21.28
 -13   5   0  231.23   14.28
 -13   5   0  248.78   16.14
 -13   5   0  228.28   27.45
  13   5   0  251.72   23.90
 -15  -5   0    0.00    3.30
  15  -5   0    8.20    4.57
 -15  -5   0   14.39   11.18
  15  -5   0  -20.37   14.05
 -15  -5   0    6.88    9.17
  15  -5   0    7.45    8.73
 -15  -5   0   12.41   20.74
 -15   5   0    1.97    8.33
  15   5   0    4.24    4.43
 -15   5   0    5.28    4.83
 -15   5   0    4.98   12.84
  15   5   0    6.80    7.77
  15   5   0   -1.67   13.98
   0  -6   0  863.24   42.05
   0   6   0  833.03   41.78
  -2  -6   0   71.49    4.38
   2  -6   0   72.03    4.68
   2  -6   0   77.69    7.30
  -2  -6   0   76.73    4.30
  -2  -6   0   74.77    5.53
  -2  -6   0   60.15    6.27
  -2  -6   0   61.40    7.43
   2  -6   0   73.80    4.33
   2  -6   0   76.83    6.15
  -2   6   0   72.93    4.61
   2   6   0   69.86    4.26
   2   6   0   76.67    4.44
   2   6   0   70.13    4.91
   2   6   0   75.27    6.71
   2   6   0   59.54    5.40
  -2   6   0   76.20    4.46
   4  -6   0 2789.13  129.23
  -4  -6   0 2615.64  129.46
   4   6   0 2738.35  127.98
  -4   6   0 2641.29  128.55
  -6  -6   0  424.51   25.71
   6  -6   0  419.10   21.70
  -6  -6   0  413.94   27.48
  -6  -6   0  404.95   23.58
   6  -6   0  470.34   25.36
   6  -6   0  452.92   22.60
   6  -6   0  432.47   27.10
  -6  -6   0  426.47   21.87
  -6  -6   0  427.52   21.53
  -6   6   0  461.29   25.05
  -6   6   0  468.36   21.93
   6   6   0  410.19   25.65
   6   6   0  454.62   22.15
  -6   6   0  414.85   26.34
   6   6   0  442.75   22.53
   6   6   0  471.35   24.30
   6   6   0  477.83   23.32
  -8  -6   0  159.92   18.47
   8  -6   0  133.24   13.68
  -8  -6   0  158.86    9.24
  -8  -6   0  150.37    9.57
  -8  -6   0  167.95   11.66
   8  -6   0  148.22   15.62
   8  -6   0  164.54   10.43
  -8  -6   0  159.56   14.15
   8  -6   0  161.42    9.47
  -8   6   0  150.87   13.01
   8   6   0  155.99   10.82
   8   6   0  156.37   16.13
   8   6   0  169.74   10.08
  -8   6   0  161.77   10.28
  -8   6   0  172.76   16.14
   8   6   0  164.45   10.69
  -8   6   0  153.13    9.44
   8   6   0  156.09   12.19
  10  -6   0    2.54    2.72
 -10  -6   0    3.39    2.33
  10  -6   0   -2.77    4.85
 -10  -6   0    5.41    3.77
 -10  -6   0    3.66    6.30
  10  -6   0    1.31    2.36
 -10  -6   0    2.75    2.52
 -10  -6   0   -1.06    8.59
  10  -6   0   -4.31    7.33
  10   6   0   -0.43    4.63
 -10   6   0    3.72    2.43
  10   6   0   -0.74    2.70
 -10   6   0   -0.08    4.68
 -10   6   0    1.52    2.08
 -10   6   0    9.74    8.34
 -10   6   0   -2.23    2.55
  10   6   0    5.32    6.93
  12  -6   0  153.67   20.50
 -12  -6   0  166.81   11.51
 -12  -6   0  172.53   10.64
  12  -6   0  176.94   12.78
 -12  -6   0  173.13   25.19
 -12  -6   0  163.49   13.86
  12  -6   0  157.09   17.38
  12  -6   0  179.52   11.62
 -12  -6   0  193.71   21.04
  12   6   0  139.09   15.01
 -12   6   0  152.91   13.85
  12   6   0  168.57   19.11
 -12   6   0  175.45   18.21
 -12   6   0  162.86   22.21
  12   6   0  174.30   12.14
 -14  -6   0   49.00   20.64
 -14  -6   0   34.74    7.52
  14  -6   0   48.57    6.64
 -14  -6   0   42.27   13.26
 -14  -6   0   47.13    5.89
  14  -6   0   30.50   10.03
  14  -6   0   51.63   16.43
  14   6   0   40.30    6.92
 -14   6   0   28.75   10.19
 -14   6   0   54.65   18.30
  14   6   0   47.30   10.11
 -14   6   0   49.15    7.44
  14   6   0   57.23   12.89
   1  -7   0   50.16    5.55
   1  -7   0   46.55    3.77
   1  -7   0   55.51    4.19
  -1  -7   0   44.35    5.35
  -1  -7   0   56.35    3.52
  -1  -7   0   51.61    3.17
   1  -7   0   61.37    7.21
   1  -7   0   43.74    4.90
   1  -7   0   50.97    6.22
  -1  -7   0   58.90    6.90
  -1  -7   0   53.16    4.48
  -1   7   0   49.19    3.52
   1   7   0   54.42    5.29
  -1   7   0   52.95    2.94
   1   7   0   54.18    5.45
  -1   7   0   50.51    3.43
   1   7   0   53.10    3.22
   1   7   0   54.92    4.12
   1   7   0   55.45    3.58
  -3  -7   0  370.21   22.80
  -3  -7   0  383.21   21.10
   3  -7   0  348.13   18.59
  -3  -7   0  347.20   19.76
   3  -7   0  383.86   22.49
   3  -7   0  373.83   20.68
   3  -7   0  386.15   18.22
   3   7   0  361.08   19.00
   3   7   0  369.03   18.34
  -3   7   0  380.15   18.31
   3   7   0  391.27   20.05
   3   7   0  372.58   21.24
  -3   7   0  345.49   21.65
  -3   7   0  376.83   20.39
  -5  -7   0  207.60   10.61
  -5  -7   0  182.13   13.99
  -5  -7   0  190.88   10.70
   5  -7   0  204.13   15.23
  -5  -7   0  163.64   12.26
   5  -7   0  191.67   13.59
   5  -7   0  212.27   10.76
  -5  -7   0  174.30   16.05
   5  -7   0  202.35   11.38
   5   7   0  196.07   12.73
   5   7   0  189.07   14.25
  -5   7   0  199.75   12.01
  -5   7   0  174.93   12.96
   5   7   0  205.89   11.21
   5   7   0  203.75   11.01
  -5   7   0  206.19   15.41
   5   7   0  219.38   12.02
  -5   7   0  200.41   10.33
  -5   7   0  199.65   10.73
  -7  -7   0   70.91    5.04
   7  -7   0   68.14    5.38
   7  -7   0   73.15    9.10
   7  -7   0   78.44   11.44
  -7  -7   0   67.38    9.82
  -7  -7   0   67.81    5.42
  -7  -7   0   68.12   12.04
   7  -7   0   77.33    9.59
  -7  -7   0   54.43    6.81
  -7   7   0   88.75   11.89
  -7   7   0   77.67    5.27
  -7   7   0   75.78    6.15
   7   7   0   75.94    5.94
  -7   7   0   72.48    5.50
   7   7   0   62.78    6.01
   7   7   0   81.48   10.62
   7   7   0   76.36    8.51
   7   7   0   64.45    6.64
  -7   7   0   76.08    9.02
  -9  -7   0    4.23    2.32
  -9  -7   0   -0.99    4.96
   9  -7   0    9.29    5.69
   9  -7   0    0.38    2.26
  -9  -7   0    3.30    3.26
   9  -7   0    8.58    3.22
  -9  -7   0    1.56    2.23
  -9  -7   0    2.92    9.13
   9  -7   0   11.53    6.99
   9   7   0    0.06    6.26
  -9   7   0    2.85    2.36
  -9   7   0    3.56    2.86
  -9   7   0    0.96    4.91
   9   7   0    2.44    4.26
   9   7   0    9.97    3.29
  -9   7   0    5.90    2.29
  -9   7   0    8.97    8.20
  11  -7   0   16.47    3.89
 -11  -7   0    9.90    7.97
 -11  -7   0   17.57    3.56
 -11  -7   0   14.71    4.88
 -11  -7   0   33.58   14.46
 -11  -7   0   14.88    3.69
  11  -7   0   20.03    4.56
  11  -7   0    7.11    6.71
  11  -7   0   23.65   10.98
  11   7   0   14.27    3.95
 -11   7   0   14.94    3.61
  11   7   0   16.42    6.68
 -11   7   0   21.77    3.66
 -11   7   0   14.12    8.66
  11   7   0   23.12    4.89
 -11   7   0   27.49    8.26
  11   7   0   26.33   10.05
 -11   7   0   15.81    4.23
 -13  -7   0   14.00    6.13
  13  -7   0   15.60    4.41
 -13  -7   0   29.91   18.71
 -13  -7   0   16.01   10.17
 -13  -7   0   14.98    3.89
  13   7   0   19.86    7.76
 -13   7   0   27.07    5.85
 -13   7   0   22.95    9.04
  13   7   0   10.41   11.94
 -13   7   0   19.53    3.84
  13   7   0   17.55    5.12
 -13   7   0   -4.99   12.41
   0  -8   0 1442.89   70.43
   2  -8   0  131.72    7.32
   2  -8   0  120.26    7.64
  -2  -8   0  124.17   11.21
  -2  -8   0  120.33    8.64
   2  -8   0  127.65   10.12
  -2  -8   0  132.39    9.88
  -2  -8   0  133.79    7.12
   2  -8   0  117.95    7.83
   2  -8   0  136.04    9.10
   2  -8   0  153.38   10.07
  -2  -8   0  122.62    7.13
   2  -8   0  120.54   11.00
  -2   8   0  127.39    6.48
   2   8   0  138.01    7.12
   2   8   0  126.64    8.93
  -2   8   0  121.57    7.03
   2   8   0  141.49   10.45
  -2   8   0  130.37    7.36
   2   8   0  136.98    7.41
   2   8   0  144.99    8.16
   4  -8   0  192.95   11.17
  -4  -8   0  211.42   14.36
   4  -8   0  208.02   10.64
  -4  -8   0  185.79   10.37
   4  -8   0  198.47   15.50
  -4  -8   0  197.08   10.67
  -4  -8   0  198.68   16.14
  -4  -8   0  176.44   12.47
   4  -8   0  195.36   13.52
   4   8   0  198.32   13.75
  -4   8   0  201.21   10.03
   4   8   0  195.73   10.78
   4   8   0  207.76   12.78
   4   8   0  198.66   11.58
  -4   8   0  220.36   15.40
   4   8   0  179.11   10.70
  -4   8   0  215.04   13.34
  -4   8   0  189.82   11.08
   6  -8   0   20.32    3.05
   6  -8   0   17.05    7.28
  -6  -8   0   15.92    5.73
  -6  -8   0   11.46    3.80
  -6  -8   0   18.85    2.73
  -6  -8   0    7.37    6.84
  -6  -8   0   14.89    2.66
   6  -8   0   13.98    2.98
  -6   8   0   12.61    2.36
   6   8   0   17.17    3.03
  -6   8   0   20.66    2.55
  -6   8   0   18.68    5.11
  -6   8   0   13.27    6.24
  -6   8   0   15.73    2.99
   6   8   0   16.88    3.45
   6   8   0   16.76    5.90
   6   8   0   17.99    3.09
   6   8   0   11.37    4.25
   8  -8   0  252.44   12.82
  -8  -8   0  223.10   12.66
  -8  -8   0  208.56   12.04
  -8  -8   0  179.32   14.51
  -8  -8   0  247.17   22.19
   8  -8   0  236.70   17.38
   8  -8   0  232.04   20.18
   8  -8   0  218.53   13.55
   8   8   0  229.77   15.65
  -8   8   0  216.20   16.40
  -8   8   0  241.15   12.47
   8   8   0  221.53   13.10
   8   8   0  203.27   20.30
  -8   8   0  211.97   13.19
  -8   8   0  210.93   19.29
  -8   8   0  217.82   12.57
   8   8   0  198.49   13.35
  10  -8   0   91.17   15.57
 -10  -8   0  105.23   15.00
  10  -8   0   92.00   12.57
  10  -8   0   93.53    8.58
 -10  -8   0   96.46   18.14
 -10  -8   0   90.80    7.49
 -10  -8   0   81.05    6.83
  10  -8   0  103.44    7.61
 -10  -8   0  102.48   11.67
 -10   8   0  103.09    8.59
  10   8   0   99.87   11.27
  10   8   0   84.36   13.75
 -10   8   0   83.39    7.46
 -10   8   0   95.57    7.10
 -10   8   0  103.17   16.03
  10   8   0   87.96    8.35
 -10   8   0   85.65   11.95
 -12  -8   0    6.46    3.21
 -12  -8   0    7.10   11.13
  12  -8   0   -1.02    3.14
  12  -8   0    1.31    3.20
 -12  -8   0  -10.39    6.08
 -12  -8   0    4.12    4.68
  12   8   0    9.10    6.33
  12   8   0   17.99    8.91
  12   8   0   -0.44    3.18
 -12   8   0  -11.13   11.22
 -12   8   0    1.77    2.92
 -12   8   0    2.66    3.60
 -12   8   0    1.30    7.08
 -14  -8   0    6.69    5.51
 -14  -8   0   -7.16    8.51
  14  -8   0    9.64    4.35
 -14  -8   0    4.97   21.75
  14  -8   0   12.15   19.36
 -14  -8   0    4.98    3.46
 -14   8   0  -15.23   14.68
 -14   8   0   -4.02    3.75
  14   8   0    3.51   13.24
  14   8   0   -4.86    7.09
  14   8   0    5.68    4.58
   1  -9   0 1420.84   67.44
   1  -9   0 1284.65   65.89
  -1  -9   0 1291.05   66.63
   1  -9   0 1447.05   65.54
   1   9   0 1254.77   65.63
   3  -9   0    7.44    4.46
   3  -9   0    3.52    2.97
  -3  -9   0    6.85    5.54
  -3  -9   0    8.65    1.83
  -3  -9   0    7.74    1.72
   3  -9   0    5.57    1.80
  -3  -9   0    4.73    2.44
   3  -9   0    8.19    2.26
  -3  -9   0    9.96    4.24
   3  -9   0    4.83    3.50
   3  -9   0    5.92    4.20
   3   9   0    9.84    1.87
   3   9   0    2.07    1.84
   3   9   0    7.31    4.45
   3   9   0    8.18    3.37
   3   9   0    7.39    1.98
  -3   9   0    9.35    1.23
  -3   9   0    4.93    1.80
  -3   9   0    9.60    2.05
  -5  -9   0  208.96   18.59
  -5  -9   0  189.70   13.84
  -5  -9   0  219.99   16.23
  -5  -9   0  224.30   11.38
   5  -9   0  217.81   15.27
   5  -9   0  212.84   12.31
  -5  -9   0  198.57   11.50
   5  -9   0  212.53   11.49
   5  -9   0  207.50   17.34
  -5   9   0  208.95   12.00
   5   9   0  193.46   11.67
   5   9   0  198.64   15.47
  -5   9   0  214.96   14.61
   5   9   0  210.02   13.77
  -5   9   0  217.10   10.85
  -5   9   0  215.98   11.69
   5   9   0  204.28   12.54
   5   9   0  216.74   11.94
  -5   9   0  218.93   16.99
  -7  -9   0   41.67    4.15
   7  -9   0   36.06    4.19
  -7  -9   0   42.19   11.31
   7  -9   0   55.46   10.91
   7  -9   0   47.34    5.62
  -7  -9   0   29.42    3.82
   7  -9   0   44.14    7.93
  -7  -9   0   33.31    6.32
  -7  -9   0   37.39    8.58
   7   9   0   44.03    4.96
  -7   9   0   38.54    4.28
   7   9   0   36.12    8.36
  -7   9   0   52.46    5.55
  -7   9   0   24.51    8.15
  -7   9   0   44.22    3.91
  -7   9   0   31.40    7.05
   7   9   0   37.90    4.70
   7   9   0   46.61    5.69
  -9  -9   0  517.31   26.55
  -9  -9   0  488.47   25.85
  -9  -9   0  478.07   38.00
   9  -9   0  509.99   26.33
  -9  -9   0  452.96   29.42
   9  -9   0  555.93   32.18
  -9  -9   0  457.92   33.11
   9  -9   0  627.37   37.33
   9  -9   0  534.28   27.78
  -9   9   0  535.41   25.95
  -9   9   0  564.97   27.57
  -9   9   0  530.58   35.15
   9   9   0  464.83   28.14
  -9   9   0  519.32   26.52
   9   9   0  540.23   33.11
   9   9   0  492.70   29.69
  -9   9   0  494.78   31.02
 -11  -9   0   28.76    4.34
 -11  -9   0   17.52   15.22
  11  -9   0   35.67    4.97
 -11  -9   0   42.32   11.83
 -11  -9   0   34.74    7.71
 -11  -9   0   31.97    4.91
 -11   9   0   60.21   13.94
 -11   9   0   34.34    9.19
 -11   9   0   36.82    5.06
  11   9   0   39.12    6.24
  11   9   0   25.51   10.56
 -11   9   0   29.77    4.22
  11   9   0   32.48    8.15
 -11   9   0   39.76    6.14
 -13  -9   0   23.07    6.80
 -13  -9   0   20.54   11.45
  13  -9   0   23.74    4.90
 -13  -9   0   23.62    4.39
  13  -9   0    2.56   15.17
 -13  -9   0   19.85   20.76
 -13   9   0   28.74    4.54
 -13   9   0   21.20    5.65
  13   9   0    0.51    7.17
 -13   9   0   17.92   15.34
  13   9   0   29.22   13.59
 -13   9   0   30.75    9.99
  13   9   0   29.21    6.35
   0 -10   0 2464.26  117.48
   0 -10   0 2376.14  116.50
  -2 -10   0  166.34   12.37
   2 -10   0  148.35    9.76
  -2 -10   0  158.25    8.88
  -2 -10   0  150.11    8.39
   2 -10   0  153.63   12.80
   2 -10   0  184.83   14.52
   2 -10   0  163.90    9.65
   2 -10   0  165.21   12.19
   2 -10   0  161.71   11.13
  -2 -10   0  171.19   14.59
  -2 -10   0  141.93   10.63
   2  10   0  154.43    9.78
   2  10   0  162.13    8.52
  -2  10   0  154.14    9.04
   2  10   0  169.49    9.15
   2  10   0  159.29   12.66
  -2  10   0  151.05    8.74
   2  10   0  164.72   11.32
  -2  10   0  161.86    7.84
   2  10   0  167.94    9.00
  -4 -10   0  405.88   27.85
   4 -10   0  423.62   21.53
  -4 -10   0  394.37   20.50
   4 -10   0  420.43   24.52
   4 -10   0  369.81   22.64
  -4 -10   0  378.87   23.23
  -4 -10   0  409.30   20.69
   4 -10   0  385.22   24.54
   4 -10   0  473.13   27.70
  -4 -10   0  427.63   25.29
   4 -10   0  430.00   20.75
   4  10   0  401.24   21.74
  -4  10   0  419.81   20.86
   4  10   0  430.59   23.33
  -4  10   0  428.64   21.30
   4  10   0  419.97   21.00
   4  10   0  415.38   25.00
   4  10   0  392.84   20.83
  -6 -10   0   -0.56    2.78
   6 -10   0    1.99    6.36
   6 -10   0    1.54    2.38
   6 -10   0    3.61    4.72
  -6 -10   0   -0.47    4.88
  -6 -10   0    0.86    1.77
  -6 -10   0    9.21    8.33
  -6 -10   0    1.40    1.91
   6 -10   0   -2.16    1.86
   6  10   0    0.40    2.31
  -6  10   0    0.24    4.02
   6  10   0    0.86    1.99
   6  10   0    0.32    2.30
  -6  10   0   -1.35    1.84
  -6  10   0   10.25    6.60
   6  10   0    3.46    4.04
  -6  10   0    1.38    1.44
  -6  10   0   -1.47    1.82
   6  10   0   12.56    6.10
   8 -10   0  457.29   32.80
   8 -10   0  477.23   23.95
  -8 -10   0  478.39   23.71
  -8 -10   0  400.90   33.35
  -8 -10   0  469.92   24.19
   8 -10   0  466.31   29.20
   8 -10   0  472.92   25.26
  -8 -10   0  384.14   30.35
  -8  10   0  470.96   24.16
  -8  10   0  483.71   23.33
  -8  10   0  494.71   24.92
   8  10   0  448.23   26.98
  -8  10   0  459.72   31.59
   8  10   0  483.37   30.07
   8  10   0  441.99   24.58
  -8  10   0  461.09   28.32
 -10 -10   0   89.12    7.63
 -10 -10   0   99.31   20.78
  10 -10   0  104.31    9.07
 -10 -10   0   87.69    7.10
 -10 -10   0   59.80    9.23
 -10 -10   0   78.58   14.25
  10 -10   0  104.28    7.96
 -10  10   0   81.37    6.69
 -10  10   0   73.66   11.47
  10  10   0  104.89    9.55
 -10  10   0   98.24    7.76
 -10  10   0   98.15   16.18
  10  10   0   87.25   13.82
 -10  10   0   80.36    8.40
  10  10   0   80.06   10.80
  12 -10   0    2.36    3.52
  12 -10   0    5.43    8.63
 -12 -10   0    5.64    3.28
 -12 -10   0   15.11   19.03
 -12 -10   0   15.27   10.62
 -12 -10   0   11.00    5.89
  12 -10   0   10.09   14.82
 -12  10   0   13.44   12.80
 -12  10   0   12.36    4.66
 -12  10   0    0.75    6.69
  12  10   0    8.52    4.89
  12  10   0   -2.13   10.91
  12  10   0    4.97    6.58
   1 -11   0  429.49   28.46
  -1 -11   0  449.17   24.97
  -1 -11   0  467.19   26.49
   1 -11   0  475.71   23.99
  -1 -11   0  483.16   23.95
   1 -11   0  478.85   24.61
   1 -11   0  461.53   26.60
  -1 -11   0  464.91   28.60
   1 -11   0  519.68   26.30
   1 -11   0  479.55   27.87
   1  11   0  479.23   27.58
  -1  11   0  468.36   23.05
   1  11   0  493.48   23.32
  -1  11   0  434.91   23.21
   1  11   0  460.87   23.23
  -3 -11   0   34.37    6.83
   3 -11   0   35.60    7.29
  -3 -11   0   20.54    2.91
  -3 -11   0   42.66    9.26
  -3 -11   0   27.20    2.76
   3 -11   0   22.23    3.68
   3 -11   0   26.62    7.59
  -3 -11   0   21.30    4.65
   3 -11   0   12.86    4.38
   3 -11   0   21.25    3.31
   3 -11   0   31.40    6.43
  -3  11   0   24.88    3.27
   3  11   0   21.52    3.56
  -3  11   0   25.12    1.94
   3  11   0   21.77    3.17
   3  11   0   17.11    4.77
  -3  11   0   29.13    3.21
   3  11   0   28.33    6.73
  -3  11   0   22.98    1.83
   3  11   0   31.72    3.15
   5 -11   0   50.79    8.43
  -5 -11   0   49.31    4.52
   5 -11   0   36.18    4.19
   5 -11   0   38.29    4.83
   5 -11   0   47.91    8.53
   5 -11   0   33.28    6.19
  -5 -11   0   49.43    4.57
  -5 -11   0   49.10    9.14
  -5 -11   0   41.44   10.67
   5 -11   0   71.85   11.94
  -5 -11   0   38.59    6.30
   5  11   0   39.91    5.24
   5  11   0   48.34    7.12
   5  11   0   52.30    4.92
   5  11   0   45.94    4.94
  -5  11   0   56.98    5.27
  -5  11   0   49.80    3.50
   5  11   0   48.10    8.23
  -5  11   0   60.86    5.87
  -7 -11   0   52.98   13.69
  -7 -11   0   50.18    5.23
   7 -11   0   42.27    4.88
   7 -11   0   53.29   12.22
  -7 -11   0   52.93    5.07
   7 -11   0   63.72    6.85
   7 -11   0   52.18    9.67
  -7 -11   0   54.81   10.74
  -7 -11   0   50.62    9.62
  -7  11   0   48.82    8.34
   7  11   0   45.10    8.99
  -7  11   0   57.48    5.66
   7  11   0   63.43   10.78
  -7  11   0   61.90   11.73
   7  11   0   56.39    6.04
  -7  11   0   53.48    5.95
   7  11   0   46.76    5.79
  -7  11   0   48.66    4.23
  -9 -11   0  161.55   24.16
  -9 -11   0  136.52   18.55
   9 -11   0  141.58   10.30
  -9 -11   0  162.57   10.69
   9 -11   0  135.25   11.53
  -9 -11   0  167.98   10.18
  -9 -11   0  139.55   15.07
  -9  11   0  148.86   10.52
   9  11   0  135.16   13.84
   9  11   0  171.85   17.32
   9  11   0  170.25   13.16
  -9  11   0  165.86   11.52
  -9  11   0  194.54   21.04
  -9  11   0  142.35   15.57
  -9  11   0  179.95    9.79
 -11 -11   0   20.29   18.15
 -11 -11   0    2.30    2.99
  11 -11   0    4.91    7.80
  11 -11   0    2.03   13.21
 -11 -11   0    6.53    5.17
 -11 -11   0   -0.05    8.41
  11 -11   0    3.43    3.76
  11 -11   0    5.06    3.55
  11  11   0   -9.50    9.35
 -11  11   0   10.04    7.88
  11  11   0   10.77    6.69
  11  11   0    4.07    4.29
 -11  11   0   -4.25   11.06
 -11  11   0   13.27    4.64
 -11  11   0    4.67    2.67
   0 -12   0   59.51    7.86
   0 -12   0   54.63    9.25
   0 -12   0   57.10   10.02
   0 -12   0   49.27    7.72
   0 -12   0   43.49    5.51
   0 -12   0   50.57    5.12
   0  12   0   56.15    4.96
   0  12   0   54.76    3.18
   0  12   0   60.20    4.97
   2 -12   0   90.72   10.31
   2 -12   0   73.43    8.47
   2 -12   0   78.07    6.37
   2 -12   0   72.93   11.67
  -2 -12   0   74.29    9.54
  -2 -12   0   78.09   11.90
   2 -12   0   74.56    6.73
  -2 -12   0   53.99    6.89
  -2 -12   0   78.36    6.38
  -2 -12   0   81.28    4.72
   2 -12   0   85.68   10.91
   2  12   0   60.83    8.87
  -2  12   0   69.32    5.56
   2  12   0   63.84    8.12
  -2  12   0   66.84    5.29
   2  12   0   76.25    5.77
   2  12   0   71.01    4.72
   2  12   0   68.66    5.41
   4 -12   0   15.75    3.63
   4 -12   0    8.38    4.46
   4 -12   0   16.90    3.62
  -4 -12   0   12.70    8.88
  -4 -12   0   14.84    2.79
   4 -12   0   20.75    6.28
  -4 -12   0   16.18    4.66
   4 -12   0   13.85    6.59
   4 -12   0   21.87    3.34
   4 -12   0    8.70    7.59
  -4 -12   0   15.05    2.43
  -4 -12   0    6.99    5.51
  -4  12   0   20.12    3.28
  -4  12   0   16.33    1.56
   4  12   0   23.22    7.24
   4  12   0   20.11    2.90
   4  12   0   17.16    5.20
  -4  12   0   14.15    2.72
   4  12   0   13.79    3.43
  -4  12   0   18.75    1.69
   4  12   0   21.48    3.67
   6 -12   0   21.62    7.67
  -6 -12   0   20.07    5.23
   6 -12   0   18.23    4.26
   6 -12   0   12.09    5.18
  -6 -12   0   19.37    7.82
   6 -12   0    4.41    8.30
   6 -12   0   23.12    6.98
  -6 -12   0   15.89   11.00
   6 -12   0   20.12    3.44
  -6 -12   0   22.96    3.45
  -6 -12   0   18.61    3.31
  -6  12   0   23.80    4.03
  -6  12   0   14.60    3.23
   6  12   0   16.27    3.89
   6  12   0   21.00    5.91
   6  12   0   20.44    3.51
  -6  12   0   21.80    2.46
   6  12   0   20.93    7.96
  -8 -12   0   20.16    6.10
  -8 -12   0   35.56    4.64
   8 -12   0   31.32    4.49
  -8 -12   0   20.31    9.39
  -8 -12   0   30.26    4.36
   8 -12   0   39.63    5.72
  -8 -12   0   25.58   14.98
  -8  12   0   35.61    4.72
  -8  12   0   39.38    8.44
   8  12   0   39.45    7.79
   8  12   0   47.56    6.13
  -8  12   0   24.24    4.55
  -8  12   0   45.72    4.02
   8  12   0   44.90   10.13
  -8  12   0   53.53   12.37
  10 -12   0    2.74    3.43
 -10 -12   0   -1.29    8.00
 -10 -12   0   17.55   18.46
 -10 -12   0    3.49    5.17
  10 -12   0   17.43    5.01
  10 -12   0    8.13   13.61
 -10 -12   0    6.01    3.17
  10 -12   0    4.20    8.40
 -10  12   0    4.21    3.63
  10  12   0   16.60    5.03
 -10  12   0   22.30   12.21
 -10  12   0    7.02    2.56
 -10  12   0    3.64    6.63
  10  12   0   14.35    6.84
  10  12   0    2.05    9.88
 -12 -12   0  -27.44   22.06
  12 -12   0   -9.64   16.36
 -12 -12   0    2.70    3.30
  12 -12   0    5.51    3.93
 -12 -12   0    0.36    5.24
  12  12   0    6.31    4.92
 -12  12   0    8.44   11.72
  12  12   0    5.40   12.27
 -12  12   0    1.72    3.95
   1 -13   0   -1.59    3.88
   1 -13   0    3.23    4.82
   1 -13   0    0.61    2.24
   1 -13   0   -3.29    5.48
  -1 -13   0    2.22    2.28
  -1 -13   0    7.52    6.80
  -1 -13   0    1.36    4.18
  -1 -13   0   -6.45    5.99
  -1 -13   0    0.76    2.83
   1 -13   0    2.37    2.92
   1 -13   0   -8.55    6.09
  -1 -13   0    2.03    4.95
  -1  13   0   -1.76    1.71
   1  13   0    1.89    1.10
   1  13   0   -1.18    1.82
  -1  13   0    0.22    1.87
   1  13   0    1.95    2.01
   3 -13   0   94.06    7.69
   3 -13   0  103.35   14.73
   3 -13   0  111.47   12.42
  -3 -13   0   98.00    6.82
  -3 -13   0  107.51   10.92
   3 -13   0   91.36   12.07
   3 -13   0   90.62    8.03
  -3 -13   0   94.58    5.92
   3 -13   0  103.17   10.66
  -3 -13   0  118.30   15.82
  -3 -13   0   81.05   11.15
   3  13   0   86.10    7.16
  -3  13   0   98.45    6.66
   3  13   0   92.57   12.15
   3  13   0   82.49    9.59
  -3  13   0   92.75    6.99
   3  13   0   87.65    6.62
   3  13   0   99.77    6.19
  -5 -13   0  180.00   21.55
  -5 -13   0  171.11   17.61
   5 -13   0  186.41   18.62
   5 -13   0  130.62   15.22
  -5 -13   0  147.75   13.39
  -5 -13   0  162.33   10.76
   5 -13   0  122.37   10.37
   5 -13   0  154.20   11.18
  -5 -13   0  154.61    9.73
   5 -13   0  184.06   15.09
   5 -13   0  161.06   11.06
   5 -13   0  146.01   12.88
  -5  13   0  160.99    7.92
   5  13   0  162.42   12.25
  -5  13   0  162.99    7.95
  -5  13   0  142.59    9.93
  -5  13   0  153.74    9.56
   5  13   0  157.28   12.97
   5  13   0  187.27   10.92
   5  13   0  169.08   15.86
   7 -13   0   19.71    3.82
  -7 -13   0   24.45    3.84
  -7 -13   0   30.01    9.94
   7 -13   0   26.81    5.07
   7 -13   0   26.41    6.62
  -7 -13   0   21.82   14.25
  -7 -13   0   26.15    4.08
   7 -13   0   27.14    8.86
  -7 -13   0   26.60    6.61
   7 -13   0    7.32    8.26
  -7  13   0   20.93    4.25
  -7  13   0   29.37    2.89
   7  13   0   25.59    4.96
  -7  13   0   28.92    4.44
   7  13   0   32.20    9.59
   7  13   0   32.58    7.45
   9 -13   0   11.88    6.36
  -9 -13   0   13.50    4.68
   9 -13   0    7.96   13.05
  -9 -13   0    6.28   15.74
   9 -13   0   13.96    3.83
  -9 -13   0    9.31    3.23
  -9 -13   0   22.41   10.42
  -9 -13   0    3.98    4.95
  -9  13   0    7.34    3.49
  -9  13   0   13.94    7.32
  -9  13   0   11.16    3.80
   9  13   0   12.98    6.69
   9  13   0   14.52    9.61
  -9  13   0   19.11   11.43
   9  13   0    8.39    4.18
  11 -13   0    1.21    3.55
 -11 -13   0    0.99    3.10
 -11 -13   0    6.06    5.66
 -11 -13   0  -16.25   22.00
  11 -13   0    5.50   17.08
 -11  13   0    6.20   14.00
  11  13   0   -2.82    4.14
  11  13   0    3.81   11.19
 -11  13   0    4.81    2.61
 -11  13   0    2.27    3.82
   0 -14   0  155.71   14.80
   0 -14   0  142.18   12.72
   0 -14   0  169.42   16.62
   0 -14   0  130.17   10.92
   0 -14   0  147.62   10.10
   0 -14   0  138.43   16.12
   0  14   0  136.99   12.57
   0  14   0  143.51    9.02
  -2 -14   0    0.65    2.43
   2 -14   0    3.35    2.63
   2 -14   0    3.89    3.19
  -2 -14   0    1.06    3.57
  -2 -14   0   18.18    8.90
   2 -14   0   -8.22    5.26
   2 -14   0    5.39    4.71
   2 -14   0   -1.09    6.33
   2 -14   0   -4.79    2.27
  -2 -14   0   -1.29    4.91
  -2  14   0    1.50    2.09
   2  14   0    2.24    2.33
  -2  14   0    4.97    2.52
   2  14   0    3.67    2.37
  -4 -14   0  287.36   15.92
   4 -14   0  311.48   19.80
   4 -14   0  269.13   17.35
  -4 -14   0  324.21   15.41
  -4 -14   0  260.52   19.53
   4 -14   0  303.36   22.56
  -4 -14   0  300.58   26.94
   4 -14   0  292.01   17.27
  -4 -14   0  279.57   21.84
  -4  14   0  295.18   16.33
   4  14   0  256.49   19.09
   4  14   0  314.71   16.71
   4  14   0  312.97   22.26
   4  14   0  285.41   15.91
   4  14   0  284.74   17.32
  -4  14   0  289.71   15.75
   6 -14   0   36.64    4.80
   6 -14   0   53.64    8.66
  -6 -14   0   66.35   12.46
   6 -14   0   36.22    5.85
  -6 -14   0   39.96    7.66
   6 -14   0   44.00    9.70
   6 -14   0   12.36    9.04
  -6 -14   0   36.01    4.63
   6 -14   0   35.67    5.40
  -6 -14   0   54.40   16.18
  -6 -14   0   53.58    4.83
   6 -14   0   36.06   13.24
  -6  14   0   44.02    2.80
  -6  14   0   43.62    2.81
   6  14   0   46.62    6.03
   6  14   0   42.21   10.45
  -6  14   0   47.41    5.11
   6  14   0   40.57    7.96
  -8 -14   0   18.37    3.92
   8 -14   0    6.46    9.09
  -8 -14   0   22.61   10.54
   8 -14   0   24.69    6.37
  -8 -14   0    2.74   16.73
   8 -14   0   24.18   14.66
   8 -14   0   13.18    3.80
   8 -14   0   27.09    7.32
  -8 -14   0    9.20    5.94
  -8 -14   0   25.12    4.05
  -8  14   0   19.79    2.54
  -8  14   0   15.82    4.37
   8  14   0   15.91    6.75
   8  14   0   17.74    5.44
   8  14   0   25.42   10.74
 -10 -14   0   -0.78    2.73
  10 -14   0   -5.25   15.92
  10 -14   0   -0.53    3.34
 -10 -14   0    2.42    5.58
 -10  14   0    1.74    2.06
 -10  14   0   -1.93    3.38
  10  14   0   13.35   10.64
  10  14   0   -2.26    3.96
   1 -15   0   37.35    7.57
   1 -15   0   49.74    7.00
  -1 -15   0   50.41    9.64
  -1 -15   0   58.07    6.66
  -1 -15   0   57.40   12.51
   1 -15   0   37.62   11.89
  -1 -15   0   39.57    6.45
   1 -15   0   51.46    9.60
  -1 -15   0   65.24   12.63
   1 -15   0   44.97    5.72
   1 -15   0   52.74   11.23
  -1 -15   0   35.88    8.16
   1  15   0   47.01    5.12
  -1  15   0   42.19    4.91
  -1  15   0   41.49    4.60
   1  15   0   49.13    5.27
  -3 -15   0  132.27   15.28
   3 -15   0  123.26   15.24
  -3 -15   0  147.84   10.23
  -3 -15   0   91.34   11.18
   3 -15   0  115.14    9.69
  -3 -15   0  155.17   19.91
   3 -15   0  164.37   19.76
   3 -15   0  116.55   10.35
   3 -15   0  118.47   12.76
   3 -15   0  130.05   14.83
   3  15   0  134.29    9.24
   3  15   0  124.71   12.62
  -3  15   0  151.90    8.87
   3  15   0  100.94   11.21
   3  15   0  133.95   15.45
  -3  15   0  134.74   10.65
   5 -15   0  141.11   11.39
   5 -15   0  191.12   22.53
  -5 -15   0  151.10   10.22
   5 -15   0  172.17   19.74
  -5 -15   0  159.02   23.07
   5 -15   0  173.64   17.84
  -5 -15   0  141.89   17.88
  -5 -15   0  157.32    9.59
   5 -15   0  151.14   11.69
  -5 -15   0  140.68   15.06
   5 -15   0  153.60   13.75
   5  15   0  145.60   14.51
  -5  15   0  163.18   10.10
   5  15   0  163.35   18.18
   5  15   0  172.92   11.38
  -7 -15   0    2.70    3.09
  -7 -15   0  -23.96   14.75
   7 -15   0    1.73    3.20
   7 -15   0    2.45    3.98
  -7 -15   0   -4.54    4.59
  -7 -15   0   -2.03    1.88
  -7 -15   0   -3.01    7.54
   7 -15   0    1.41    3.03
   7 -15   0   -5.40    7.63
   7 -15   0    3.58    5.55
   7 -15   0  -14.31   11.89
   7  15   0   -3.50    8.64
   7  15   0   -2.87    3.19
   7  15   0    1.43    5.72
  -9 -15   0   12.66    3.46
   9 -15   0   10.62    3.84
  -9 -15   0   12.40   21.82
  -9 -15   0    5.75    5.73
   9 -15   0  -14.67   17.38
   9 -15   0   -4.45   12.05
  -9 -15   0   17.83    4.24
  -9  15   0   12.59    2.20
  -9  15   0   15.19    4.70
   9  15   0    9.28   13.16
  -9  15   0   18.27    3.25
   9  15   0   10.90    5.00
   0 -16   0    0.00   10.20
   0 -16   0    1.94    2.94
   0 -16   0   12.82   10.59
   0 -16   0   -1.58    5.24
   0 -16   0    1.96    3.39
   0  16   0    1.78    2.71
   2 -16   0    7.94    5.90
  -2 -16   0   32.06   12.60
  -2 -16   0   17.26    4.32
  -2 -16   0    2.60   10.12
   2 -16   0   10.14    4.54
   2 -16   0   12.10    9.04
   2 -16   0    1.37   10.18
  -2 -16   0   12.00    7.49
  -2 -16   0   11.40    4.74
   2 -16   0   20.87    4.59
   2  16   0    7.41    3.31
  -2  16   0   17.94    3.44
   4 -16   0   73.72    7.96
   4 -16   0   76.12   13.21
  -4 -16   0   70.72   17.17
  -4 -16   0   81.51    5.42
  -4 -16   0   78.98   11.14
   4 -16   0   57.36    7.78
   4 -16   0   83.84   10.95
  -4 -16   0   62.31   12.24
  -4 -16   0   70.47    7.49
   4  16   0   74.70    7.47
  -4  16   0   64.40    6.33
   4  16   0   61.50    9.73
   4  16   0   84.50   13.70
  -6 -16   0   19.05   16.71
   6 -16   0   20.06    8.52
  -6 -16   0   16.07    9.47
   6 -16   0   11.57    4.43
   6 -16   0    7.42    9.41
  -6 -16   0    8.86    6.00
   6 -16   0   16.36    7.04
   6 -16   0   12.77   14.35
  -6 -16   0   16.30    3.07
  -6 -16   0   22.39    4.19
   6  16   0   12.58    4.36
  -6  16   0   19.63    4.02
   6  16   0   22.37   10.64
   6  16   0   18.93    6.82
   8 -16   0    1.50    4.40
  -8 -16   0   -2.53    3.40
  -8 -16   0    2.32    2.34
  -8 -16   0   -9.89   19.32
   8 -16   0   -1.20    3.82
  -8 -16   0    2.49    6.30
   8 -16   0    4.74   10.95
   8  16   0    0.01    4.01
  -8  16   0    4.08    3.41
   8  16   0    3.00   10.95
   1 -17   0   21.65   10.80
  -1 -17   0    1.18   10.70
   1 -17   0   -7.05   11.85
   1 -17   0    5.90    5.89
  -1 -17   0    2.26    6.55
   1 -17   0    3.94    3.30
  -1 -17   0    5.63   11.40
   1 -17   0    9.86    4.65
  -1 -17   0   -1.83    3.30
  -1 -17   0    2.87    3.23
  -1  17   0    3.58    3.09
   1  17   0    1.40    2.84
   3 -17   0   -6.65    9.08
  -3 -17   0    9.15    7.66
   3 -17   0    1.51    5.58
  -3 -17   0   27.06   14.85
  -3 -17   0    2.06   11.96
  -3 -17   0    4.28    3.29
   3 -17   0    0.99    3.47
   3 -17   0   -1.19    3.41
  -3 -17   0   -1.97    3.84
   3 -17   0    8.28   12.88
   3  17   0    5.96    3.58
  -3  17   0    6.02    3.06
  -5 -17   0   15.72   16.24
   5 -17   0    5.67    4.09
  -5 -17   0    8.54    2.81
   5 -17   0   -5.99   17.76
   5 -17   0    8.36    4.42
   5 -17   0   22.74   11.15
  -5 -17   0    2.00    4.91
   5  17   0   19.28   10.74
   5  17   0   20.02   11.15
  -5  17   0    3.71    3.15
   5  17   0    1.75    3.49
   0 -18   0   36.45    6.43
   0 -18   0   58.84   15.12
   0 -18   0   39.23    7.73
   0  18   0   36.96    5.36
  -2 -18   0    3.76    4.32
  -2 -18   0    4.89    5.93
   2 -18   0    3.11   11.53
  -2 -18   0   17.18   13.21
   2 -18   0    9.08    5.52
  -2  18   0    4.87    3.26
   2  18   0    9.64    3.83
   4 -18   0    4.51    3.95
   4 -18   0    3.71   11.33
  -4 -18   0    2.33    3.37
  -4 -18   0    3.53    5.20
  -4 -18   0   28.86   17.48
   4 -18   0    1.47    3.99
  -4  18   0    2.81    2.98
   4  18   0    4.60    3.74
 -16   0   1    4.14   14.79
  16   0  -1   -0.53    3.67
 -16   0   1   -5.02    8.91
 -16   0   1   -1.48    4.44
 -14   0   1    4.19    7.48
  14   0  -1    7.70    7.05
 -14   0   1    3.12    3.59
  14   0  -1    0.39    2.92
 -14   0   1    1.44    3.04
  14   0  -1   -9.99   10.18
  12   0  -1   10.11    8.87
  12   0  -1   -3.09    5.05
 -12   0   1    1.29    6.59
 -12   0   1   -6.58    4.51
  12   0  -1    2.07    2.64
  12   0  -1   -1.74    2.92
 -12   0   1    1.00    2.40
 -12   0   1   -2.39    2.52
 -10   0   1   -2.56    3.90
  10   0  -1    0.83    1.96
 -10   0   1    4.72    2.95
 -10   0   1   -2.57    1.78
 -10   0   1   -3.16    5.05
  10   0  -1    3.22    4.51
  10   0  -1    0.32    6.40
  10   0  -1   -0.72    2.22
 -10   0   1    0.68    1.97
   8   0  -1    0.80    1.71
   8   0  -1   -1.07    3.22
  -8   0   1   -2.59    1.41
  -8   0   1    6.83    4.82
   8   0  -1    0.16    2.06
  -8   0   1    0.43    1.66
  -8   0   1   -2.47    1.28
   8   0  -1   -1.92    1.61
  -8   0   1    2.64    3.50
   8   0  -1    9.41    5.38
  -6   0   1   -2.47    2.20
   6   0  -1    1.10    1.27
   6   0  -1    0.00    1.24
  -6   0   1   -0.28    1.06
   6   0  -1    2.19    2.40
   6   0  -1    1.69    2.83
   6   0  -1   -0.46    0.97
  -6   0   1    0.57    0.94
  -6   0   1    0.61    1.33
  -4   0   1   -0.08    0.65
   4   0  -1    1.60    1.70
   4   0  -1   -0.73    1.42
  -4   0   1    0.21    0.71
   4   0  -1    0.21    0.68
   4   0  -1    0.28    0.73
   4   0  -1    0.34    0.72
  -4   0   1   -0.25    2.00
  -4   0   1    0.47    0.78
  -4   0   1    1.49    1.56
  -2   0   1    0.15    0.41
   2   0  -1    0.49    0.30
  -2   0   1   -0.47    0.61
  -2   0   1    0.86    0.37
   2   0  -1    0.84    0.48
  -2   0   1   -0.68    0.88
   2   0  -1    0.95    0.75
   2   0  -1   -0.38    0.91
  -2   0   1    0.38    0.38
   2   0   1   -0.32    0.47
  -2   0  -1    0.22    0.91
   2   0   1   -0.11    0.92
  -2   0  -1    2.55    0.53
  -2   0  -1   -0.28    0.37
  -2   0  -1    1.25    1.54
   2   0   1    1.11    1.28
  -4   0  -1   -1.94    1.53
   4   0   1    0.04    0.76
   4   0   1   -0.81    1.55
   4   0   1    1.57    1.91
  -4   0  -1    1.38    0.80
  -4   0  -1    0.65    0.83
  -4   0  -1    0.30    1.64
  -4   0  -1   -0.21    0.73
   4   0   1    0.06    0.75
  -6   0  -1    1.85    2.81
  -6   0  -1   -0.86    1.15
   6   0   1    0.53    1.25
   6   0   1    0.34    1.35
  -6   0  -1    0.17    1.02
   6   0   1    0.12    2.71
  -6   0  -1   -1.09    1.09
  -6   0  -1    0.13    2.45
   6   0   1    1.98    2.55
  -8   0  -1   -0.60    1.64
   8   0   1    1.82    3.62
   8   0   1    0.54    1.80
  -8   0  -1    1.86    5.72
  -8   0  -1   -0.97    1.35
   8   0   1   -0.52    5.21
  -8   0  -1   -0.98    1.70
  -8   0  -1    2.45    3.95
   8   0   1    3.06    2.00
  10   0   1   -0.09    2.23
 -10   0  -1    2.53    2.00
  10   0   1   -0.57    4.56
 -10   0  -1   -1.82    2.36
 -10   0  -1    2.07    7.83
  10   0   1   -3.26    6.25
 -10   0  -1    1.48    2.11
 -10   0  -1   -5.27    4.34
  10   0   1    0.04    2.35
 -12   0  -1   -3.56    1.99
 -12   0  -1   -2.29    5.99
 -12   0  -1  -14.41    9.06
  12   0   1    3.12    3.34
 -12   0  -1    1.12    2.55
  12   0   1    8.19    9.52
 -12   0  -1   -0.53    2.87
  12   0   1    1.49    2.74
  12   0   1    4.37    5.90
 -14   0  -1   -5.58    6.72
  14   0   1    2.42    3.33
 -14   0  -1   -2.74    3.66
  14   0   1    0.11    6.93
 -14   0  -1    0.17    2.78
 -14   0  -1   -3.89   14.32
  14   0   1    9.97   11.99
 -15  -1   1    1.33    3.96
 -15  -1   1   -7.66    6.76
  15  -1  -1    0.69    3.74
  15  -1  -1   12.61    9.16
 -15  -1   1   -1.41    2.95
 -15  -1   1  -10.79   10.87
  15  -1  -1    8.40    6.11
  15   1  -1   -2.77    6.25
  15   1  -1    1.16   12.36
 -15   1   1   -3.11   11.76
 -15   1   1    2.65    8.37
 -15   1   1   -1.37    2.89
  15   1  -1    6.11    3.98
 -15   1   1    5.78    4.48
 -13  -1   1    0.42    2.42
 -13  -1   1    3.74    2.84
  13  -1  -1   -0.12    5.64
  13  -1  -1    1.54    3.19
 -13  -1   1    8.51    7.34
 -13  -1   1    4.86   11.51
 -13  -1   1    6.01    4.03
  13  -1  -1    8.73    4.04
  13  -1  -1   15.00   12.54
 -13   1   1   15.45   11.11
 -13   1   1    2.09    6.67
 -13   1   1    6.51    3.05
  13   1  -1   -5.19    9.43
  13   1  -1    4.23    6.14
  13   1  -1   -0.46    3.13
 -13   1   1    8.59    3.36
 -13   1   1    4.14    3.50
  13   1  -1   10.90    4.38
 -11  -1   1   53.96   12.89
  11  -1  -1   68.03   10.14
  11  -1  -1   55.20    6.48
 -11  -1   1   58.54    5.51
  11  -1  -1   59.83   11.74
 -11  -1   1   72.12    7.57
 -11  -1   1   49.18    9.74
  11  -1  -1   52.89    5.59
 -11  -1   1   61.54    5.76
  11   1  -1   65.33    6.31
  11   1  -1   57.01    6.93
  11   1  -1   57.72   10.36
  11   1  -1   69.05    9.60
 -11   1   1   49.13   11.32
 -11   1   1   60.24    5.62
 -11   1   1   66.10   10.49
 -11   1   1   63.59    7.12
 -11   1   1   52.77    5.20
   9  -1  -1    5.65    2.42
  -9  -1   1    6.45    2.87
   9  -1  -1    6.01    6.22
   9  -1  -1    6.79    4.53
  -9  -1   1    6.15    7.07
   9  -1  -1    6.51    2.47
  -9  -1   1    6.24    2.18
  -9  -1   1    7.31    2.10
  -9  -1   1   10.16    5.26
   9   1  -1    9.19    4.40
   9   1  -1    5.15    4.80
  -9   1   1    4.81    1.99
   9   1  -1    9.01    2.58
  -9   1   1   10.12    6.02
  -9   1   1    3.94    2.02
   9   1  -1    5.08    2.70
  -9   1   1    7.00    4.47
   9   1  -1    7.75    2.63
  -9   1   1   13.16    3.17
   7  -1  -1    1.48    1.58
  -7  -1   1    2.21    1.81
   7  -1  -1   -0.39    1.47
  -7  -1   1    0.27    3.12
   7  -1  -1    2.12    1.32
  -7  -1   1   -2.52    4.10
   7  -1  -1    1.59    3.14
  -7  -1   1    2.68    1.41
   7  -1  -1    1.47    2.78
  -7  -1   1    1.96    1.47
   7   1  -1    2.21    1.77
  -7   1   1    2.25    1.34
  -7   1   1   -0.67    2.80
   7   1  -1    0.89    1.48
   7   1  -1    0.44    1.53
   7   1  -1    3.21    4.07
  -7   1   1    0.42    1.54
   7   1  -1    0.60    2.79
  -7   1   1    2.39    4.49
  -7   1   1    1.26    1.36
   5  -1  -1   63.94    4.58
  -5  -1   1   72.38    5.01
   5  -1  -1   75.92    4.43
  -5  -1   1   74.18    4.32
  -5  -1   1   59.61    6.41
   5  -1  -1   76.07    7.31
  -5  -1   1   73.70    4.55
  -5  -1   1   62.90    7.59
   5  -1  -1   64.47    5.83
   5  -1  -1   58.58    4.59
   5   1  -1   72.30    4.89
  -5   1   1   69.52    7.92
  -5   1   1   66.68    6.72
   5   1  -1   72.40    5.02
   5   1  -1   73.18    4.43
  -5   1   1   67.59    4.73
   5   1  -1   79.58    6.87
  -5   1   1   72.02    4.31
  -5   1   1   75.34    4.49
   5   1  -1   91.44    6.35
  -3  -1   1  203.29   11.74
   3  -1  -1  204.54   10.91
   3  -1  -1  193.56   11.52
  -3  -1   1  213.09   11.13
  -3   1   1  187.33   11.59
   3   1  -1  213.50   10.38
  -3   1   1  185.76   10.83
   3   1  -1  198.33   11.47
   3   1  -1  203.88   10.87
  -1  -1   1   52.58    3.41
  -1  -1   1   52.21    2.63
   1  -1  -1   50.07    2.85
   1  -1  -1   52.11    2.53
  -1  -1   1   50.56    3.07
   1  -1  -1   54.27    3.13
  -1  -1   1   50.49    2.90
  -1  -1   1   44.53    2.83
   1   1  -1   53.57    2.92
   1   1  -1   50.65    3.32
  -1   1   1   53.15    3.09
  -1   1   1   53.05    2.87
  -1  -1  -1   54.58    3.60
   1  -1   1   50.35    3.85
  -1  -1  -1   54.61    3.30
  -1  -1  -1   52.44    2.95
   1  -1   1   54.29    3.48
   1  -1   1   53.46    2.84
   1  -1   1   51.96    2.95
  -1   1  -1   59.79    3.52
  -1   1  -1   55.24    2.85
  -1   1  -1   65.52    4.07
  -1   1  -1   54.77    2.95
   1   1   1   51.08    2.95
   3  -1   1 1306.20   64.44
  -3  -1  -1 1342.32   64.44
   3   1   1 1363.69   64.22
  -3   1  -1 1346.16   64.61
  -5  -1  -1    3.66    1.35
  -5  -1  -1   -0.35    1.93
   5  -1   1    3.29    1.37
   5  -1   1    1.80    2.39
  -5  -1  -1    4.08    1.20
   5  -1   1    3.01    3.23
  -5  -1  -1    3.08    2.94
   5  -1   1    2.26    1.03
  -5  -1  -1    3.19    1.40
  -5   1  -1   -1.25    3.11
  -5   1  -1    2.48    1.10
  -5   1  -1    2.49    1.30
   5   1   1    5.39    2.43
  -5   1  -1    2.44    1.05
   5   1   1    3.53    2.58
   5   1   1    3.19    1.34
   5   1   1    2.46    1.20
  -5   1  -1    5.67    2.78
  -7  -1  -1  484.65   23.48
   7  -1   1  469.01   28.39
   7  -1   1  463.77   26.40
  -7  -1  -1  466.86   26.96
  -7  -1  -1  457.43   29.16
  -7  -1  -1  487.81   23.99
  -7  -1  -1  447.78   24.45
   7  -1   1  492.57   24.57
  -7   1  -1  465.64   24.41
   7   1   1  467.48   26.27
   7   1   1  507.62   31.13
  -7   1  -1  485.86   23.95
   7   1   1  498.58   24.71
  -7   1  -1  511.85   29.39
  -7   1  -1  516.29   27.35
   7   1   1  458.85   23.63
  -7   1  -1  481.78   23.56
  -9  -1  -1   13.79    2.59
   9  -1   1   13.79    5.49
   9  -1   1   16.34    3.46
  -9  -1  -1   17.72    8.56
   9  -1   1   22.39    7.88
  -9  -1  -1   14.73    5.84
  -9  -1  -1   15.42    3.44
  -9  -1  -1   18.93    3.27
   9  -1   1   15.01    3.10
  -9   1  -1   14.84    2.74
   9   1   1    7.49    2.50
   9   1   1   12.23    5.84
  -9   1  -1   16.64    3.48
  -9   1  -1    9.47    7.71
  -9   1  -1   13.14    5.65
  -9   1  -1   22.25    3.56
   9   1   1   16.51    3.50
   9   1   1   19.60    5.39
 -11  -1  -1   83.46   15.79
 -11  -1  -1   89.47   12.87
  11  -1   1   89.95    7.48
 -11  -1  -1  102.67    9.07
  11  -1   1  106.70    9.04
  11  -1   1   84.67   11.45
 -11  -1  -1  107.37    7.55
  11  -1   1  111.19   15.69
  11   1   1  106.23   12.38
  11   1   1  108.77    9.25
  11   1   1  116.72   15.19
 -11   1  -1  105.34    7.53
 -11   1  -1  113.98   17.80
 -11   1  -1  104.37    9.14
 -11   1  -1  115.27   14.25
 -11   1  -1   83.74    7.27
  11   1   1  114.09    7.94
  13  -1   1   -9.29    6.81
 -13  -1  -1   -2.85    6.35
  13  -1   1   -2.85    2.87
  13  -1   1   -7.74    5.08
 -13  -1  -1   -0.41    3.18
 -13  -1  -1    1.64   12.61
 -13  -1  -1   -3.61    2.47
  13   1   1    7.33   10.47
 -13   1  -1  -22.00   10.31
 -13   1  -1    1.29    2.95
  13   1   1    2.50    3.45
 -13   1  -1   -0.90    3.53
 -13   1  -1    3.70    7.27
 -15  -1  -1    8.50    5.11
 -15  -1  -1    8.57    3.88
 -15  -1  -1   18.80   10.79
  15  -1   1   15.06   14.84
  15  -1   1   10.53    4.39
  15  -1   1   12.87    8.80
  15   1   1   25.22   12.32
 -15   1  -1   13.61   10.18
 -15   1  -1   11.89    5.49
 -15   1  -1   33.37   17.95
  15   1   1   17.93    8.52
 -15   1  -1   20.83    5.83
 -16  -2   1   -5.62    8.33
  16  -2  -1    1.65    7.69
  16  -2  -1  -19.95   15.88
  16  -2  -1   -0.06    4.08
 -16  -2   1  -22.67   18.98
 -16   2   1   31.59   20.80
 -16   2   1    3.24    9.17
  16   2  -1   -6.09   14.57
 -16   2   1    0.76    4.86
  16   2  -1    7.18    4.49
  14  -2  -1   17.34    7.99
 -14  -2   1   16.62    3.88
 -14  -2   1   13.34    8.70
 -14  -2   1   12.15    4.84
  14  -2  -1   29.74    5.34
  14  -2  -1   15.22   11.43
 -14  -2   1   24.18   12.59
 -14   2   1   29.24   14.14
  14   2  -1   15.60   13.67
 -14   2   1   17.63    3.89
 -14   2   1    2.45    3.99
  14   2  -1    9.48    7.54
 -14   2   1    9.81    8.01
  14   2  -1   13.10    4.39
 -12  -2   1   12.75    2.91
 -12  -2   1    5.63    3.43
  12  -2  -1    9.40    8.82
 -12  -2   1    3.22    5.80
  12  -2  -1    3.50    5.61
 -12  -2   1    6.28    8.03
  12  -2  -1    5.85    3.43
  12  -2  -1   11.64    3.38
  12   2  -1    8.08    5.86
 -12   2   1    2.48    3.18
  12   2  -1    1.01    8.16
 -12   2   1    1.97    8.83
 -12   2   1    5.64    6.64
  12   2  -1   13.93    3.80
 -12   2   1    6.35    2.86
  12   2  -1    3.45    3.57
  10  -2  -1  123.35    8.87
 -10  -2   1  109.28    7.64
  10  -2  -1  114.95    7.77
 -10  -2   1   94.34   14.76
  10  -2  -1  122.86   14.45
 -10  -2   1  122.53   13.44
 -10  -2   1  105.11    7.77
 -10  -2   1  116.19    9.05
  10  -2  -1  124.19   12.49
 -10   2   1  107.08   12.61
  10   2  -1  111.76   11.59
  10   2  -1   96.67    7.67
 -10   2   1   97.47    8.31
  10   2  -1  114.95    8.95
 -10   2   1  109.99    7.58
 -10   2   1  112.29   15.24
 -10   2   1   97.85    7.20
  10   2  -1  109.77   13.67
   8  -2  -1   74.86    5.92
   8  -2  -1   59.77    7.71
   8  -2  -1   63.30    4.88
  -8  -2   1   72.95    5.24
  -8  -2   1   58.90   10.20
   8  -2  -1   56.00    9.21
  -8  -2   1   67.22    8.83
  -8  -2   1   67.16    4.72
  -8  -2   1   49.26    5.72
  -8   2   1   66.45    4.88
  -8   2   1   59.50    9.75
   8   2  -1   79.88    5.45
   8   2  -1   71.61    8.09
   8   2  -1   64.66    9.28
  -8   2   1   68.25    5.17
  -8   2   1   71.64    5.80
  -8   2   1   49.16    7.65
   8   2  -1   72.56    6.10
   6  -2  -1  249.41   12.32
   6  -2  -1  242.14   14.57
  -6  -2   1  235.19   14.32
  -6  -2   1  238.97   12.45
   6  -2  -1  244.37   12.90
  -6  -2   1  217.25   16.31
  -6  -2   1  225.03   14.78
  -6  -2   1  241.47   12.18
   6  -2  -1  239.89   15.71
  -6   2   1  237.55   12.31
   6   2  -1  239.27   14.29
   6   2  -1  226.96   16.77
  -6   2   1  257.25   14.99
   6   2  -1  227.15   12.31
   6   2  -1  234.26   12.96
  -6   2   1  225.09   15.92
  -6   2   1  230.78   12.12
  -6   2   1  249.53   12.91
   6   2  -1  259.41   13.35
   4  -2  -1  270.53   16.43
   4  -2  -1  286.86   15.50
  -4  -2   1  295.25   15.88
  -4  -2   1  274.36   16.70
  -4  -2   1  296.65   14.86
   4   2  -1  303.70   15.53
  -4   2   1  285.74   15.59
   4   2  -1  284.74   16.37
   4   2  -1  295.45   14.78
  -4   2   1  273.53   16.58
   4   2  -1  278.49   14.42
  -2  -2   1  147.99    8.39
   2  -2  -1  150.75    8.19
  -2  -2   1  141.66    7.63
  -2  -2   1  159.79    9.19
  -2  -2   1  151.63    8.08
  -2   2   1  143.12    8.67
   2   2  -1  156.63    8.37
  -2   2   1  161.20    8.27
   2   2  -1  155.28    8.00
   0  -2   1   38.79    2.32
   0  -2  -1   36.09    2.63
   0  -2   1   46.58    2.27
   0  -2   1   42.34    2.45
   0  -2   1   41.73    2.71
   0  -2  -1   41.07    2.06
   0  -2   1   37.58    2.89
   0  -2  -1   40.27    2.45
   0  -2  -1   39.58    2.27
   0   2   1   41.70    2.22
   0   2   1   40.02    2.64
   0   2   1   43.94    2.43
   0   2  -1   38.28    2.69
   0   2  -1   43.86    2.43
   0   2  -1   36.91    3.01
   0   2  -1   38.09    2.18
   2  -2   1 1569.18   75.84
  -2  -2  -1 1614.29   75.56
  -2   2  -1 1614.75   75.82
  -4  -2  -1   21.19    1.89
  -4  -2  -1   19.64    3.47
   4  -2   1   30.22    4.80
   4  -2   1   13.47    1.64
  -4  -2  -1   15.98    1.92
  -4  -2  -1   18.16    4.26
   4  -2   1   12.60    2.95
   4  -2   1   15.35    1.96
  -4  -2  -1   14.11    1.98
   4   2   1   14.58    2.05
  -4   2  -1   17.48    3.29
  -4   2  -1   13.39    1.75
   4   2   1   13.96    1.71
   4   2   1   16.13    2.92
  -4   2  -1   16.74    2.02
   4   2   1   19.89    3.78
  -4   2  -1   12.99    1.62
  -4   2  -1   23.85    4.42
  -6  -2  -1  815.44   46.36
   6  -2   1  888.72   46.55
   6  -2   1  955.00   45.01
  -6  -2  -1  918.33   45.11
   6   2   1  876.39   44.22
  -6   2  -1  881.48   44.94
   6   2   1  863.24   45.75
  -8  -2  -1  371.42   23.00
   8  -2   1  374.84   18.93
   8  -2   1  341.37   21.87
  -8  -2  -1  366.98   18.60
  -8  -2  -1  347.24   19.91
  -8  -2  -1  389.96   26.04
   8  -2   1  366.61   24.46
   8  -2   1  365.54   19.73
  -8  -2  -1  377.27   19.16
  -8   2  -1  378.52   22.86
  -8   2  -1  381.78   19.83
   8   2   1  356.52   18.86
  -8   2  -1  374.23   19.11
   8   2   1  384.91   21.98
   8   2   1  368.58   23.55
  -8   2  -1  357.52   18.63
  -8   2  -1  305.22   24.33
   8   2   1  394.33   20.21
  10  -2   1  161.53   14.83
 -10  -2  -1  173.20   10.81
  10  -2   1  176.93   18.19
  10  -2   1  205.96   12.82
  10  -2   1  194.88   11.42
 -10  -2  -1  181.70   12.67
 -10  -2  -1  182.21   20.91
 -10  -2  -1  173.20   17.37
 -10   2  -1  176.99   11.08
 -10   2  -1  190.13   12.50
  10   2   1  206.95   11.81
  10   2   1  221.71   17.38
 -10   2  -1  187.40   16.00
 -10   2  -1  200.62   11.72
  10   2   1  180.08   14.77
 -10   2  -1  218.36   20.09
  10   2   1  190.80   12.79
  12  -2   1  200.48   12.19
  12  -2   1  189.08   13.31
  12  -2   1  159.93   20.27
 -12  -2  -1  170.53   22.97
 -12  -2  -1  197.55   11.33
 -12  -2  -1  172.74   18.98
  12  -2   1  174.24   17.62
 -12  -2  -1  177.17   13.41
 -12   2  -1  188.59   21.96
 -12   2  -1  181.73   13.23
  12   2   1  164.45   13.14
  12   2   1  222.67   21.21
 -12   2  -1  178.13   11.83
 -12   2  -1  176.10   11.26
  12   2   1  166.98   16.77
  12   2   1  199.04   12.38
 -12   2  -1  157.58   21.45
 -14  -2  -1   24.17   16.02
 -14  -2  -1    9.20    8.94
  14  -2   1   23.16   13.49
 -14  -2  -1   19.38    3.96
  14  -2   1   26.02    9.49
  14  -2   1   24.57    5.98
 -14  -2  -1   22.28    5.99
 -14   2  -1   16.06    5.54
 -14   2  -1   27.37   15.17
 -14   2  -1   20.67    4.45
 -14   2  -1   20.42   10.19
  14   2   1   11.80    7.92
  14   2   1   25.95   13.09
  14   2   1   23.04    5.04
  15  -3  -1   -2.92    3.68
 -15  -3   1    2.38    4.59
 -15  -3   1    2.81    3.40
 -15  -3   1    1.23   19.06
 -15  -3   1    0.77    8.56
  15   3  -1    9.96    9.98
  15   3  -1    2.55    7.20
 -15   3   1    0.11    8.65
 -15   3   1    3.20    4.32
 -15   3   1    0.90   15.16
 -13  -3   1   11.13   13.16
 -13  -3   1    5.70    2.89
  13  -3  -1    1.56    3.13
  13  -3  -1   -9.16    7.01
  13  -3  -1   -0.48    3.33
 -13  -3   1    6.09    3.94
  13  -3  -1   -3.26    5.49
 -13  -3   1    7.84    7.97
 -13   3   1    3.65    2.62
  13   3  -1   -0.57    5.41
 -13   3   1    2.51    3.44
 -13   3   1    5.67   11.35
  13   3  -1    1.60    9.12
  13   3  -1    0.74    3.49
  13   3  -1    0.59    3.30
 -13   3   1    0.97    2.74
 -13   3   1    3.93    7.04
 -11  -3   1    5.68    7.00
  11  -3  -1   21.51    4.50
  11  -3  -1    7.22    6.43
 -11  -3   1    8.05    3.96
 -11  -3   1   22.08    7.53
  11  -3  -1   10.69    5.98
 -11  -3   1    9.31    2.72
  11  -3  -1   12.22    3.18
 -11   3   1    6.75    5.96
 -11   3   1   10.86    3.62
  11   3  -1   15.43    3.75
 -11   3   1   14.59    3.24
 -11   3   1   15.03    3.17
  11   3  -1   14.40    5.88
  11   3  -1   13.68    3.83
  11   3  -1    8.11    8.06
 -11   3   1   -0.11    7.92
   9  -3  -1   11.23    4.85
   9  -3  -1    5.62    2.33
  -9  -3   1    6.77    7.23
  -9  -3   1    5.30    2.04
  -9  -3   1    6.37    4.90
   9  -3  -1    0.88    5.68
  -9  -3   1    6.02    2.92
  -9  -3   1    9.53    2.26
   9  -3  -1    9.77    2.56
   9   3  -1    8.81    4.37
  -9   3   1    4.92    2.62
  -9   3   1    5.25    2.19
  -9   3   1    4.23    4.48
   9   3  -1    4.50    2.65
   9   3  -1    4.98    2.35
   9   3  -1   10.23    5.39
  -9   3   1    7.28    6.63
  -9   3   1    7.23    2.24
   9   3  -1    2.80    2.44
   7  -3  -1   20.75    2.67
   7  -3  -1   12.58    4.72
  -7  -3   1   14.47    2.22
  -7  -3   1   21.01    6.56
  -7  -3   1   10.63    4.37
  -7  -3   1    7.90    2.45
   7  -3  -1   17.90    4.22
   7  -3  -1   21.15    3.10
  -7  -3   1   10.92    2.14
   7   3  -1   15.87    2.32
   7   3  -1   22.88    5.80
   7   3  -1   12.52    2.54
  -7   3   1   10.87    5.47
  -7   3   1    6.45    3.73
   7   3  -1   13.77    3.91
  -7   3   1   15.12    2.70
   7   3  -1   12.18    2.80
  -7   3   1   15.76    2.37
  -7   3   1   16.11    2.34
   5  -3  -1   90.97    8.00
   5  -3  -1   93.72    5.78
  -5  -3   1   95.09    5.54
  -5  -3   1   85.43    5.15
  -5  -3   1   88.69    7.51
   5  -3  -1   89.35    7.16
  -5  -3   1   91.56    6.37
  -5  -3   1   91.04    9.01
   5  -3  -1   92.09    5.29
  -5   3   1   99.12    5.34
   5   3  -1   91.60    5.95
  -5   3   1   91.55    8.57
   5   3  -1   89.61    6.18
   5   3  -1   88.28    5.43
  -5   3   1   84.02    5.61
   5   3  -1   70.71    7.67
  -5   3   1   92.05    5.29
  -5   3   1   87.53    7.17
   3  -3  -1  176.00    8.65
  -3  -3   1  183.18   10.37
   3  -3  -1  177.06   10.01
  -3  -3   1  181.68    9.73
   3  -3  -1  170.20   10.68
  -3  -3   1  166.16   11.03
  -3   3   1  180.48    8.66
  -3   3   1  160.56   10.63
  -3   3   1  171.45    8.86
   3   3  -1  165.66    9.02
   3   3  -1  158.44   10.48
   3   3  -1  185.08   10.05
  -3   3   1  164.53    9.86
   3   3  -1  183.34    9.53
   1  -3  -1  843.22   40.74
  -1  -3   1  874.45   41.16
   1   3  -1  862.46   41.07
  -1   3   1  839.28   40.71
   1  -3   1   67.39    5.37
  -1  -3  -1   74.04    4.74
  -1  -3  -1   62.52    5.19
   1  -3   1   74.80    4.99
  -1  -3  -1   70.54    4.34
  -1  -3  -1   81.13    3.87
  -1  -3  -1   71.25    3.80
   1  -3   1   75.17    4.16
  -1   3  -1   77.47    5.46
  -1   3  -1   76.16    4.00
   1   3   1   74.74    4.18
   1   3   1   63.28    4.60
  -1   3  -1   71.11    4.08
  -1   3  -1   79.45    4.98
  -3  -3  -1 1325.73   62.48
   3  -3   1 1256.96   62.52
   3   3   1 1270.31   61.65
  -3   3  -1 1279.55   62.41
  -5  -3  -1  334.44   16.30
  -5  -3  -1  340.85   19.08
  -5  -3  -1  340.80   16.73
   5  -3   1  318.67   18.78
   5  -3   1  318.55   16.41
   5  -3   1  325.85   20.48
  -5  -3  -1  294.68   20.16
   5  -3   1  350.21   17.14
  -5  -3  -1  308.37   17.33
  -5   3  -1  338.14   16.51
   5   3   1  310.30   16.42
   5   3   1  368.77   17.56
  -5   3  -1  319.70   16.91
  -5   3  -1  348.07   19.10
  -5   3  -1  327.69   16.61
  -5   3  -1  348.83   23.04
   5   3   1  359.77   18.55
   5   3   1  326.85   19.62
   7  -3   1  975.56   46.67
  -7  -3  -1  884.34   48.84
  -7  -3  -1  888.04   46.64
   7  -3   1  914.52   48.39
  -7   3  -1  859.03   46.27
   7   3   1  920.34   47.52
   7   3   1  884.68   45.49
  -7   3  -1  875.74   48.72
  -9  -3  -1  112.30    8.00
   9  -3   1  118.70   12.37
  -9  -3  -1  139.69   17.00
   9  -3   1  129.91    8.98
  -9  -3  -1   99.44   12.33
   9  -3   1  117.52    7.98
  -9  -3  -1  131.84    9.49
  -9  -3  -1  113.94    7.56
   9  -3   1  143.17   15.69
  -9   3  -1  109.10    7.73
   9   3   1  132.53    8.14
  -9   3  -1  109.55    8.65
   9   3   1  110.45    8.92
   9   3   1  130.19   11.25
  -9   3  -1  116.36    8.04
   9   3   1  123.57   12.34
  -9   3  -1  116.85   15.32
  -9   3  -1  123.18   13.00
 -11  -3  -1  233.07   15.68
  11  -3   1  212.63   14.87
 -11  -3  -1  243.73   14.43
  11  -3   1  247.34   13.87
 -11  -3  -1  219.81   19.24
 -11  -3  -1  224.95   23.57
  11  -3   1  236.41   22.18
 -11   3  -1  209.92   22.22
 -11   3  -1  232.17   13.76
 -11   3  -1  250.50   15.26
  11   3   1  230.41   14.10
  11   3   1  206.16   17.12
 -11   3  -1  263.17   13.87
  11   3   1  256.28   21.69
  11   3   1  231.33   15.62
 -11   3  -1  215.93   18.87
 -13  -3  -1    1.89    2.55
  13  -3   1   11.29    9.27
 -13  -3  -1   -9.27   12.53
 -13  -3  -1    6.66    4.11
  13  -3   1    2.55    3.56
 -13  -3  -1    6.00    7.88
  13  -3   1   -5.67    5.86
  13   3   1   -2.33   10.43
  13   3   1   -0.75    6.08
 -13   3  -1    0.87    6.74
 -13   3  -1    0.25    2.83
  13   3   1    0.77    3.55
 -13   3  -1    1.75    3.79
 -13   3  -1    0.21   12.32
 -15  -3  -1   13.52   18.75
 -15  -3  -1   45.84   13.04
 -15  -3  -1   37.72    5.62
  15  -3   1   44.10    6.66
 -15   3  -1   43.64   18.78
  15   3   1   20.90    5.55
 -15   3  -1   27.14    6.38
  15   3   1   15.70   16.80
 -15   3  -1   28.74   11.62
  15   3   1   17.94    9.32
  14  -4  -1   -1.93    3.41
 -14  -4   1    2.80    4.13
  14  -4  -1  -13.53    9.37
  14  -4  -1   -2.21    1.32
 -14  -4   1   -3.76    2.60
 -14  -4   1    7.23    8.94
 -14  -4   1  -10.23   14.65
  14   4  -1    0.59    6.51
  14   4  -1   -6.20   10.47
 -14   4   1    0.99    3.90
 -14   4   1    3.71   13.50
 -14   4   1   -8.87    6.15
 -14   4   1   -0.48    2.55
  14   4  -1   -1.09    3.35
 -12  -4   1    9.75    2.83
  12  -4  -1    7.01    3.76
  12  -4  -1    2.47    6.26
 -12  -4   1    3.87    3.69
 -12  -4   1    2.90    6.75
  12  -4  -1    5.06    2.86
 -12  -4   1    4.33    2.62
 -12  -4   1    2.15   11.17
  12  -4  -1   12.38    9.72
 -12   4   1   -1.30    5.68
 -12   4   1   -0.70    1.23
 -12   4   1    2.58    2.72
 -12   4   1    3.23    3.20
  12   4  -1    3.24    8.68
  12   4  -1    5.55    3.65
  12   4  -1    7.57    3.81
  12   4  -1    3.16    5.50
 -12   4   1   21.56   10.45
  10  -4  -1    1.78    4.57
  10  -4  -1    0.99    2.14
 -10  -4   1    3.00    2.87
 -10  -4   1    2.43    2.18
  10  -4  -1    3.89    7.37
  10  -4  -1    4.51    2.79
 -10  -4   1    4.69    2.40
 -10  -4   1   -0.95    5.20
 -10  -4   1    5.81    8.33
 -10   4   1    2.37    2.06
 -10   4   1    2.47    2.03
 -10   4   1    1.39    7.36
  10   4  -1    0.51    2.45
 -10   4   1    3.44    2.57
  10   4  -1    4.59    3.20
  10   4  -1   -1.70    4.19
  10   4  -1    1.17    2.73
 -10   4   1    0.39    4.89
  10   4  -1   14.09    7.33
   8  -4  -1   60.29    9.44
   8  -4  -1   61.50    4.99
   8  -4  -1   60.57    5.62
  -8  -4   1   48.09    8.24
   8  -4  -1   63.88    8.22
  -8  -4   1   63.18    4.86
  -8  -4   1   89.16    8.20
  -8  -4   1   63.06   11.17
  -8  -4   1   61.73    5.13
   8   4  -1   71.64    5.43
  -8   4   1   58.59    9.42
  -8   4   1   67.30    8.60
  -8   4   1   68.30    5.02
  -8   4   1   68.48    5.79
   8   4  -1   80.63   10.11
   8   4  -1   67.37    6.26
   8   4  -1   77.58    6.41
   8   4  -1   67.02    7.91
  -8   4   1   52.71    5.41
   6  -4  -1   89.63    5.89
  -6  -4   1   95.01    7.33
  -6  -4   1  104.51    9.13
  -6  -4   1   91.29    5.73
  -6  -4   1   98.21    6.16
   6  -4  -1   77.48    8.42
   6  -4  -1  106.20    6.59
   6  -4  -1  106.02   10.20
  -6  -4   1  109.73   11.07
   6   4  -1   91.70    9.28
   6   4  -1  115.72    7.38
   6   4  -1  101.36    6.20
  -6   4   1   88.60    5.77
  -6   4   1  100.17    5.93
   6   4  -1   99.48    6.79
   6   4  -1   97.81    7.96
  -6   4   1   98.96    8.33
  -6   4   1  101.84    6.50
  -6   4   1   93.77   10.57
  -4  -4   1  509.66   27.65
  -4  -4   1  530.05   26.41
   4  -4  -1  487.43   25.66
   4  -4  -1  442.46   26.62
   4   4  -1  509.21   26.79
   4   4  -1  521.81   25.61
  -4   4   1  485.74   26.85
  -4   4   1  502.96   25.69
   4   4  -1  507.25   24.90
   2  -4  -1  493.84   23.98
  -2  -4   1  510.56   24.45
  -2  -4   1  469.48   25.16
   2  -4  -1  487.08   24.82
  -2   4   1  468.12   24.62
   2   4  -1  495.91   24.92
   2   4  -1  453.62   23.88
   0  -4  -1 1500.31   72.81
   0  -4   1 1572.52   73.19
   0   4   1 1570.41   72.65
   0   4  -1 1555.33   73.20
  -2  -4  -1  467.84   25.63
   2  -4   1  476.27   26.01
   2  -4   1  536.88   25.16
  -2  -4  -1  485.34   24.74
  -2   4  -1  478.79   25.69
  -2   4  -1  513.97   26.00
  -4  -4  -1   26.47    5.27
   4  -4   1   27.63    2.77
   4  -4   1   32.20    4.78
  -4  -4  -1   31.43    4.52
  -4  -4  -1   26.50    2.42
  -4  -4  -1   32.62    3.98
   4  -4   1   32.55    6.13
   4  -4   1   29.33    3.21
  -4  -4  -1   29.08    2.67
   4   4   1   27.72    2.68
  -4   4  -1   37.48    4.91
  -4   4  -1   30.40    2.83
   4   4   1   31.44    2.95
   4   4   1   25.18    3.74
   4   4   1   35.39    3.74
   4   4   1   21.71    4.36
  -4   4  -1   34.09    3.10
  -6  -4  -1  288.65   17.79
  -6  -4  -1  290.67   14.72
  -6  -4  -1  260.60   15.55
   6  -4   1  287.80   15.20
   6  -4   1  268.55   18.81
  -6  -4  -1  295.63   19.54
   6  -4   1  282.30   17.45
  -6  -4  -1  274.37   14.18
   6   4   1  289.55   14.61
  -6   4  -1  270.43   14.93
   6   4   1  314.02   16.92
   6   4   1  259.49   15.36
   6   4   1  270.98   18.01
  -6   4  -1  274.37   19.36
  -6   4  -1  243.94   16.88
  -6   4  -1  277.83   15.02
  -6   4  -1  314.12   14.72
   8  -4   1    0.61    1.81
  -8  -4  -1    1.60    1.69
   8  -4   1    1.18    2.02
   8  -4   1    6.84    5.56
  -8  -4  -1    1.52    1.87
  -8  -4  -1    0.80    4.42
  -8  -4  -1    2.22    2.28
   8  -4   1    6.72    4.43
   8   4   1   -0.65    1.85
  -8   4  -1    5.50    2.43
   8   4   1    5.18    3.87
   8   4   1    3.63    2.41
   8   4   1    5.83    4.32
  -8   4  -1    4.08    2.06
  -8   4  -1   -2.11    4.37
  -8   4  -1   -0.28    3.45
  -8   4  -1    6.18    2.19
 -10  -4  -1   38.98    8.73
  10  -4   1   41.12    8.69
  10  -4   1   60.39    6.89
 -10  -4  -1   58.55    5.33
 -10  -4  -1   45.20   12.65
 -10  -4  -1   65.79    6.17
  10  -4   1   54.25   11.43
 -10  -4  -1   44.55    6.37
  10  -4   1   60.04    5.73
  10   4   1   52.81    9.81
 -10   4  -1   45.91    5.11
  10   4   1   49.27    5.44
  10   4   1   67.14    9.17
 -10   4  -1   35.46    8.20
 -10   4  -1   53.32    5.25
 -10   4  -1   58.74   12.70
 -10   4  -1   52.58    6.05
  10   4   1   52.06    6.63
 -12  -4  -1    4.58   11.76
  12  -4   1    1.14   10.13
  12  -4   1    0.78    2.99
  12  -4   1   -0.27    3.20
 -12  -4  -1    0.51    3.63
  12  -4   1    3.38    6.41
 -12  -4  -1    1.09    2.68
 -12  -4  -1    3.37    7.17
 -12  -4  -1   -0.24    2.31
  12   4   1   11.75    6.70
  12   4   1   -2.72    2.79
 -12   4  -1   10.80    8.92
 -12   4  -1    0.50    5.96
 -12   4  -1    3.23    2.66
  12   4   1    2.77    8.98
 -12   4  -1    4.49    3.72
  12   4   1    1.32    3.77
 -12   4  -1    0.32    2.89
  14  -4   1   31.86   14.22
 -14  -4  -1    7.29    4.51
 -14  -4  -1    6.49    9.07
 -14  -4  -1   48.78   18.90
 -14  -4  -1   11.96    3.62
  14  -4   1   12.57    4.24
  14  -4   1   30.61    8.95
  14   4   1    8.36    4.59
 -14   4  -1   10.71    9.01
  14   4   1   15.06   10.58
  14   4   1    3.51   12.46
 -14   4  -1   11.55    3.95
 -14   4  -1    4.19    4.37
 -14   4  -1    7.26   14.62
 -15  -5   1   -2.25    4.10
 -15  -5   1  -20.54   17.31
 -15  -5   1   -1.94    8.49
 -15  -5   1    2.38    3.17
  15  -5  -1    1.57   13.50
  15  -5  -1    1.04    4.02
  15  -5  -1   -0.99    7.44
 -15   5   1   -1.18   16.58
  15   5  -1   -5.50    6.61
  15   5  -1   19.93   14.51
 -15   5   1  -13.39    6.60
  15   5  -1    3.77    4.80
 -15   5   1   -0.35    3.99
  13  -5  -1    3.76    4.14
  13  -5  -1    7.50    6.64
 -13  -5   1    4.19    4.31
  13  -5  -1    7.89   10.76
 -13  -5   1   -0.42   13.27
 -13  -5   1   15.06    9.22
 -13  -5   1    4.46    3.15
  13  -5  -1    6.53    3.69
 -13   5   1    8.73    3.30
 -13   5   1    5.85    3.97
 -13   5   1    7.01    2.97
  13   5  -1   10.80    7.66
  13   5  -1   11.86    4.43
 -13   5   1    6.02    8.64
 -13   5   1   -3.22    5.80
  13   5  -1    3.95    6.85
 -11  -5   1   19.29   11.28
 -11  -5   1   35.84    4.35
  11  -5  -1   18.25    3.54
 -11  -5   1   22.47    3.96
  11  -5  -1   34.30    5.45
 -11  -5   1   24.10    5.29
 -11  -5   1    7.89    7.32
  11  -5  -1   16.00    6.86
  11   5  -1   32.07    7.10
 -11   5   1   23.41    4.80
 -11   5   1   22.60    3.65
  11   5  -1   26.13    4.93
 -11   5   1   41.69   11.70
 -11   5   1   17.82    3.59
  11   5  -1   26.83    4.68
 -11   5   1   15.50    6.81
  11   5  -1   28.94    9.93
   9  -5  -1   40.23    8.37
  -9  -5   1   35.12   10.40
   9  -5  -1   11.40    5.57
  -9  -5   1   23.96    3.35
  -9  -5   1   22.45    3.49
   9  -5  -1   25.00    4.07
  -9  -5   1   21.07    6.70
  -9  -5   1   14.77    4.30
   9  -5  -1   24.26    3.58
  -9   5   1   28.52    6.52
   9   5  -1   25.94    4.81
   9   5  -1   23.75    7.45
  -9   5   1   20.66    3.07
   9   5  -1   26.04    3.95
  -9   5   1   29.93    4.33
   9   5  -1   22.31    4.24
  -9   5   1   31.81    3.72
   9   5  -1   18.11    5.35
  -9   5   1   23.38    8.45
  -7  -5   1   85.43    5.38
   7  -5  -1   76.25    8.60
   7  -5  -1   81.50    6.07
  -7  -5   1   87.02   11.44
  -7  -5   1   73.97    6.89
   7  -5  -1   75.51   10.29
   7  -5  -1   75.94    5.38
  -7  -5   1   83.58    9.80
   7   5  -1   88.14    8.50
  -7   5   1   75.66    5.19
   7   5  -1   78.44    6.62
   7   5  -1   68.43    6.14
  -7   5   1   79.24    8.82
   7   5  -1   74.74    5.65
  -7   5   1   71.51    5.30
  -7   5   1   82.57    6.03
  -7   5   1   87.31   10.92
   7   5  -1   85.95    8.80
  -5  -5   1    8.40    1.80
  -5  -5   1    5.45    3.50
  -5  -5   1    6.19    2.17
   5  -5  -1    1.63    1.25
  -5  -5   1    6.40    1.54
   5  -5  -1    5.87    3.04
  -5  -5   1    4.58    4.62
   5  -5  -1    8.30    1.78
   5  -5  -1    2.96    3.77
  -5   5   1    7.51    1.67
  -5   5   1    7.52    1.44
   5   5  -1   11.59    3.75
  -5   5   1    9.83    4.30
   5   5  -1    3.85    2.66
   5   5  -1    6.10    1.66
  -5   5   1    4.92    1.36
   5   5  -1    6.23    1.84
   5   5  -1    5.74    2.05
  -5   5   1    4.31    2.80
   3  -5  -1    8.45    1.35
  -3  -5   1    3.56    1.02
  -3  -5   1    4.12    2.38
   3  -5  -1    4.32    2.14
  -3  -5   1    0.62    2.95
  -3  -5   1    3.15    1.51
   3  -5  -1    1.32    0.95
   3  -5  -1    5.58    3.25
  -3  -5   1    2.80    1.04
  -3   5   1    5.74    0.87
  -3   5   1    2.50    2.54
  -3   5   1    3.84    1.98
  -3   5   1    4.09    1.15
   3   5  -1    9.60    2.55
   3   5  -1    5.15    3.14
  -3   5   1    2.96    1.02
   3   5  -1    4.85    1.22
   3   5  -1    4.01    1.46
   3   5  -1    3.56    1.16
   1  -5  -1   54.67    5.04
   1  -5  -1   54.61    4.63
   1  -5  -1   49.33    3.42
   1  -5  -1   55.54    4.10
   1  -5  -1   49.81    3.07
  -1  -5   1   51.30    3.17
   1  -5  -1   52.08    4.23
  -1  -5   1   57.36    5.40
   1  -5  -1   52.19    3.27
  -1  -5   1   51.48    3.79
  -1  -5   1   46.36    4.60
  -1  -5   1   50.34    3.09
  -1   5   1   46.73    3.04
   1   5  -1   59.37    3.80
   1   5  -1   46.45    3.20
   1   5  -1   53.21    4.41
  -1   5   1   46.98    2.99
   1   5  -1   60.12    3.25
   1   5  -1   54.01    4.85
   1  -5   1  146.48   10.57
  -1  -5  -1  168.41    9.53
  -1  -5  -1  162.35    7.94
   1  -5   1  164.62    9.29
   1  -5   1  158.71    8.44
   1  -5   1  154.95    8.11
   1  -5   1  148.75    9.57
  -1  -5  -1  167.93    8.90
  -1  -5  -1  170.29   10.45
   1  -5   1  154.89   10.04
   1   5   1  151.65    8.42
  -1   5  -1  156.21    8.16
   1   5   1  161.08    8.07
   3  -5   1  237.37   13.78
  -3  -5  -1  213.99   12.65
   3  -5   1  220.15   11.92
  -3  -5  -1  212.54   11.68
  -3  -5  -1  225.52   13.59
   3  -5   1  228.31   11.55
  -3  -5  -1  229.54   15.00
   3  -5   1  231.95   14.90
  -3   5  -1  237.92   11.93
   3   5   1  226.52   11.57
  -3   5  -1  222.24   11.59
   3   5   1  229.82   12.29
  -3   5  -1  249.63   14.85
  -3   5  -1  243.77   13.60
  -5  -5  -1  133.24    9.05
   5  -5   1  146.01   12.46
  -5  -5  -1  173.80   13.25
  -5  -5  -1  144.99    7.99
  -5  -5  -1  136.61   10.64
  -5  -5  -1  138.43    7.57
   5  -5   1  118.53    8.21
   5  -5   1  133.19   10.49
  -5   5  -1  141.05    7.86
   5   5   1  139.85    9.63
   5   5   1  133.82    7.90
  -5   5  -1  144.73   11.73
   5   5   1  150.95    8.94
  -5   5  -1  143.45    9.19
   5   5   1  128.28    8.21
   5   5   1  137.12   10.49
  -5   5  -1  146.74   10.51
  -5   5  -1  134.09    7.79
   7  -5   1   50.80    7.49
   7  -5   1   44.01    4.16
  -7  -5  -1   55.28    6.17
  -7  -5  -1   30.35    6.67
  -7  -5  -1   38.03    8.81
  -7  -5  -1   41.65    3.95
   7  -5   1   53.39    8.91
  -7  -5  -1   46.15    4.33
  -7   5  -1   61.11   10.08
  -7   5  -1   58.78    5.59
   7   5   1   47.51    6.53
  -7   5  -1   44.02    4.32
   7   5   1   36.49    7.25
   7   5   1   51.24    5.57
   7   5   1   48.49    4.48
  -7   5  -1   52.26    7.57
  -7   5  -1   33.17    3.80
   9  -5   1    8.33    2.74
  -9  -5  -1   15.81    4.23
  -9  -5  -1   13.28    3.07
   9  -5   1   -0.80    4.59
  -9  -5  -1   -0.57    4.65
   9  -5   1    3.37    7.25
  -9  -5  -1    9.34    2.46
  -9  -5  -1   -0.97    5.01
   9  -5   1   11.58    3.40
   9   5   1    5.56    2.80
   9   5   1   17.45    7.27
   9   5   1   10.98    3.35
  -9   5  -1   12.56    6.60
   9   5   1    8.58    4.75
  -9   5  -1    6.95    2.34
  -9   5  -1    8.62    2.65
  -9   5  -1    8.92    5.37
  -9   5  -1   10.24    3.38
  11  -5   1   -2.67    5.63
 -11  -5  -1   -0.31    3.08
 -11  -5  -1   -0.54   10.48
  11  -5   1    4.08    3.05
  11  -5   1    1.91    2.94
  11  -5   1   -0.48    9.03
 -11  -5  -1  -13.71    4.80
 -11  -5  -1    4.48    2.94
 -11  -5  -1    1.23    2.40
  11   5   1   -9.10    7.45
 -11   5  -1    7.14    8.84
 -11   5  -1    6.13    2.42
  11   5   1    7.54    5.54
 -11   5  -1   -0.07    2.28
  11   5   1   -0.48    2.75
 -11   5  -1    0.40    5.84
 -11   5  -1    3.33    3.29
 -13  -5  -1    1.44    2.67
 -13  -5  -1    4.88   14.43
 -13  -5  -1    3.51    4.26
  13  -5   1   -1.07    9.39
 -13  -5  -1    0.45    8.08
  13  -5   1   -3.55    5.95
  13  -5   1   -1.97    3.19
 -13   5  -1    1.29    3.90
 -13   5  -1   -6.66    6.01
  13   5   1    3.11   10.67
 -13   5  -1   -5.05   11.60
  13   5   1    7.30    6.50
  13   5   1    0.28    3.73
 -13   5  -1    1.50    3.12
  15  -5   1   12.49   18.52
 -15  -5  -1   19.52   21.38
  15  -5   1   -7.69    7.20
  15  -5   1    1.72    3.98
 -15  -5  -1    0.52    4.89
 -15   5  -1    2.24    4.71
  15   5   1   -3.25    4.23
 -15   5  -1    7.29    9.18
 -15   5  -1  -15.10   18.46
  15   5   1    1.06   14.90
  14  -6  -1    4.84   13.55
 -14  -6   1   12.00    5.82
  14  -6  -1    7.88    4.01
  14  -6  -1    9.75    8.22
 -14  -6   1    0.81    8.04
 -14  -6   1   10.70   13.96
 -14  -6   1    5.35    3.15
  14   6  -1    7.01    4.29
  14   6  -1   12.98    9.96
 -14   6   1    5.96    4.43
 -14   6   1    4.29   13.95
  14   6  -1    7.28    6.88
 -14   6   1   14.34    8.78
 -12  -6   1    4.08    2.83
  12  -6  -1    5.05    3.72
  12  -6  -1   -3.61    9.34
 -12  -6   1   -5.73   11.72
  12  -6  -1    4.34    4.91
  12  -6  -1   -2.63    5.92
 -12  -6   1    0.63    7.12
 -12  -6   1    1.07    3.77
 -12  -6   1    2.28    2.71
  12   6  -1    6.35    9.49
 -12   6   1    1.18    1.65
  12   6  -1    2.85    3.71
 -12   6   1    9.81    3.82
  12   6  -1   -2.77    5.46
  12   6  -1    6.02    3.88
 -12   6   1    2.81    9.72
 -12   6   1    3.78    6.78
 -12   6   1    1.28    3.14
 -10  -6   1   66.58    8.29
 -10  -6   1   61.38    5.66
  10  -6  -1   72.75    7.17
  10  -6  -1   59.64    5.72
  10  -6  -1   71.97   10.33
 -10  -6   1   65.91   11.20
  10  -6  -1   65.54   12.42
 -10  -6   1   61.14    5.88
 -10  -6   1   57.89   13.97
 -10   6   1   69.74   12.23
 -10   6   1   69.28   10.10
  10   6  -1   60.49    7.50
 -10   6   1   64.61    5.83
  10   6  -1   65.61    7.52
  10   6  -1   68.37    9.25
 -10   6   1   76.39    6.87
  10   6  -1   53.43   11.14
 -10   6   1   60.95    5.46
  10   6  -1   66.97    6.46
   8  -6  -1   15.96    7.22
  -8  -6   1   14.90    9.59
  -8  -6   1   16.75    2.92
  -8  -6   1    8.66    3.61
  -8  -6   1   16.71    2.69
   8  -6  -1   22.42    7.11
   8  -6  -1   19.09    2.87
   8  -6  -1   12.16    3.08
  -8  -6   1   14.32    6.01
  -8   6   1   16.86    2.75
  -8   6   1   21.02    2.79
   8   6  -1   11.03    3.05
  -8   6   1   16.18    5.25
  -8   6   1   14.83    3.20
  -8   6   1    6.24    5.03
   8   6  -1   15.64    4.83
   8   6  -1   18.51    5.86
   8   6  -1   12.01    3.15
   8   6  -1   21.19    3.38
   6  -6  -1  133.36   12.50
  -6  -6   1  134.61    9.81
   6  -6  -1  153.47    8.70
   6  -6  -1  136.09    7.88
  -6  -6   1  136.34   13.82
  -6  -6   1  105.21   11.59
   6  -6  -1  137.00   10.69
  -6  -6   1  131.76    8.08
  -6  -6   1  146.67    7.89
  -6   6   1  137.65    7.90
  -6   6   1  131.95   11.71
  -6   6   1  145.21    8.47
   6   6  -1  126.89    8.03
  -6   6   1  142.55    7.66
   6   6  -1  141.56   12.01
  -6   6   1  133.15   10.53
   6   6  -1  129.78    9.33
   6   6  -1  133.47    8.66
   6   6  -1  125.99   10.00
   4  -6  -1    8.08    3.05
  -4  -6   1   10.14    2.82
   4  -6  -1    9.23    3.99
  -4  -6   1   10.86    3.44
   4  -6  -1    9.14    1.67
   4  -6  -1    7.98    1.72
  -4  -6   1    7.38    1.63
  -4  -6   1   14.18    2.18
  -4  -6   1    7.32    3.72
   4   6  -1    8.17    1.60
  -4   6   1   10.57    2.00
   4   6  -1    8.56    3.05
  -4   6   1    2.35    2.63
   4   6  -1   12.44    4.15
  -4   6   1   10.01    3.14
  -4   6   1    7.24    1.19
   4   6  -1   13.97    2.14
   4   6  -1    9.17    2.35
  -4   6   1    4.12    1.40
   2  -6  -1  150.09   10.12
  -2  -6   1  174.46    8.81
  -2  -6   1  171.18   10.72
  -2  -6   1  173.19    8.92
  -2  -6   1  158.78    9.80
  -2  -6   1  171.38   12.02
   2  -6  -1  163.89   11.36
   2  -6  -1  178.70    9.07
   2  -6  -1  174.96    8.73
   2  -6  -1  167.31   10.70
  -2   6   1  181.15    9.01
   2   6  -1  180.15    9.62
  -2   6   1  161.79    8.71
   2   6  -1  172.11   11.45
   2   6  -1  172.70   10.37
   2   6  -1  172.18    8.83
   2   6  -1  158.34    8.82
   0  -6  -1   20.04    3.00
   0  -6  -1   25.56    1.44
   0  -6   1   29.21    3.64
   0  -6  -1   19.97    3.63
   0  -6  -1   21.90    2.23
   0  -6   1   16.74    2.21
   0  -6   1   17.17    2.17
   0  -6   1   23.79    3.73
   0  -6  -1   24.72    2.63
   0  -6  -1   22.90    1.96
   0   6   1   25.42    2.12
   0   6  -1   18.57    1.87
   0   6   1   20.02    1.85
   0   6  -1   21.25    1.76
   0   6  -1   19.48    1.98
   0   6   1   22.52    1.41
   2  -6   1   88.20    4.99
  -2  -6  -1   79.55    4.70
  -2  -6  -1   82.74    7.99
  -2  -6  -1   77.81    4.64
   2  -6   1   86.96    8.26
  -2  -6  -1   84.66    6.77
  -2  -6  -1   77.41    5.92
   2  -6   1   84.46    5.31
   2  -6   1   82.38    6.82
   2   6   1   87.58    4.94
  -2   6  -1   84.94    5.20
  -2   6  -1   76.93    6.53
   2   6   1   72.58    5.27
  -2   6  -1   95.40    8.23
   2   6   1   87.70    4.79
  -2   6  -1   80.99    5.00
  -4  -6  -1  140.79   10.26
   4  -6   1  131.92   11.71
  -4  -6  -1  121.75   11.64
  -4  -6  -1  134.00    8.95
   4  -6   1  119.39    7.80
  -4  -6  -1  135.41    7.38
   4  -6   1  127.97    7.77
  -4  -6  -1  127.68    7.15
   4  -6   1  130.09    9.92
  -4   6  -1  111.43   10.90
   4   6   1  130.58    7.61
  -4   6  -1  125.87    7.39
   4   6   1  134.50    8.32
   4   6   1  126.96    7.48
  -4   6  -1  140.54    9.82
   4   6   1  124.91   10.18
  -4   6  -1  142.48    7.92
   4   6   1  138.61    9.19
   6  -6   1  237.86   12.93
  -6  -6  -1  246.30   12.76
   6  -6   1  228.93   18.36
  -6  -6  -1  241.78   16.83
  -6  -6  -1  244.62   14.83
  -6  -6  -1  261.75   19.53
   6  -6   1  228.79   16.17
   6  -6   1  234.37   13.74
  -6  -6  -1  248.52   13.14
  -6   6  -1  257.51   13.70
   6   6   1  237.05   13.14
  -6   6  -1  241.58   17.70
  -6   6  -1  240.51   12.93
   6   6   1  275.75   14.48
  -6   6  -1  242.28   13.06
   6   6   1  262.69   15.38
   6   6   1  250.12   16.57
  -6   6  -1  237.95   16.05
  -8  -6  -1  284.39   22.10
  -8  -6  -1  259.69   14.83
  -8  -6  -1  282.88   20.03
   8  -6   1  279.71   14.84
   8  -6   1  258.00   18.68
   8  -6   1  261.48   21.73
   8  -6   1  271.85   15.73
  -8  -6  -1  246.75   16.55
  -8  -6  -1  266.15   14.37
   8   6   1  293.21   19.98
  -8   6  -1  284.24   18.93
   8   6   1  249.38   14.97
  -8   6  -1  258.22   14.62
   8   6   1  273.30   17.51
  -8   6  -1  292.65   22.08
   8   6   1  282.94   16.37
  -8   6  -1  293.08   15.74
  -8   6  -1  284.40   14.82
  10  -6   1   27.36    4.94
  10  -6   1   27.08    4.31
 -10  -6  -1   31.34    8.76
 -10  -6  -1   36.85   12.39
 -10  -6  -1   19.97    5.41
 -10  -6  -1   24.84    4.20
 -10  -6  -1   25.81    3.76
  10  -6   1   27.73    7.76
  10  -6   1   48.81   12.50
 -10   6  -1   17.70    3.44
  10   6   1   16.76    8.35
  10   6   1   32.27    4.84
 -10   6  -1   24.68   10.27
  10   6   1   26.80    6.65
 -10   6  -1   15.82    7.10
 -10   6  -1   23.74    3.87
 -10   6  -1   20.64    4.27
  12  -6   1   90.15    9.79
 -12  -6  -1   99.49    7.55
  12  -6   1   84.52    7.91
 -12  -6  -1   60.89    8.73
  12  -6   1  103.08   13.80
 -12  -6  -1   99.32   20.96
 -12  -6  -1   68.35   13.58
  12  -6   1   94.01   17.50
 -12   6  -1  137.88   20.75
  12   6   1   90.65    8.72
  12   6   1   99.48   15.30
 -12   6  -1   80.25    8.59
 -12   6  -1   72.24   12.76
  12   6   1   92.99   11.97
 -12   6  -1   97.16    7.88
 -14  -6  -1  -18.20   12.45
  14  -6   1   18.42   18.53
  14  -6   1    8.65    4.38
 -14  -6  -1    0.60    4.22
 -14  -6  -1    2.78    8.69
  14  -6   1   10.86    8.75
 -14  -6  -1    6.67    3.61
  14   6   1   -1.54    6.46
  14   6   1    4.13   12.97
  14   6   1    4.87    4.38
 -14   6  -1   -2.33   11.41
 -14   6  -1    9.98    5.16
 -15  -7   1    4.84    5.72
 -15  -7   1   14.50   22.60
 -15  -7   1    2.85    3.52
  15  -7  -1    1.81    3.93
  15  -7  -1  -22.61   14.97
 -15   7   1    7.69    5.04
  15   7  -1    0.61    5.07
  15   7  -1   -8.02    8.44
  13  -7  -1    3.77    3.50
  13  -7  -1   -2.12   13.07
 -13  -7   1    5.20    3.35
 -13  -7   1    4.70    4.77
  13  -7  -1   -0.06    3.41
  13  -7  -1    9.77    8.02
 -13  -7   1   13.60    9.76
 -13  -7   1    2.82   14.71
 -13   7   1    6.91    2.97
 -13   7   1   -2.64    3.42
  13   7  -1   -2.15   10.21
  13   7  -1    7.67    4.33
 -13   7   1    0.81   11.74
  13   7  -1    1.18    6.15
  11  -7  -1    3.62    3.23
 -11  -7   1   -1.89    3.15
  11  -7  -1    3.82    6.22
  11  -7  -1    1.81    2.66
 -11  -7   1   -2.05   10.46
 -11  -7   1   -1.67    6.64
 -11  -7   1   -0.34    2.32
 -11  -7   1   -0.23    2.44
  11  -7  -1    4.31    9.72
 -11   7   1   -0.10    2.44
  11   7  -1    2.48    3.19
  11   7  -1   -0.12    6.26
 -11   7   1    1.14    2.17
  11   7  -1   -1.89    2.90
 -11   7   1    0.28    8.63
 -11   7   1   -1.75    2.83
 -11   7   1    0.63    5.54
  11   7  -1   -2.72    4.77
   9  -7  -1   42.42    4.68
  -9  -7   1   70.77    5.40
  -9  -7   1   38.95    4.50
  -9  -7   1   27.91   11.21
  -9  -7   1   35.97    5.95
   9  -7  -1   43.30    9.18
   9  -7  -1   51.06    5.94
  -9  -7   1   42.89    9.10
   9  -7  -1   32.71    7.39
   9   7  -1   59.20    5.94
  -9   7   1   51.44    5.69
  -9   7   1   53.33   11.18
   9   7  -1   47.69    8.71
  -9   7   1   40.21    4.60
   9   7  -1   41.28    7.14
   9   7  -1   46.52    5.95
  -9   7   1   35.17    7.43
  -9   7   1   47.76    4.47
   9   7  -1   39.30    5.46
  -7  -7   1   -0.69    4.07
   7  -7  -1    1.89    1.91
   7  -7  -1    4.48    2.02
  -7  -7   1   -0.15    2.35
  -7  -7   1   -0.90    1.49
   7  -7  -1    2.54    4.57
  -7  -7   1   -3.67    5.69
   7  -7  -1    5.23    5.51
  -7  -7   1    3.40    1.82
   7   7  -1   -1.86    3.20
   7   7  -1    1.28    2.18
  -7   7   1    0.47    3.58
   7   7  -1    4.02    5.91
   7   7  -1    0.27    1.91
  -7   7   1    0.58    1.29
  -7   7   1    1.13    1.88
   7   7  -1   -1.53    1.65
  -7   7   1    1.37    1.70
  -7   7   1    3.44    5.45
   5  -7  -1   58.40    4.27
  -5  -7   1   49.82    7.29
  -5  -7   1   48.22    4.13
   5  -7  -1   61.24    4.85
  -5  -7   1   58.27    4.53
  -5  -7   1   67.93    7.36
   5  -7  -1   69.07    7.70
   5  -7  -1   53.98    7.94
  -5  -7   1   43.19    8.05
  -5   7   1   66.83    4.83
   5   7  -1   59.05    4.65
  -5   7   1   62.73    4.35
  -5   7   1   49.63    7.88
  -5   7   1   60.74    3.83
  -5   7   1   52.96    6.70
   5   7  -1   49.84    6.35
   5   7  -1   60.02    4.87
   5   7  -1   59.71    8.03
   5   7  -1   56.93    6.15
  -3  -7   1  143.80    9.85
   3  -7  -1  151.21    8.73
  -3  -7   1  145.63    8.61
   3  -7  -1  150.07   10.47
   3  -7  -1  157.85    8.36
  -3  -7   1  173.82   12.62
  -3  -7   1  178.49   11.44
   3  -7  -1  161.96   12.12
  -3  -7   1  161.48    8.42
  -3   7   1  139.59   11.39
   3   7  -1  157.70    8.61
   3   7  -1  155.16    9.27
  -3   7   1  154.28    8.42
   3   7  -1  157.53   10.29
  -3   7   1  160.25    7.66
   3   7  -1  174.04    8.66
  -3   7   1  152.44   10.20
   3   7  -1  148.93   11.03
  -3   7   1  155.00    8.65
   1  -7  -1  722.18   37.04
  -1  -7   1  788.24   36.77
  -1  -7   1  737.01   37.89
   1  -7  -1  710.12   37.58
   1   7  -1  725.00   37.50
   1   7  -1  731.68   36.40
  -1  -7  -1  201.41   12.36
  -1  -7  -1  216.53   10.39
   1  -7   1  201.00   10.98
   1  -7   1  219.76   12.92
  -1  -7  -1  220.93   13.89
   1  -7   1  182.88   12.94
  -1  -7  -1  205.65   11.54
   1  -7   1  202.54   11.24
   1  -7   1  199.36   12.09
   1  -7   1  202.54   14.12
  -1   7  -1  209.90   10.67
   1   7   1  207.28   11.00
   1   7   1  213.28   10.55
  -1   7  -1  200.29   10.44
  -3  -7  -1  750.16   41.42
  -3  -7  -1  782.41   39.76
   3  -7   1  733.37   41.19
   3  -7   1  774.91   39.59
  -3   7  -1  826.90   39.42
  -3   7  -1  787.42   40.96
  -5  -7  -1  309.81   20.13
   5  -7   1  314.37   19.62
  -5  -7  -1  291.85   18.10
  -5  -7  -1  328.99   22.72
  -5  -7  -1  314.68   16.29
   5  -7   1  316.08   17.11
  -5  -7  -1  323.45   16.10
   5  -7   1  316.52   16.31
   5  -7   1  349.96   22.36
  -5   7  -1  352.53   19.64
   5   7   1  346.81   16.73
   5   7   1  326.42   18.50
  -5   7  -1  326.18   16.50
  -5   7  -1  317.90   16.15
   5   7   1  307.02   16.68
  -5   7  -1  310.07   16.82
   5   7   1  329.44   17.54
  -5   7  -1  326.37   21.05
   5   7   1  309.84   19.93
  -7  -7  -1  558.83   27.55
   7  -7   1  589.58   29.08
  -7  -7  -1  561.81   28.00
   7  -7   1  545.02   27.88
  -7  -7  -1  566.98   36.21
   7  -7   1  592.78   32.41
   7  -7   1  589.14   34.75
  -7  -7  -1  528.17   32.67
  -7  -7  -1  532.52   30.12
  -7   7  -1  599.37   27.90
  -7   7  -1  560.90   34.36
   7   7   1  566.26   29.37
   7   7   1  586.16   30.70
   7   7   1  551.20   32.19
  -7   7  -1  557.33   28.63
   7   7   1  575.88   28.35
  -7   7  -1  519.49   31.32
  -7   7  -1  562.65   28.04
   9  -7   1   42.01   10.09
   9  -7   1   42.18    5.74
  -9  -7  -1   44.17    4.79
  -9  -7  -1   58.59    7.97
  -9  -7  -1   51.95    4.89
   9  -7   1   44.89    5.11
  -9  -7  -1   48.89   13.32
   9  -7   1   62.30    9.88
  -9   7  -1   53.53    6.17
  -9   7  -1   43.49    4.71
  -9   7  -1   42.57   10.76
  -9   7  -1   50.62    8.93
   9   7   1   37.23    5.58
   9   7   1   34.00    6.85
  -9   7  -1   57.97    5.70
 -11  -7  -1  168.50   24.26
  11  -7   1  154.22   16.76
  11  -7   1  173.93   21.15
 -11  -7  -1  154.62   18.70
 -11  -7  -1  139.12   10.29
  11  -7   1  145.08   10.44
 -11  -7  -1  129.23   12.47
 -11  -7  -1  157.87    9.95
 -11   7  -1  168.14   21.22
 -11   7  -1  159.86   10.49
  11   7   1  150.46   11.20
  11   7   1  149.41   12.28
  11   7   1  142.77   14.52
 -11   7  -1  147.58   16.56
 -11   7  -1  158.50   10.09
 -11   7  -1  159.37   14.02
  11   7   1  167.70   18.45
  13  -7   1    1.15    3.42
 -13  -7  -1    0.49    7.75
 -13  -7  -1   -5.59    3.77
 -13  -7  -1    2.10    3.21
 -13  -7  -1   -8.14   12.17
 -13   7  -1    2.86    7.13
  13   7   1    3.03    6.55
  13   7   1    6.66    4.25
 -13   7  -1  -15.19    9.09
 -13   7  -1    4.57    4.26
  13   7   1   -2.04   10.26
 -14  -8   1    2.94    3.31
  14  -8  -1    2.80    3.28
 -14  -8   1   -6.73   18.93
 -14  -8   1    0.55    4.61
 -14   8   1   -0.57    3.96
  14   8  -1    0.17    4.16
  14   8  -1    4.80    7.45
  14   8  -1   13.15   13.29
 -14   8   1  -16.46   13.85
 -12  -8   1  -19.73   13.89
 -12  -8   1   17.40    9.37
 -12  -8   1   -1.23    2.54
  12  -8  -1   -1.90    2.45
 -12  -8   1    1.77    4.73
  12  -8  -1    1.23    3.93
 -12   8   1    0.31    1.63
 -12   8   1    2.90    4.03
 -12   8   1    5.10    6.65
 -12   8   1   -1.56    2.32
  12   8  -1  -13.72    8.64
 -12   8   1  -15.90   10.05
  12   8  -1    2.96    6.23
  12   8  -1    3.05    3.79
  10  -8  -1    0.56    2.54
 -10  -8   1    3.53    2.57
 -10  -8   1   -1.03    6.30
 -10  -8   1    2.17    2.40
  10  -8  -1   -0.36    8.33
 -10  -8   1   -6.59   10.01
  10  -8  -1    5.08    3.23
  10  -8  -1    4.29    6.03
 -10  -8   1    2.06    3.44
  10   8  -1    4.59    3.30
 -10   8   1    7.38    3.47
 -10   8   1    3.89    2.64
 -10   8   1    1.01    5.34
  10   8  -1    3.85    5.90
  10   8  -1    1.31    4.98
 -10   8   1    0.72    2.02
  10   8  -1    5.28    3.44
 -10   8   1    8.73    8.96
  -8  -8   1   18.73    7.09
  -8  -8   1   13.12    2.74
  -8  -8   1   15.91    3.03
   8  -8  -1   11.67    3.37
  -8  -8   1   12.06    4.15
   8  -8  -1    4.88    6.63
  -8  -8   1   32.05   12.01
   8  -8  -1   18.57    5.99
   8  -8  -1   20.24    3.25
  -8   8   1   13.23    2.78
  -8   8   1   17.99    3.61
   8   8  -1   19.70    3.76
  -8   8   1    8.70    6.71
   8   8  -1   21.25    4.35
  -8   8   1   16.72    2.53
   8   8  -1   11.06    3.13
   8   8  -1   16.65    7.29
   8   8  -1    7.65    4.75
  -8   8   1   12.49    5.33
  -6  -8   1  103.89   14.06
   6  -8  -1   73.70    5.44
  -6  -8   1   71.17    5.34
  -6  -8   1   59.26    7.35
  -6  -8   1   68.86    9.62
   6  -8  -1   68.11   10.28
   6  -8  -1   74.25    8.99
   6  -8  -1   80.37    6.20
  -6  -8   1   74.49    5.68
   6   8  -1   92.67    8.90
  -6   8   1   73.74    5.41
   6   8  -1   81.87    6.64
   6   8  -1   64.05    5.45
  -6   8   1   91.51    9.30
  -6   8   1   70.96   10.23
   6   8  -1  103.88   10.54
  -6   8   1   80.21    4.90
  -6   8   1   77.61    5.98
   6   8  -1   78.27    6.17
   4  -8  -1  409.88   23.88
  -4  -8   1  420.56   23.44
  -4  -8   1  426.71   26.90
  -4  -8   1  446.02   24.81
   4  -8  -1  457.62   21.22
   4  -8  -1  437.82   21.76
  -4  -8   1  403.47   21.07
   4  -8  -1  424.95   25.87
   4   8  -1  439.28   21.45
   4   8  -1  419.20   24.93
  -4   8   1  395.18   23.35
  -4   8   1  450.72   25.61
   4   8  -1  438.23   22.40
   4   8  -1  456.36   23.59
  -2  -8   1  215.69   13.19
  -2  -8   1  221.71   11.74
   2  -8  -1  246.11   14.74
   2  -8  -1  233.54   12.55
   2  -8  -1  259.72   13.76
   2  -8  -1  229.84   11.82
  -2  -8   1  250.78   14.67
   2  -8  -1  238.23   14.21
  -2  -8   1  219.03   15.47
  -2  -8   1  232.32   11.91
   2  -8  -1  225.87   12.23
   2  -8  -1  240.12   15.71
   2   8  -1  231.39   11.96
  -2   8   1  234.06   11.70
   2   8  -1  231.00   13.89
   2   8  -1  230.11   15.21
  -2   8   1  233.44   11.90
   2   8  -1  212.10   11.71
   2   8  -1  245.84   12.86
   0  -8  -1  193.14   13.06
   0  -8   1  210.67   12.16
   0  -8  -1  174.13   10.80
   0  -8   1  170.76   10.78
   0  -8   1  209.29   10.65
   0  -8   1  218.83   14.63
   0  -8  -1  191.43   10.27
   0  -8  -1  186.90   11.77
   0  -8   1  167.95   12.54
   0  -8   1  224.64   12.87
   0   8   1  185.51    9.85
   0   8  -1  187.08    9.93
   0   8  -1  192.59   10.14
   0   8   1  201.31    9.96
   0   8  -1  188.63    9.69
   2  -8   1  450.35   21.91
   2  -8   1  430.44   26.08
  -2  -8  -1  434.94   24.62
  -2  -8  -1  446.53   26.44
   2  -8   1  462.87   23.87
  -2  -8  -1  425.37   23.50
   2  -8   1  454.23   25.16
   2  -8   1  477.46   24.93
   2   8   1  446.73   22.53
   2   8   1  463.03   22.00
  -4  -8  -1    1.48    2.15
   4  -8   1   -5.68    4.13
   4  -8   1    3.14    3.56
   4  -8   1    5.19    2.08
  -4  -8  -1    1.56    1.32
  -4  -8  -1   -0.47    4.68
  -4  -8  -1    1.71    1.37
  -4  -8  -1    0.20    3.07
   4  -8   1   12.24    2.14
   4   8   1   -0.88    1.40
   4   8   1    4.26    3.69
  -4   8  -1   -0.36    2.86
  -4   8  -1   -0.36    4.48
   4   8   1    3.97    2.76
   4   8   1    1.46    1.42
  -4   8  -1    0.92    1.61
  -4   8  -1    3.33    1.89
   4   8   1    2.20    1.51
   6  -8   1  384.14   20.53
  -6  -8  -1  388.76   24.53
  -6  -8  -1  369.48   27.20
   6  -8   1  422.43   24.23
   6  -8   1  347.79   25.94
   6  -8   1  386.84   19.57
  -6  -8  -1  385.08   19.38
  -6  -8  -1  356.83   21.94
   6   8   1  390.38   24.03
  -6   8  -1  371.03   24.80
   6   8   1  408.10   22.25
  -6   8  -1  407.04   19.88
   6   8   1  409.13   21.06
  -6   8  -1  390.30   19.35
  -6   8  -1  372.61   22.99
  -6   8  -1  363.11   20.11
   6   8   1  380.68   20.01
   8  -8   1   25.09    9.68
  -8  -8  -1   39.64   11.85
  -8  -8  -1   25.72    3.79
  -8  -8  -1   21.48    7.54
   8  -8   1   23.77    4.31
   8  -8   1   20.64    3.43
   8  -8   1   21.56    7.03
  -8  -8  -1   15.17    4.37
  -8  -8  -1   20.40    2.99
  -8   8  -1   18.76    8.86
  -8   8  -1   19.60    3.19
  -8   8  -1   19.46    6.46
   8   8   1   17.77    5.52
  -8   8  -1   21.82    4.19
  -8   8  -1   18.39    3.52
   8   8   1   16.67    6.96
   8   8   1   26.78    4.08
 -10  -8  -1   80.74   13.36
  10  -8   1   61.19    7.13
  10  -8   1   54.14   10.59
 -10  -8  -1   67.12    6.08
 -10  -8  -1   66.43    9.24
 -10  -8  -1   55.82    6.52
 -10  -8  -1   79.61   17.56
  10  -8   1   77.64   13.93
  10  -8   1   61.19    6.40
  10   8   1   89.56   12.44
  10   8   1   71.73    9.71
  10   8   1   71.21    8.46
 -10   8  -1   69.28    6.17
 -10   8  -1   73.76   11.24
 -10   8  -1   70.77    7.73
 -10   8  -1   64.20   15.60
 -10   8  -1   57.82    6.28
 -12  -8  -1  -23.46   14.34
  12  -8   1   13.06    7.05
 -12  -8  -1   11.74    4.87
 -12  -8  -1    6.52    3.29
  12  -8   1   13.53    3.80
 -12  -8  -1    0.31    8.13
 -12   8  -1    3.59    3.94
 -12   8  -1   12.33    3.65
  12   8   1    9.96    4.34
 -12   8  -1    6.49    3.01
  12   8   1   10.11    6.40
 -12   8  -1   33.79   13.67
  12   8   1    9.34    8.29
 -12   8  -1    6.58    7.54
 -14  -8  -1    8.93   23.71
 -14  -8  -1   15.46    4.16
  14  -8   1   23.15   15.01
  14  -8   1   15.80    4.89
 -14  -8  -1   10.12    6.09
 -14   8  -1    0.83   17.54
  14   8   1    4.84    4.79
 -14   8  -1   13.92    5.48
  14   8   1   -3.46   13.58
 -13  -9   1   13.86   17.70
  13  -9  -1  -26.75   13.03
 -13  -9   1    0.79    3.14
 -13  -9   1    4.67    9.14
 -13  -9   1   -3.26    4.07
  13  -9  -1    2.72    3.45
 -13   9   1    4.30    2.90
  13   9  -1    3.17    6.54
 -13   9   1    4.63    4.31
 -13   9   1   -5.07   13.18
  13   9  -1   -9.75   11.34
 -13   9   1    6.06    9.51
  13   9  -1   -1.41    3.46
 -11  -9   1   -0.44    3.79
  11  -9  -1    3.37    3.53
 -11  -9   1    0.42    2.39
  11  -9  -1    2.21    2.89
 -11  -9   1   17.76    9.28
 -11  -9   1    0.13    2.59
 -11  -9   1  -24.64   11.60
 -11   9   1    0.03    3.13
 -11   9   1   -1.45    7.35
 -11   9   1    6.01    3.11
  11   9  -1   -1.61    8.82
 -11   9   1   -1.25    5.72
  11   9  -1   -0.41    3.33
  11   9  -1   -2.74    5.12
 -11   9   1   -0.12    2.06
  -9  -9   1   23.06    3.67
   9  -9  -1   12.79    3.12
   9  -9  -1    7.09    9.01
   9  -9  -1   11.92    3.55
  -9  -9   1    5.61    6.59
  -9  -9   1   10.70    3.17
  -9  -9   1   16.44   11.01
   9  -9  -1   12.39    6.53
   9   9  -1    6.13    5.34
   9   9  -1   19.93    8.44
  -9   9   1    8.27    5.74
  -9   9   1   16.79    2.94
   9   9  -1   13.85    3.85
  -9   9   1   13.79    3.90
   9   9  -1   13.45    3.82
  -9   9   1   19.95    9.38
  -9   9   1   12.20    3.06
  -7  -9   1   36.36    6.15
   7  -9  -1   53.27    4.81
  -7  -9   1   44.00   11.99
  -7  -9   1   48.21    9.10
  -7  -9   1   52.53    4.86
  -7  -9   1   46.48    4.79
   7  -9  -1   47.15   10.00
   7  -9  -1   43.03    7.82
  -7   9   1   50.94    9.70
  -7   9   1   65.56    5.33
   7   9  -1   39.38    4.90
  -7   9   1   56.57    5.80
   7   9  -1   54.91    7.70
  -7   9   1   56.97    4.14
   7   9  -1   61.94   11.54
  -7   9   1   40.00    7.14
   7   9  -1   51.67    5.83
   7   9  -1   49.88    5.45
   5  -9  -1    6.21    5.91
   5  -9  -1    6.98    2.32
  -5  -9   1    6.93    4.82
   5  -9  -1    6.96    1.96
  -5  -9   1    9.61    2.21
  -5  -9   1   25.63    8.37
  -5  -9   1   11.27    2.11
   5  -9  -1    5.33    4.08
  -5  -9   1    5.99    3.34
   5   9  -1    5.30    2.41
  -5   9   1    8.37    1.43
  -5   9   1    9.76    5.77
  -5   9   1   10.18    2.23
   5   9  -1    4.50    5.13
   5   9  -1    2.16    3.66
   5   9  -1    7.79    2.38
   5   9  -1   11.54    2.45
  -5   9   1    9.28    2.31
  -3  -9   1  161.85   11.11
  -3  -9   1  180.07   12.74
   3  -9  -1  182.26    9.29
   3  -9  -1  161.76   13.73
   3  -9  -1  174.88    9.77
   3  -9  -1  167.74   12.44
   3  -9  -1  167.18   12.02
   3  -9  -1  170.95   11.19
  -3  -9   1  189.94   14.40
  -3  -9   1  168.69    9.23
  -3  -9   1  167.28    9.18
  -3   9   1  166.55    7.98
   3   9  -1  172.25   12.58
   3   9  -1  167.04    9.23
   3   9  -1  157.82   10.12
   3   9  -1  171.55    9.40
  -3   9   1  158.55    8.96
  -3   9   1  162.03    9.22
  -3   9   1  165.80    9.59
   3   9  -1  153.56   11.34
  -1  -9   1    0.15    0.86
   1  -9  -1    1.36    2.95
  -1  -9   1    0.04    1.36
   1  -9  -1   -0.59    2.29
  -1  -9   1   -4.26    2.46
   1  -9  -1    1.74    1.67
   1  -9  -1   -3.85    3.45
  -1  -9   1    2.51    2.78
   1  -9  -1    0.60    3.44
  -1  -9   1   -0.39    1.57
   1  -9  -1   -1.03    1.30
   1   9  -1   -0.27    3.82
   1   9  -1    2.50    2.82
  -1   9   1    1.63    1.29
   1   9  -1    0.73    1.27
   1   9  -1   -0.55    0.82
   1   9  -1    0.16    1.33
  -1   9   1    1.05    1.27
   1  -9   1  188.24   13.03
  -1  -9  -1  175.26    8.98
  -1  -9  -1  173.26   11.00
  -1  -9  -1  197.63    9.63
   1  -9   1  183.46   11.89
  -1  -9  -1  172.70   12.10
   1  -9   1  201.59   14.89
   1  -9   1  176.83   12.56
   1  -9   1  194.96   10.49
   1  -9   1  165.83   10.55
  -1  -9  -1  217.55   14.52
  -1   9  -1  172.26    9.56
   1   9   1  173.17    9.67
  -1   9  -1  179.35    9.09
   1   9   1  174.06    9.56
   1   9   1  179.32    9.05
  -1   9  -1  181.02    9.88
   3  -9   1    1.33    4.03
   3  -9   1    1.37    2.84
  -3  -9  -1    0.48    2.08
  -3  -9  -1   -2.05    4.71
   3  -9   1    2.08    3.42
   3  -9   1    4.30    5.32
   3  -9   1    2.24    1.66
  -3  -9  -1    0.23    1.13
  -3  -9  -1    8.18    4.02
  -3  -9  -1    2.11    1.38
   3  -9   1   -0.05    1.53
  -3   9  -1    4.13    1.96
   3   9   1    2.99    1.73
  -3   9  -1    2.56    1.10
  -3   9  -1    0.40    1.42
   3   9   1    1.25    3.21
   3   9   1   -0.39    1.68
   3   9   1   -1.21    1.65
   3   9   1    2.55    1.37
  -5  -9  -1  154.42   16.43
  -5  -9  -1  147.53   11.95
  -5  -9  -1  164.38    9.52
   5  -9   1  163.67    9.79
   5  -9   1  170.33   16.14
  -5  -9  -1  177.55    9.75
  -5  -9  -1  142.19   15.04
  -5   9  -1  169.88   15.11
  -5   9  -1  178.54   10.47
   5   9   1  172.30   12.00
  -5   9  -1  181.13    9.42
  -5   9  -1  174.94   10.09
   5   9   1  187.07   10.95
   5   9   1  170.17   13.82
   5   9   1  173.57   10.23
  -5   9  -1  167.83   13.01
   7  -9   1   50.64   11.37
  -7  -9  -1   52.01    4.84
  -7  -9  -1   52.86    9.83
   7  -9   1   53.03    5.27
  -7  -9  -1   54.38    5.11
  -7  -9  -1   63.26    8.16
   7  -9   1   55.78    6.05
   7  -9   1   59.90    9.48
  -7  -9  -1   71.69   13.73
  -7   9  -1   59.90    4.89
  -7   9  -1   57.11    5.77
  -7   9  -1   51.73   10.42
   7   9   1   58.98    6.04
   7   9   1   69.44   10.26
   7   9   1   52.03    7.59
   7   9   1   62.79    6.68
  -7   9  -1   70.48    9.62
  -7   9  -1   63.19    5.75
  -9  -9  -1    4.89    2.65
  -9  -9  -1    4.23    4.39
   9  -9   1   14.61    4.02
  -9  -9  -1   10.83    7.49
   9  -9   1   22.10    9.02
   9  -9   1    5.41    3.02
   9  -9   1    7.81    6.65
  -9  -9  -1    7.13    2.62
  -9  -9  -1   16.71   11.98
   9   9   1   13.15    7.77
  -9   9  -1    9.67    2.76
   9   9   1    7.33    5.26
  -9   9  -1    7.26    3.11
   9   9   1    4.97    3.44
  -9   9  -1   10.54    3.79
  -9   9  -1    9.73    8.15
  -9   9  -1    7.73    5.89
 -11  -9  -1   46.70    5.82
 -11  -9  -1   37.45   11.69
  11  -9   1   37.23    5.22
 -11  -9  -1   44.19   17.88
  11  -9   1   40.69    6.38
 -11  -9  -1   46.03    5.88
 -11  -9  -1   37.95    7.29
 -11   9  -1   43.61    5.81
  11   9   1   47.72   11.85
 -11   9  -1   35.61    9.41
  11   9   1   35.78    6.28
  11   9   1   21.25    7.30
 -11   9  -1   44.16    6.46
 -11   9  -1   18.43   12.34
 -11   9  -1   31.33    4.48
  13  -9   1    0.35   15.21
 -13  -9  -1   -6.51   20.19
 -13  -9  -1    3.88   10.15
  13  -9   1   16.88    4.70
 -13  -9  -1    8.00    3.43
 -13   9  -1    5.78    8.20
  13   9   1    6.04    4.79
 -13   9  -1    1.28    4.05
 -13   9  -1   -4.80   14.94
  13   9   1  -17.64   11.45
  13   9   1    2.98    6.86
 -12 -10   1   16.11   10.33
  12 -10  -1    9.25    4.51
 -12 -10   1   12.49    3.79
  12 -10  -1    2.85   13.09
 -12 -10   1   10.72   14.32
  12 -10  -1   13.37    3.74
 -12 -10   1   10.02    5.92
 -12  10   1    6.47   11.25
  12  10  -1    8.74    4.44
  12  10  -1    3.83    6.51
 -12  10   1    7.95    4.21
 -12  10   1   13.09    2.89
 -12  10   1    6.09    6.86
  12  10  -1   18.74   11.49
  10 -10  -1    5.35    2.89
 -10 -10   1    9.39    3.29
 -10 -10   1   -2.08    8.95
 -10 -10   1    7.76    7.34
  10 -10  -1    8.68    3.61
 -10 -10   1   15.05    4.79
 -10 -10   1    6.83    5.07
 -10  10   1   11.16    6.96
  10  10  -1   13.44    4.04
 -10  10   1    6.80    2.48
  10  10  -1   17.16    6.32
  10  10  -1    5.92    4.22
 -10  10   1   16.57    9.77
  10  10  -1    7.45    7.07
  10  10  -1    8.06    5.82
 -10  10   1    5.85    3.06
 -10  10   1   15.84    4.31
  -8 -10   1   -0.92    3.19
   8 -10  -1    4.22    5.45
  -8 -10   1   -0.56    2.13
  -8 -10   1    1.40    2.15
  -8 -10   1    2.18    6.00
   8 -10  -1    5.79    8.07
   8 -10  -1    4.42    3.15
  -8 -10   1   -5.73    9.01
   8 -10  -1    5.43    2.62
   8  10  -1   -0.98    6.69
  -8  10   1   -2.57    6.85
  -8  10   1    3.47    4.99
  -8  10   1   -0.34    2.23
  -8  10   1    0.90    2.44
   8  10  -1   -1.08    2.40
  -8  10   1    0.40    1.58
   8  10  -1   -6.37    3.75
   6 -10  -1   73.38    6.23
   6 -10  -1   64.34    5.30
  -6 -10   1   64.29   12.56
  -6 -10   1   57.00    8.08
   6 -10  -1   87.49   14.05
  -6 -10   1   69.99   10.77
  -6 -10   1   67.57    5.25
  -6 -10   1   55.48    5.33
   6 -10  -1   62.35    8.94
   6  10  -1   54.30    5.60
  -6  10   1   70.45   10.79
   6  10  -1   68.13    8.31
   6  10  -1   74.56    6.72
   6  10  -1   63.27    9.94
  -6  10   1   72.41    5.95
  -6  10   1   68.61    5.43
  -6  10   1   67.94    8.69
  -6  10   1   70.13    4.33
   6  10  -1   54.10    5.56
   4 -10  -1   41.47    6.89
   4 -10  -1   43.19    7.44
   4 -10  -1   34.96    3.60
  -4 -10   1   39.24    7.21
  -4 -10   1   36.16    6.04
   4 -10  -1   41.61    8.27
  -4 -10   1   46.20    3.89
   4 -10  -1   31.70    4.04
  -4 -10   1   30.47    3.48
   4 -10  -1   34.07    5.35
  -4 -10   1   57.23   10.34
  -4  10   1   39.72    2.45
   4  10  -1   38.43    6.06
  -4  10   1   40.91    4.16
   4  10  -1   32.65    7.18
  -4  10   1   41.48    2.46
   4  10  -1   53.63    5.59
   4  10  -1   33.90    3.91
  -4  10   1   43.90    3.99
   4  10  -1   38.82    3.92
   2 -10  -1   -0.62    2.99
   2 -10  -1    0.43    2.77
   2 -10  -1    0.00    1.64
  -2 -10   1   -0.37    4.81
  -2 -10   1    1.10    1.47
  -2 -10   1   -0.50    0.98
   2 -10  -1    1.54    4.42
   2 -10  -1   -1.23    1.65
   2 -10  -1    0.03    3.63
  -2 -10   1   -0.34    3.29
  -2 -10   1    0.09    2.01
   2  10  -1   -0.32    1.61
   2  10  -1    1.62    3.50
   2  10  -1   -1.49    2.78
   2  10  -1    0.32    1.38
   2  10  -1    0.16    1.11
   2  10  -1    0.70    1.42
  -2  10   1   -1.28    1.21
  -2  10   1   -0.33    1.32
   0 -10   1   26.78    3.43
   0 -10  -1   25.53    3.25
   0 -10   1   23.73    5.37
   0 -10   1   17.54    4.44
   0 -10   1   26.04    6.45
   0 -10   1   26.94    3.92
   0 -10  -1   31.09    6.90
   0 -10   1   23.73    6.85
   0 -10  -1   13.33    5.44
   0 -10  -1   24.63    3.63
   0 -10  -1   18.60    4.39
   0 -10  -1   22.28    4.83
   0  10  -1   23.65    2.21
   0  10  -1   20.61    2.66
   0  10   1   23.06    2.76
   0  10  -1   24.99    3.03
   0  10   1   25.42    2.82
   2 -10   1   -2.48    1.50
  -2 -10  -1    3.28    3.58
  -2 -10  -1   -0.37    1.32
   2 -10   1    1.99    4.18
  -2 -10  -1    1.85    1.08
   2 -10   1   -0.13    1.70
   2 -10   1    0.71    4.83
  -2 -10  -1    2.37    4.69
   2 -10   1    1.39    3.33
  -2 -10  -1    2.13    2.35
   2 -10   1    3.01    3.14
   2  10   1   -0.73    1.60
   2  10   1   -0.30    1.38
   2  10   1    0.83    1.14
  -2  10  -1   -1.30    1.37
  -2  10  -1    1.28    0.87
  -2  10  -1    1.87    1.70
   4 -10   1  112.49   11.19
   4 -10   1   80.05    8.94
   4 -10   1  110.27   13.71
   4 -10   1  106.60    6.83
   4 -10   1   98.78   11.11
   4 -10   1   99.98    8.98
  -4 -10  -1  104.49    9.32
  -4 -10  -1  116.92   14.61
  -4 -10  -1   98.92    6.58
  -4 -10  -1   99.11    6.53
  -4 -10  -1  102.48   11.66
   4  10   1  109.14    7.71
   4  10   1  144.57   11.36
  -4  10  -1   94.98    6.79
  -4  10  -1  108.20    7.47
   4  10   1  109.26    8.99
   4  10   1  122.06    7.43
  -6 -10  -1    1.35    5.00
   6 -10   1    0.62    2.32
   6 -10   1    1.96    2.17
   6 -10   1    2.03    5.50
   6 -10   1   -0.90    4.30
  -6 -10  -1   11.40    8.65
  -6 -10  -1    0.99    1.84
  -6 -10  -1    2.21    3.04
  -6 -10  -1    2.10    1.91
   6  10   1   -1.56    3.53
  -6  10  -1    3.52    6.40
  -6  10  -1    0.29    2.27
  -6  10  -1    4.91    4.65
   6  10   1    2.74    2.45
   6  10   1    4.24    5.49
  -6  10  -1    1.68    1.62
  -6  10  -1    3.11    2.23
   6  10   1    2.88    2.57
  -8 -10  -1   80.84    6.64
   8 -10   1   89.30    6.69
   8 -10   1   84.55    8.52
   8 -10   1   77.89   11.71
  -8 -10  -1   77.69   12.66
   8 -10   1   90.87   14.90
  -8 -10  -1   73.97    9.92
  -8 -10  -1   54.58   15.96
  -8 -10  -1   79.71    6.35
  -8  10  -1   83.20   11.36
  -8  10  -1   92.11    7.12
  -8  10  -1   83.30    7.52
   8  10   1   81.86    9.96
  -8  10  -1   84.63    6.29
   8  10   1   75.47   11.79
   8  10   1   97.91    8.38
  -8  10  -1   73.93   12.24
 -10 -10  -1   18.80    9.36
  10 -10   1    6.16    4.28
 -10 -10  -1   -0.34   10.36
  10 -10   1  -19.88    8.52
  10 -10   1   -4.48    2.68
 -10 -10  -1    1.52    4.00
 -10 -10  -1    0.17    2.62
 -10 -10  -1    3.28    2.86
  10 -10   1   -2.67    2.90
  10  10   1   -0.13    5.23
 -10  10  -1    1.91    2.77
 -10  10  -1   -1.88    5.62
 -10  10  -1    3.44    2.37
 -10  10  -1   -2.61    6.12
  10  10   1    2.25    3.87
  10  10   1    0.22    8.29
 -10  10  -1  -22.11    8.48
  12 -10   1   22.21   10.01
  12 -10   1   25.57    4.88
 -12 -10  -1   29.96    4.47
 -12 -10  -1   29.78    7.13
 -12 -10  -1   25.22   21.31
 -12 -10  -1   14.25   10.38
  12 -10   1   40.11   16.38
  12  10   1   23.36    8.23
  12  10   1   24.61    5.91
  12  10   1   15.08   12.92
 -12  10  -1   25.91    5.90
 -12  10  -1   20.39    9.22
 -12  10  -1   24.37    4.22
 -12  10  -1   34.22   15.33
 -13 -11   1  -13.76   21.30
 -13 -11   1    9.64    3.94
  13 -11  -1    9.09    4.29
  13 -11  -1   34.08   18.35
 -13 -11   1    7.24    6.30
  13  11  -1   12.77   14.08
 -13  11   1   13.75   16.19
 -13  11   1    3.88    4.39
 -13  11   1   16.64    3.61
  13  11  -1    2.12    4.82
  11 -11  -1    0.50    3.25
 -11 -11   1   -2.12    7.97
  11 -11  -1    8.09   12.73
 -11 -11   1    0.74    2.69
  11 -11  -1   -1.39    2.95
 -11 -11   1    2.88    4.58
 -11 -11   1   30.05   18.24
  11  11  -1    5.47    4.01
  11  11  -1   -2.65    5.62
 -11  11   1    4.57    5.83
 -11  11   1    7.63    7.37
  11  11  -1   -2.72    9.32
 -11  11   1    5.50   10.56
 -11  11   1    3.14    2.27
  -9 -11   1   36.05    5.07
  -9 -11   1   31.60   15.18
  -9 -11   1   45.76    5.10
   9 -11  -1   37.55    5.90
   9 -11  -1   31.71    4.53
  -9 -11   1   39.28   10.52
  -9 -11   1   26.57    6.76
  -9  11   1   29.49    4.65
   9  11  -1   25.51    9.87
   9  11  -1   22.76    6.97
  -9  11   1   33.13    4.62
  -9  11   1   46.60    5.86
  -9  11   1   22.94   10.53
   9  11  -1   27.26    5.12
  -9  11   1   20.43    6.98
   9  11  -1   33.28    5.41
   9  11  -1   26.00    5.83
  -7 -11   1   -1.46    1.74
  -7 -11   1    2.91    4.14
   7 -11  -1    0.74    5.40
   7 -11  -1    2.49    5.25
  -7 -11   1    8.10    9.58
  -7 -11   1   -2.68    5.46
   7 -11  -1   -1.21    2.15
   7 -11  -1    2.79    2.73
  -7 -11   1    1.02    2.12
   7  11  -1   -0.02    2.18
  -7  11   1   13.78    7.99
  -7  11   1    3.64    2.38
   7  11  -1    3.19    4.52
   7  11  -1   -1.86    2.51
  -7  11   1    3.31    4.95
  -7  11   1    1.16    2.49
  -7  11   1   -1.61    1.15
   7  11  -1   -3.56    5.03
   5 -11  -1   82.46    6.14
  -5 -11   1   96.06   14.77
   5 -11  -1   88.83   10.49
   5 -11  -1   87.47   12.59
  -5 -11   1   97.99    6.33
   5 -11  -1   77.52    6.78
   5 -11  -1   87.11   10.89
  -5 -11   1   73.18    8.59
  -5 -11   1   96.45   11.95
  -5 -11   1   94.58    6.34
   5 -11  -1   69.54    8.29
  -5  11   1   86.77    4.69
   5  11  -1   85.04    6.39
  -5  11   1   88.74    4.79
   5  11  -1   98.61   12.01
  -5  11   1   79.22    6.17
   5  11  -1   91.80    7.48
   5  11  -1   83.93    6.67
  -5  11   1   82.73    6.67
  -3 -11   1   38.10    9.14
  -3 -11   1   11.94    3.66
  -3 -11   1   10.64    2.38
  -3 -11   1    9.66    4.67
   3 -11  -1   14.54    4.94
   3 -11  -1    6.73    6.10
   3 -11  -1   14.03    3.03
   3 -11  -1   14.21    5.49
  -3 -11   1   17.83    2.42
   3 -11  -1    8.72    3.85
   3 -11  -1    9.92    2.90
   3  11  -1   16.79    2.82
  -3  11   1   10.05    2.15
   3  11  -1   13.68    3.17
  -3  11   1   11.27    2.39
   3  11  -1   13.03    2.23
   3  11  -1   16.04    4.62
   3  11  -1   11.53    6.21
   1 -11  -1  163.33    9.83
   1 -11  -1  177.68   10.67
   1 -11  -1  180.66   12.76
   1 -11  -1  149.41   13.27
   1 -11  -1  147.72   11.49
  -1 -11   1  159.49   14.34
  -1 -11   1  160.38   12.20
  -1 -11   1  150.89    9.90
   1 -11  -1  151.80   14.01
  -1 -11   1  160.18   10.93
   1  11  -1  158.22    8.51
   1  11  -1  166.34    9.31
  -1  11   1  164.30    9.22
  -1  11   1  167.42    9.06
   1  11  -1  182.74    9.57
  -1 -11  -1   38.95    4.26
  -1 -11  -1   47.22    7.00
  -1 -11  -1   49.34    3.00
   1 -11   1   45.50    4.89
  -1 -11  -1   39.62    5.31
   1 -11   1   37.09    4.76
   1 -11   1   47.18    6.67
  -1 -11  -1   63.33    9.70
   1 -11   1   53.65    7.70
   1 -11   1   41.22    8.80
   1 -11   1   65.13    8.97
  -1  11  -1   43.21    4.23
   1  11   1   52.20    4.48
  -1  11  -1   47.34    3.11
   1  11   1   44.95    4.02
  -1  11  -1   38.69    3.77
  -3 -11  -1  370.45   23.36
  -3 -11  -1  379.53   18.31
  -3 -11  -1  367.71   18.55
   3 -11   1  399.45   26.22
   3 -11   1  360.74   18.77
   3 -11   1  356.61   21.31
  -3 -11  -1  356.26   21.46
  -3 -11  -1  381.59   26.20
   3 -11   1  358.58   20.72
   3 -11   1  355.81   23.27
   3 -11   1  336.45   19.73
   3 -11   1  382.20   23.09
   3  11   1  358.75   19.57
   3  11   1  376.57   19.12
  -3  11  -1  379.15   18.66
  -3  11  -1  382.56   19.16
  -5 -11  -1    5.33    1.99
  -5 -11  -1    4.98    2.03
  -5 -11  -1    1.82    5.26
  -5 -11  -1    5.88    3.54
   5 -11   1   -2.69    4.59
  -5 -11  -1   24.86    9.62
   5 -11   1    7.79    2.70
   5 -11   1    1.20    5.26
   5 -11   1    6.41    2.49
  -5  11  -1    3.61    2.31
   5  11   1    8.63    4.34
   5  11   1    8.18    2.87
  -5  11  -1   12.12    2.98
   5  11   1    6.32    2.74
  -5  11  -1    8.85    1.84
   5  11   1   20.43    7.05
  -7 -11  -1   96.75    7.75
  -7 -11  -1   99.70   11.17
   7 -11   1  122.48    9.40
  -7 -11  -1  115.50    7.75
  -7 -11  -1  111.75   14.93
   7 -11   1  123.55    8.31
  -7 -11  -1  132.60   20.12
   7 -11   1  112.81   13.77
   7 -11   1  121.85   16.45
  -7  11  -1  132.66   16.41
  -7  11  -1  109.70    8.77
  -7  11  -1  121.11    8.46
  -7  11  -1  118.11   13.09
   7  11   1  117.39   13.93
   7  11   1  114.97    8.90
   7  11   1  121.42   11.61
  -7  11  -1  127.10    7.55
  -9 -11  -1   10.67   13.48
   9 -11   1    0.88    2.91
  -9 -11  -1   -0.70    2.43
  -9 -11  -1    2.47    4.35
  -9 -11  -1    0.55    7.44
  -9 -11  -1    4.73    2.85
   9 -11   1   -4.83    1.59
   9 -11   1    2.01    3.22
   9 -11   1    4.06    9.51
  -9  11  -1    1.29    2.23
  -9  11  -1   -0.78    8.72
  -9  11  -1   -2.06    2.76
   9  11   1    0.87    7.78
   9  11   1    1.86    3.34
  -9  11  -1   10.13    6.66
   9  11   1    6.45    6.24
  -9  11  -1    1.61    2.89
  11 -11   1   47.56    6.08
  11 -11   1   73.09   12.96
 -11 -11  -1   36.14    8.11
  11 -11   1   31.78   16.48
 -11 -11  -1   40.12    5.37
 -11 -11  -1   42.23   12.90
  11  11   1   51.05    7.33
 -11  11  -1   35.96    6.23
 -11  11  -1   45.84   10.40
  11  11   1   37.83   12.81
 -11  11  -1   47.77    5.10
  11  11   1   51.09    9.31
 -11  11  -1   46.25   12.76
 -12 -12   1    1.69    5.79
  12 -12  -1    1.24    3.57
 -12 -12   1    0.93    2.98
  12 -12  -1   13.04   15.47
 -12 -12   1  -10.72   21.12
 -12  12   1    3.06    2.32
 -12  12   1    1.78    3.81
  12  12  -1   -1.22    9.45
  12  12  -1    5.90    4.87
 -12  12   1    6.37   13.30
  12  12  -1  -18.26   10.94
 -10 -12   1    1.94    4.80
  10 -12  -1    9.43   12.17
  10 -12  -1    0.73    3.30
 -10 -12   1   -5.33    7.28
  10 -12  -1   -2.58    2.92
 -10 -12   1   -0.03    2.61
 -10 -12   1   -3.47   15.32
 -10 -12   1    3.05    2.70
 -10  12   1    2.57    3.30
  10  12  -1  -15.92    8.28
 -10  12   1    0.64    1.89
 -10  12   1    7.99   10.25
 -10  12   1   -4.07    5.63
  10  12  -1   -1.05    3.66
  10  12  -1   -5.01    5.18
  -8 -12   1    0.69    3.97
  -8 -12   1    1.85    7.34
  -8 -12   1    2.09    2.65
   8 -12  -1    3.39    2.95
  -8 -12   1   16.36   14.57
   8 -12  -1   -0.89    2.39
  -8 -12   1   -0.92    2.16
  -8  12   1    0.05    1.51
   8  12  -1    0.80    3.06
  -8  12   1   -0.60    5.38
  -8  12   1    3.57    8.29
   8  12  -1   -2.10    5.13
  -8  12   1    2.75    2.83
   8  12  -1    3.53    5.11
  -8  12   1   -2.87    2.17
   8  12  -1   -1.83    2.33
   8  12  -1    3.64    3.67
   6 -12  -1   31.64    7.66
  -6 -12   1   35.94    4.17
   6 -12  -1   34.91    6.57
  -6 -12   1   28.59    6.36
   6 -12  -1   47.10    9.24
   6 -12  -1   43.29    4.64
  -6 -12   1   43.60    4.99
  -6 -12   1   31.00   11.99
   6 -12  -1   37.27   10.39
   6 -12  -1   33.89    4.81
  -6 -12   1   37.80    9.39
  -6  12   1   37.64    2.94
   6  12  -1   41.95    7.35
   6  12  -1   34.47    4.40
   6  12  -1   38.30    4.94
  -6  12   1   43.12    4.73
   6  12  -1   28.81    8.82
  -6  12   1   32.80    4.52
  -6  12   1   38.97    2.77
  -4 -12   1   18.59    5.05
  -4 -12   1   12.31    2.80
  -4 -12   1   14.57    2.48
   4 -12  -1   16.81    3.52
   4 -12  -1   25.20    7.10
   4 -12  -1   13.43    3.27
   4 -12  -1   25.91    8.63
   4 -12  -1   16.94    4.89
   4 -12  -1   12.83    5.65
   4 -12  -1   14.45    2.84
  -4 -12   1   19.85    8.99
  -4 -12   1   23.59    6.94
  -4  12   1   17.45    3.14
  -4  12   1   17.44    2.80
   4  12  -1   16.04    6.85
   4  12  -1   17.04    3.34
   4  12  -1   12.91    5.04
   4  12  -1   18.54    2.86
  -2 -12   1   22.70    2.56
  -2 -12   1   19.71    4.29
   2 -12  -1   18.86    3.63
   2 -12  -1   19.44    7.17
   2 -12  -1   20.96    5.04
  -2 -12   1   22.06    5.88
   2 -12  -1   21.40    6.69
   2 -12  -1   27.56    6.35
  -2 -12   1   21.88    3.72
  -2 -12   1   24.36    7.34
   2 -12  -1   16.28    3.25
  -2  12   1   20.12    3.06
  -2  12   1   20.44    2.88
   2  12  -1   22.46    3.22
   2  12  -1   25.81    5.78
   2  12  -1   23.39    2.66
   2  12  -1   19.58    3.06
   2  12  -1   19.60    6.82
   0 -12  -1    5.72    2.80
   0 -12   1   12.93    3.47
   0 -12  -1    8.56    5.47
   0 -12  -1    8.87    4.63
   0 -12  -1   15.46    6.64
   0 -12  -1   10.46    2.54
   0 -12   1   11.64    4.85
   0 -12   1    8.96    4.95
   0 -12   1   14.54    7.42
   0 -12   1   -3.23    5.08
   0 -12  -1   15.59    4.96
   0  12  -1   11.54    1.55
   0  12  -1    4.75    1.98
   0  12   1    9.03    2.21
   0  12  -1   10.57    2.53
   0  12   1   10.25    2.30
   2 -12   1  120.58   12.25
  -2 -12  -1  100.33    5.86
  -2 -12  -1  106.46    9.33
   2 -12   1  100.73   11.49
   2 -12   1   92.52    9.82
  -2 -12  -1  110.91    7.66
   2 -12   1  104.26    8.24
  -2 -12  -1  108.18   11.81
  -2 -12  -1   93.32   13.33
  -2 -12  -1  104.34    6.73
   2 -12   1   92.32    7.65
  -2  12  -1  115.50    6.91
  -2  12  -1  101.09    5.60
   2  12   1   97.35    6.68
  -2  12  -1  103.61    7.20
   2  12   1  125.05    7.45
  -4 -12  -1   -4.43    7.40
   4 -12   1    9.95    4.71
   4 -12   1    9.51    2.55
  -4 -12  -1   13.24    6.55
  -4 -12  -1   13.05    2.57
   4 -12   1   27.01    7.45
  -4 -12  -1   13.22    2.39
   4 -12   1   12.43    6.38
   4 -12   1   16.13    3.72
   4 -12   1   19.20    9.03
  -4 -12  -1   16.18    5.00
   4 -12   1   15.00    3.36
  -4  12  -1   17.26    3.02
  -4  12  -1   17.58    1.99
   4  12   1   13.57    3.27
   4  12   1   29.33    7.18
   4  12   1   12.01    3.18
   4  12   1   20.82    4.96
  -4  12  -1   16.24    2.09
  -4  12  -1   14.79    3.16
  -6 -12  -1  105.85    7.50
   6 -12   1  107.88   16.12
   6 -12   1  106.15    8.97
   6 -12   1  124.88   14.04
  -6 -12  -1  138.38   20.18
   6 -12   1  115.66    7.96
   6 -12   1  131.37   14.59
  -6 -12  -1  101.18   11.98
  -6 -12  -1  109.99   14.92
  -6 -12  -1  100.84    7.37
  -6  12  -1  106.61    8.44
  -6  12  -1  114.32    6.83
   6  12   1  101.12   10.70
   6  12   1  113.75    8.61
  -6  12  -1   95.39    7.81
   6  12   1  115.73   13.69
  -8 -12  -1   18.95    3.48
  -8 -12  -1    7.84    7.96
  -8 -12  -1   11.48    5.10
  -8 -12  -1   12.81    3.21
  -8 -12  -1   15.54   13.43
   8 -12   1   16.83    3.74
   8 -12   1   14.04    4.27
   8  12   1   12.02    8.08
   8  12   1   16.24    4.27
  -8  12  -1   16.51    7.26
  -8  12  -1   16.97    9.90
  -8  12  -1   14.23    3.62
   8  12   1   29.34    6.77
  -8  12  -1   14.72    3.90
  -8  12  -1   17.83    3.03
  10 -12   1   34.89    6.14
 -10 -12  -1   38.11    5.38
  10 -12   1   49.49   11.71
 -10 -12  -1   28.91    4.55
  10 -12   1   50.66    6.11
 -10 -12  -1   27.65    7.68
 -10 -12  -1   59.38   21.35
  10 -12   1   42.51   15.91
 -10  12  -1   41.03   14.15
 -10  12  -1   36.16    5.75
  10  12   1   27.32    5.72
 -10  12  -1   40.29    4.64
  10  12   1   45.69   13.90
 -10  12  -1   44.60   10.00
  10  12   1   46.13    8.73
 -12 -12  -1    9.14    6.26
 -12 -12  -1   25.16   23.28
 -12 -12  -1   21.34    4.50
  12 -12   1   18.82    4.93
  12 -12   1    5.36   19.06
  12  12   1   16.42    5.83
 -12  12  -1   19.03    4.00
  12  12   1   34.38   14.42
 -12  12  -1   32.12   17.06
  11 -13  -1   -3.02    3.19
 -11 -13   1  -16.57   20.40
  11 -13  -1   -2.72    5.99
 -11 -13   1    1.92   13.69
  11 -13  -1  -32.09   14.04
 -11 -13   1    1.23    2.99
 -11 -13   1   -1.69    6.45
 -11  13   1    1.71    3.52
  11  13  -1    4.68    4.60
 -11  13   1    0.81    2.10
  11  13  -1   -7.43   10.85
  11  13  -1   -6.71    5.72
 -11  13   1  -13.88   12.46
  -9 -13   1    7.02    5.61
  -9 -13   1   -0.21    8.17
  -9 -13   1   13.24   15.35
   9 -13  -1    4.72   11.53
   9 -13  -1    3.72    3.98
   9 -13  -1    5.86    3.23
  -9 -13   1    3.10    2.80
  -9  13   1    2.28    9.80
  -9  13   1    7.54    7.38
   9  13  -1   -5.62    8.76
  -9  13   1    5.48    3.58
   9  13  -1    4.09    6.04
   9  13  -1    3.24    3.98
  -9  13   1    7.75    2.05
  -7 -13   1    6.41    4.84
  -7 -13   1   17.39    3.39
   7 -13  -1   35.75   12.01
   7 -13  -1   13.64    3.41
   7 -13  -1   23.26    7.66
  -7 -13   1    7.69    7.95
  -7 -13   1   19.57    3.73
   7 -13  -1    7.65    3.28
   7 -13  -1   21.34    8.68
   7 -13  -1   16.81    5.86
  -7 -13   1   10.25   12.26
  -7  13   1   11.47    3.24
  -7  13   1   19.93    2.17
  -7  13   1   17.56    4.30
   7  13  -1   28.71    7.39
   7  13  -1   14.33    8.94
  -7  13   1   15.41    1.89
   7  13  -1   11.75    6.03
   7  13  -1   16.02    3.58
  -5 -13   1   -6.76    4.85
   5 -13  -1    2.83    5.64
   5 -13  -1    3.06    2.37
  -5 -13   1    0.48    3.68
   5 -13  -1   -0.05    6.81
   5 -13  -1   -4.02    1.03
  -5 -13   1    0.22    1.86
  -5 -13   1    0.20    2.32
  -5 -13   1   -4.69    8.13
   5 -13  -1    1.52    2.66
   5 -13  -1   -0.02    2.64
   5 -13  -1    1.01    4.18
  -5  13   1    2.02    2.17
   5  13  -1    1.28    5.06
   5  13  -1   -1.41    2.52
  -5  13   1    0.36    2.18
   5  13  -1    3.68    7.06
   5  13  -1   -0.01    1.84
   3 -13  -1   46.93    8.72
   3 -13  -1   29.18    5.50
  -3 -13   1   14.54    4.57
  -3 -13   1   36.56    3.51
   3 -13  -1   35.27    7.32
   3 -13  -1   36.74    6.55
   3 -13  -1   30.83    4.54
  -3 -13   1   32.21    4.04
  -3 -13   1   32.77    7.79
   3 -13  -1   32.89    9.44
  -3 -13   1   33.50   10.22
  -3 -13   1   25.21    4.08
  -3  13   1   38.91    4.23
  -3  13   1   37.59    3.89
   3  13  -1   25.62    8.34
   3  13  -1   30.05    3.97
   3  13  -1   32.28    4.19
   3  13  -1   36.15    3.72
   3  13  -1   29.43    6.45
   1 -13  -1    5.95    4.40
  -1 -13   1    3.74    4.52
   1 -13  -1   -5.20    4.68
  -1 -13   1    7.80    5.51
   1 -13  -1    6.14    5.06
   1 -13  -1    5.69    6.33
   1 -13  -1    5.57    2.50
   1 -13  -1    8.58    3.10
  -1 -13   1   12.10    7.16
  -1 -13   1    5.34    3.18
  -1 -13   1    7.28    2.61
  -1 -13   1    3.61    7.46
   1  13  -1    3.99    2.35
   1  13  -1    3.66    2.32
   1  13  -1    5.73    1.46
  -1  13   1    5.85    2.16
  -1  13   1    6.27    2.26
   1 -13   1  139.46   14.13
   1 -13   1  140.94    9.67
  -1 -13  -1  145.93   12.54
   1 -13   1  157.01   17.58
  -1 -13  -1  136.14    9.29
   1 -13   1  145.12   14.60
  -1 -13  -1  151.99   15.37
   1 -13   1  139.70   10.34
   1 -13   1  140.77   12.04
  -1 -13  -1  118.79   10.52
  -1 -13  -1  122.36   12.72
  -1  13  -1  137.70    7.07
  -1  13  -1  147.66    8.63
   1  13   1  135.61    8.49
   1  13   1  151.75    8.90
  -1  13  -1  144.98    9.07
   3 -13   1   80.21    7.35
  -3 -13  -1   97.46   12.04
   3 -13   1   87.74   11.69
   3 -13   1   82.58    9.74
  -3 -13  -1   90.47   14.43
   3 -13   1  107.19   13.83
   3 -13   1   67.87    7.93
   3 -13   1   95.25   12.42
  -3 -13  -1   86.02    5.46
  -3 -13  -1  101.80   11.00
  -3 -13  -1   96.39    6.40
   3  13   1   96.78    6.99
  -3  13  -1   86.09    4.77
  -3  13  -1   86.43    4.87
   3  13   1   73.58    6.05
  -3  13  -1   70.31    6.64
  -3  13  -1   96.39    6.46
  -5 -13  -1   53.55    8.51
  -5 -13  -1   36.20   12.44
  -5 -13  -1   53.11    4.97
   5 -13   1   41.98    8.74
   5 -13   1   40.78    9.44
   5 -13   1   71.92   13.84
  -5 -13  -1   53.98   10.56
  -5 -13  -1   35.53    4.06
   5 -13   1   39.81    5.80
   5 -13   1   56.35    6.57
   5  13   1   37.47    6.99
   5  13   1   40.00    5.61
  -5  13  -1   29.90    4.13
  -5  13  -1   39.13    5.02
   5  13   1   31.35    8.08
   5  13   1   43.31    5.43
  -5  13  -1   37.93    3.29
  -5  13  -1   46.57    3.57
  -7 -13  -1   61.62    5.89
   7 -13   1   66.05    6.46
  -7 -13  -1   47.68   16.09
  -7 -13  -1   67.22    6.04
   7 -13   1   54.75    6.79
   7 -13   1   62.34   11.71
  -7 -13  -1   62.73   13.00
   7 -13   1   84.78   10.50
  -7 -13  -1   46.73    8.47
   7  13   1   72.82    7.67
   7  13   1   76.19    9.93
   7  13   1   54.25   10.97
  -7  13  -1   64.44    6.70
  -7  13  -1   72.38    5.14
  -7  13  -1   64.32    6.95
  -9 -13  -1   11.79    9.62
  -9 -13  -1    4.40    4.95
  -9 -13  -1   11.79    3.41
   9 -13   1    6.56    3.59
   9 -13   1   13.44    4.62
  -9 -13  -1    9.08    3.19
   9 -13   1   15.28   13.85
  -9 -13  -1   13.82   16.86
  -9  13  -1    8.31    2.65
  -9  13  -1   10.20    8.83
  -9  13  -1    9.13    6.79
   9  13   1    7.84    4.31
   9  13   1    9.53    9.24
  -9  13  -1   14.02    4.21
   9  13   1    7.18    6.51
 -11 -13  -1   33.77    5.15
  11 -13   1   35.85    5.67
 -11 -13  -1   32.58    8.52
 -11 -13  -1   43.51   26.76
  11 -13   1   32.05   19.41
 -11  13  -1   40.44    4.57
  11  13   1   31.62    6.73
  11  13   1   46.09   13.66
 -11  13  -1   47.99    7.45
 -11  13  -1   34.69   16.68
 -10 -14   1   13.98   19.50
  10 -14  -1   -0.95   15.26
 -10 -14   1    9.24    3.66
  10 -14  -1    8.29    3.90
  10 -14  -1   10.65    4.88
 -10 -14   1   16.24   17.82
  10  14  -1   10.79    4.84
  10  14  -1   -7.95   10.47
 -10  14   1    9.89    2.32
 -10  14   1   13.33    4.15
  10  14  -1   12.04    8.14
   8 -14  -1   13.25    3.61
  -8 -14   1    9.40    9.15
  -8 -14   1   15.52    3.70
  -8 -14   1    9.62    5.38
   8 -14  -1   17.34    8.91
  -8 -14   1   16.75    3.50
   8 -14  -1   20.95    5.08
   8 -14  -1   13.37    6.23
   8  14  -1   16.01    9.93
   8  14  -1    8.45    4.32
  -8  14   1   17.29    2.14
  -8  14   1   11.94    1.81
  -8  14   1    9.22    3.75
   8  14  -1    7.15    6.22
  -6 -14   1    5.17    7.71
   6 -14  -1    4.77    2.78
   6 -14  -1    6.66    3.72
  -6 -14   1    6.77    2.32
   6 -14  -1    6.75    6.49
   6 -14  -1   -5.78    4.17
   6 -14  -1    5.82    3.45
   6 -14  -1   -1.69    9.56
   6 -14  -1   -0.98    7.21
  -6 -14   1    3.73    4.44
  -6 -14   1   -3.52   10.80
  -6 -14   1    7.28    3.04
   6  14  -1   -1.00    3.03
   6  14  -1    1.88    2.21
  -6  14   1    5.09    2.75
   6  14  -1    7.57    8.04
   6  14  -1    2.22    5.17
   4 -14  -1   22.48    6.06
   4 -14  -1   21.57    4.47
  -4 -14   1   20.93    2.88
   4 -14  -1   18.91    3.99
  -4 -14   1   20.47    3.50
  -4 -14   1   12.69    4.85
   4 -14  -1   19.06    7.74
  -4 -14   1    9.22    6.72
  -4 -14   1    9.58   10.54
   4  14  -1   18.73    4.13
   4  14  -1   19.91    8.24
  -4  14   1   13.34    3.10
  -4  14   1   15.91    3.08
   4  14  -1   20.78    3.88
   4  14  -1   28.10    8.06
   4  14  -1   19.59    3.03
   4  14  -1    7.06    2.74
   2 -14  -1    0.15    4.15
   2 -14  -1    0.68    2.83
   2 -14  -1    4.25    2.86
  -2 -14   1    2.08    3.43
  -2 -14   1    2.97    2.51
   2 -14  -1   -1.02    5.83
  -2 -14   1    1.03    4.87
  -2 -14   1   -0.06    6.01
   2  14  -1    1.41    2.48
  -2  14   1    4.17    2.20
   2  14  -1    3.31    1.59
  -2  14   1    1.48    2.07
   2  14  -1   -0.03    3.56
   0 -14   1   46.39    6.39
   0 -14   1   36.40    9.73
   0 -14   1   54.30    6.25
   0 -14  -1   68.22    9.30
   0 -14  -1   52.99    6.01
   0 -14   1   67.89   12.61
   0 -14  -1   45.99   10.25
   0 -14   1   61.57    9.84
   0 -14  -1   51.87    7.37
   0 -14   1   44.21    8.21
   0  14  -1   53.56    7.51
   0  14   1   67.89    5.64
   0  14  -1   51.59    5.16
   0  14   1   46.90    4.83
   0  14  -1   54.62    3.37
  -2 -14  -1   26.33    7.42
   2 -14   1   39.59    7.82
   2 -14   1   38.89    7.39
   2 -14   1   27.58    4.55
   2 -14   1   35.68    8.89
  -2 -14  -1   21.30    9.68
  -2 -14  -1   15.80    4.68
  -2 -14  -1   27.56    4.27
   2 -14   1   42.85   10.49
   2 -14   1   24.28    4.74
  -2  14  -1   23.83    4.42
  -2  14  -1   30.85    3.88
   2  14   1   31.68    4.21
   2  14   1   32.72    3.88
  -4 -14  -1    8.67   10.66
  -4 -14  -1   13.72    5.39
  -4 -14  -1   11.81    2.29
  -4 -14  -1   24.64    8.33
   4 -14   1   18.01    8.55
   4 -14   1    2.08    4.78
   4 -14   1    5.79    3.55
   4 -14   1    9.82    3.75
  -4 -14  -1   20.29    3.36
   4  14   1    9.24    3.32
  -4  14  -1   12.57    1.49
   4  14   1   12.91    2.96
   4  14   1   20.01    6.60
   4  14   1   27.84    5.93
   4  14   1    9.84    3.40
  -4  14  -1    8.37    2.94
  -4  14  -1   13.90    1.60
  -4  14  -1   11.68    3.34
   6 -14   1   30.78    8.95
  -6 -14  -1    7.04    4.75
   6 -14   1   13.64    3.58
   6 -14   1    5.71    7.64
  -6 -14  -1   18.32    3.70
   6 -14   1    7.32    3.75
   6 -14   1   18.71   12.65
  -6 -14  -1   31.08   14.18
  -6 -14  -1   16.92    8.73
  -6 -14  -1   13.26    2.81
   6 -14   1    8.53    5.73
   6 -14   1    7.05    3.88
   6  14   1   22.47    8.94
  -6  14  -1   15.81    2.18
   6  14   1    3.74    5.19
  -6  14  -1   11.98    3.23
  -6  14  -1   18.46    2.24
   6  14   1   21.70    4.64
  -8 -14  -1   13.11    6.08
  -8 -14  -1   12.85    3.50
   8 -14   1    7.92    3.62
   8 -14   1   15.22   14.07
   8 -14   1   16.09    4.70
  -8 -14  -1   18.75   10.15
   8 -14   1   14.55    6.85
  -8 -14  -1   11.31    3.16
   8 -14   1   12.32   10.04
  -8 -14  -1   -2.49   16.70
  -8  14  -1    8.85    3.93
   8  14   1    5.99    5.96
   8  14   1   28.71   10.36
  -8  14  -1   15.89    2.71
  -8  14  -1   20.30    2.99
   8  14   1   10.35    4.38
  10 -14   1   18.14   18.42
 -10 -14  -1    9.17   22.37
  10 -14   1    9.58    4.12
 -10 -14  -1   14.64    6.63
 -10  14  -1   17.33    3.23
  10  14   1    9.74   11.48
  10  14   1   12.88    5.24
 -10  14  -1   14.20    4.66
  -9 -15   1    9.51    3.77
  -9 -15   1   13.89   20.73
  -9 -15   1   16.54    3.68
   9 -15  -1   20.93    5.50
  -9 -15   1    9.29    7.47
   9 -15  -1   28.87   12.06
   9 -15  -1   16.00    4.09
   9  15  -1   24.93   12.90
   9  15  -1   14.22    5.30
  -9  15   1   15.73    4.85
  -9  15   1   15.60    1.99
  -9  15   1   16.73    2.63
  -7 -15   1    6.84    2.54
   7 -15  -1    7.18    8.36
  -7 -15   1    6.24    8.50
   7 -15  -1    2.78    3.44
  -7 -15   1   22.62   15.94
   7 -15  -1    8.85    4.39
  -7 -15   1    2.88    5.01
   7 -15  -1    9.41   12.11
  -7 -15   1    4.36    3.06
   7 -15  -1    8.70    5.76
   7 -15  -1    5.59    3.34
   7  15  -1    7.75    4.06
  -7  15   1    7.43    3.08
   7  15  -1    6.71    9.97
   7  15  -1    4.22    5.93
  -5 -15   1   15.19   12.82
  -5 -15   1   28.20    9.28
  -5 -15   1   16.76    3.00
   5 -15  -1    7.69    8.10
  -5 -15   1   18.28    3.61
   5 -15  -1   17.93    4.17
   5 -15  -1    8.02   10.93
   5 -15  -1   23.60    4.98
   5 -15  -1    5.79    5.25
  -5 -15   1   14.38    5.88
   5  15  -1    4.83    5.80
   5  15  -1   15.77    4.00
   5  15  -1   27.40    9.84
   5  15  -1   16.08    3.18
  -5  15   1   24.72    3.72
  -3 -15   1   -0.99    2.64
   3 -15  -1    2.18    9.00
   3 -15  -1   11.23    7.29
  -3 -15   1   -2.25    5.56
   3 -15  -1   -3.69    4.32
   3 -15  -1    1.10    2.74
   3 -15  -1    5.30    6.04
  -3 -15   1    1.83    3.77
   3 -15  -1    0.33    3.05
  -3 -15   1   11.45   10.12
   3  15  -1    0.17    2.50
   3  15  -1   -0.59    1.64
   3  15  -1   -1.04    5.52
   3  15  -1    2.19    2.52
  -3  15   1   -1.64    2.12
   1 -15  -1   78.32    7.14
   1 -15  -1   73.10    8.27
   1 -15  -1   74.38   12.65
  -1 -15   1   72.57   13.75
  -1 -15   1   65.18    8.26
  -1 -15   1   62.21    9.97
   1 -15  -1   63.64   10.18
  -1 -15   1   74.15    7.24
   1 -15  -1   71.21    9.70
   1 -15  -1   83.47   14.02
   1  15  -1   70.18    4.30
   1  15  -1   56.77    5.91
   1  15  -1   83.98    6.85
  -1  15   1   70.77    6.07
  -1  15   1   60.92    5.91
  -1 -15  -1    0.68    3.22
  -1 -15  -1   -3.13    7.12
  -1 -15  -1   -2.42    2.23
  -1 -15  -1    1.54    5.29
   1 -15   1    9.01    8.14
  -1 -15  -1   10.78    8.91
   1 -15   1    3.27    2.93
   1 -15   1    0.84    3.19
  -1 -15  -1   -4.87    4.93
   1 -15   1    1.23    4.92
  -1  15  -1    3.05    2.54
  -1  15  -1    2.32    2.44
   1  15   1    3.02    2.32
   1  15   1    8.55    3.05
  -3 -15  -1   41.03    9.42
  -3 -15  -1   39.05    3.32
  -3 -15  -1   34.46    5.08
  -3 -15  -1   37.83    7.52
  -3 -15  -1   54.52   13.35
   3 -15   1   45.16   13.58
   3 -15   1   34.90    7.79
   3 -15   1   45.44   10.44
   3 -15   1   23.01    4.87
   3 -15   1   37.95    9.11
   3 -15   1   38.37    5.46
  -3  15  -1   41.08    5.28
   3  15   1   48.71    5.48
  -3  15  -1   41.47    4.78
  -5 -15  -1    1.69   12.01
  -5 -15  -1    4.41    4.64
  -5 -15  -1    6.86    3.04
   5 -15   1    2.33    6.79
   5 -15   1    5.50    3.63
   5 -15   1   -5.61   11.14
   5 -15   1    9.54    9.02
   5 -15   1    9.31    5.94
  -5 -15  -1    4.08    7.55
   5 -15   1    6.89    3.66
  -5  15  -1    1.02    2.71
   5  15   1   -0.39    3.08
   5  15   1    9.70    7.56
   5  15   1    5.48    4.67
  -7 -15  -1   13.00    3.08
   7 -15   1    9.37    6.73
   7 -15   1    8.08    4.32
   7 -15   1   15.07    4.07
   7 -15   1    5.28    9.68
  -7 -15  -1   15.70   10.09
   7 -15   1    3.60   11.90
  -7 -15  -1   19.35    3.87
   7 -15   1   15.50    4.52
  -7 -15  -1    8.12   17.06
  -7 -15  -1   17.49    6.59
  -7  15  -1   15.26    2.15
  -7  15  -1   16.77    2.21
  -7  15  -1   13.37    3.70
   7  15   1    8.00    6.05
   7  15   1   11.87    4.57
   7  15   1   -0.54    8.78
   9 -15   1   19.89   18.47
  -9 -15  -1   35.27   23.22
  -9 -15  -1    7.67    6.45
   9 -15   1   -6.08   11.08
  -9 -15  -1    3.76    3.30
   9 -15   1    8.34    3.89
  -9 -15  -1    6.20    3.19
  -9  15  -1    9.44    2.60
   9  15   1    5.36    4.61
  -9  15  -1   13.61    4.67
   9  15   1    6.64   11.63
   8 -16  -1    7.06    4.47
  -8 -16   1    2.89    3.30
  -8 -16   1    6.40    2.86
  -8 -16   1    2.65    5.55
   8 -16  -1   11.46   10.94
   8 -16  -1    8.99    4.55
   8  16  -1    1.40   11.47
  -8  16   1    9.21    3.59
   8  16  -1   10.71    4.67
  -6 -16   1    2.50    2.19
   6 -16  -1    4.46    3.56
   6 -16  -1    2.68   12.52
  -6 -16   1    1.53    2.91
  -6 -16   1   12.16   15.60
   6 -16  -1    4.29    3.92
   6 -16  -1    1.50    5.46
   6 -16  -1    9.02    8.85
  -6 -16   1    1.11    5.03
   6  16  -1    5.71   11.23
   6  16  -1    2.57    3.60
  -6  16   1    6.94    3.06
   6  16  -1    2.25    5.89
  -4 -16   1    2.97    4.58
   4 -16  -1  -10.37    7.12
   4 -16  -1   -0.52    5.09
   4 -16  -1   -0.67   11.99
   4 -16  -1    1.64    3.48
   4 -16  -1   -0.76    2.78
  -4 -16   1   -1.24    2.80
  -4 -16   1    9.91    7.71
  -4 -16   1    1.35    1.79
  -4 -16   1   -0.53   11.46
   4  16  -1    4.30    8.59
  -4  16   1    1.64    2.56
   4  16  -1   -0.52    2.96
  -2 -16   1    4.62    3.19
   2 -16  -1    1.14    3.50
  -2 -16   1   11.47   11.82
  -2 -16   1    6.61   10.11
   2 -16  -1    2.52    7.70
   2 -16  -1    4.53    3.09
  -2 -16   1   -0.86    6.61
   2 -16  -1    1.74    5.03
   2 -16  -1   17.47   10.78
  -2 -16   1   -0.88    5.87
  -2 -16   1    0.58    3.94
  -2  16   1    7.92    2.89
   2  16  -1    2.02    3.05
   0 -16   1    5.16    6.72
   0 -16  -1   13.68    6.73
   0 -16   1    1.68   10.34
   0 -16   1    9.79    6.25
   0 -16  -1    9.04    3.56
   0 -16  -1   25.66   11.17
   0 -16   1    6.49    3.65
   0 -16  -1   10.58    4.70
   0 -16   1   15.79    9.40
   0 -16   1    7.41    4.27
   0 -16  -1  -12.05    8.13
   0  16   1    2.81    2.80
   0  16  -1   13.04    3.42
   2 -16   1   11.76   11.22
   2 -16   1    6.38    8.02
  -2 -16  -1    2.46    2.90
  -2 -16  -1    4.96    4.25
   2 -16   1    0.66    3.20
   2 -16   1    1.87    3.66
   2 -16   1    2.21    5.17
  -2 -16  -1    2.92    6.10
   2 -16   1    3.56    7.08
  -2 -16  -1    1.21    9.56
  -2  16  -1    1.21    2.58
   2  16   1    0.76    2.87
   4 -16   1    8.49    3.79
   4 -16   1    6.84   12.40
   4 -16   1   15.31    9.24
  -4 -16  -1    6.21    4.70
   4 -16   1   11.67    7.24
  -4 -16  -1   14.85    8.46
  -4 -16  -1   15.44    2.38
  -4 -16  -1    9.45    3.93
  -4 -16  -1   17.16   13.35
   4 -16   1   15.43    4.52
   4  16   1   18.86    4.35
  -4  16  -1   10.99    5.25
   4  16   1    1.62    3.58
   6 -16   1   17.73    5.03
  -6 -16  -1   15.79    3.81
   6 -16   1   16.25    7.26
   6 -16   1    6.22   15.24
  -6 -16  -1   10.34    5.97
  -6 -16  -1   12.51   19.23
   6 -16   1    8.26    4.15
  -6 -16  -1   14.98   10.24
  -6 -16  -1   15.89    2.89
  -6  16  -1   23.12    4.25
   6  16   1   15.92    4.65
   6  16   1   14.61    6.41
   6  16   1   16.41    9.85
   8 -16   1   17.35   11.82
  -8 -16  -1   22.10    3.79
  -8 -16  -1   20.12    4.36
  -8 -16  -1   39.02   22.45
   8 -16   1   20.96    5.85
  -8 -16  -1   15.28    7.86
   8  16   1   12.21   11.63
  -8  16  -1   21.13    2.34
   8  16   1   32.46    6.27
  -8  16  -1   20.75    2.31
  -8  16  -1   26.94    4.79
  -7 -17   1   -2.47    3.10
  -7 -17   1   -0.39    2.04
   7 -17  -1   -0.39    3.91
  -7 -17   1   20.29   19.86
   7 -17  -1   -0.42    3.66
  -7 -17   1   -0.15    5.03
   7 -17  -1    6.60   10.75
   7  17  -1  -10.69   11.80
   7  17  -1   -1.24    3.90
  -7  17   1    3.31    3.25
   5 -17  -1    4.04    9.00
   5 -17  -1    3.93    4.12
   5 -17  -1   -8.44    6.17
  -5 -17   1    7.28   14.68
  -5 -17   1   -1.85    3.08
  -5 -17   1   13.69    9.27
  -5 -17   1   -0.20    1.78
  -5 -17   1    0.93    5.06
   5 -17  -1   -1.38    3.21
   5  17  -1   -8.38    5.48
  -5  17   1    3.21    3.01
   5  17  -1    6.81   10.48
   5  17  -1    2.46    3.60
  -3 -17   1    8.85    3.90
   3 -17  -1    7.09    4.15
   3 -17  -1    8.42    6.08
  -3 -17   1   -7.05   11.51
   3 -17  -1   17.74    9.50
  -3 -17   1    3.14    7.11
   3 -17  -1   21.33   13.15
  -3 -17   1    4.23   12.75
  -3 -17   1    8.43    5.37
   3 -17  -1    6.16    3.78
   3  17  -1    9.86    3.77
  -3  17   1    6.85    3.17
  -1 -17   1    9.64    4.08
   1 -17  -1   17.66    4.48
   1 -17  -1   16.05   10.05
  -1 -17   1   11.87    5.04
   1 -17  -1    9.99    6.25
   1 -17  -1   20.13    5.52
   1 -17  -1   13.38   11.37
  -1 -17   1   12.42   12.11
  -1 -17   1   21.04   13.41
  -1 -17   1   24.46    8.21
  -1  17   1   16.16    3.67
   1  17  -1   14.08    3.81
   1 -17   1    8.24   10.12
   1 -17   1    1.39    6.02
  -1 -17  -1   13.77   11.68
   1 -17   1    7.82   13.35
  -1 -17  -1  -16.52   10.73
  -1 -17  -1    7.71    3.58
   1 -17   1    4.07    3.54
   1 -17   1    7.89    4.77
  -1 -17  -1    1.33    6.25
  -1 -17  -1    5.58    4.96
  -1  17  -1    5.37    3.09
   1  17   1    9.72    3.50
  -3 -17  -1   26.32   13.38
   3 -17   1   32.22    8.89
   3 -17   1   32.49    6.48
   3 -17   1   22.65    7.89
  -3 -17  -1   23.76    6.68
  -3 -17  -1   20.73    9.10
  -3 -17  -1   22.35    4.50
   3 -17   1   16.56   10.65
  -3 -17  -1   40.45   15.14
   3 -17   1   36.11   15.56
   3  17   1   24.73    4.73
  -5 -17  -1    1.34    5.37
   5 -17   1    7.44   11.30
   5 -17   1   14.40    4.72
  -5 -17  -1    8.76    2.28
  -5 -17  -1   15.43   18.57
   5 -17   1   16.21   15.52
  -5 -17  -1    9.94    4.01
   5  17   1    5.26   10.12
   5  17   1   19.72    5.05
  -5  17  -1    9.73    3.63
   4 -18  -1    2.99    4.00
  -4 -18   1    7.33    4.11
  -4 -18   1    6.52    6.11
   4 -18  -1    5.49   10.88
  -4 -18   1    0.93   17.33
   4 -18  -1    2.94    4.44
   4  18  -1   10.77    4.29
  -4  18   1    4.10    3.11
  -2 -18   1    7.53    8.49
   2 -18  -1    2.52    3.66
   2 -18  -1   11.95   10.58
  -2 -18   1    8.82    4.43
   2 -18  -1    1.40    4.06
  -2 -18   1    4.44   13.10
   2  18  -1    4.26    3.87
  -2  18   1    3.03    3.05
   0 -18  -1   -0.68    3.20
   0 -18   1   40.84   16.13
   0 -18  -1    0.07    4.31
   0 -18   1    2.62    4.17
   0 -18   1    9.51   11.84
   0 -18   1    1.80    3.85
   0 -18  -1    7.12   12.92
   0  18  -1    0.87    3.34
   0  18   1   -2.08    2.95
   2 -18   1   11.95   11.70
  -2 -18  -1   11.82    4.30
   2 -18   1    8.89    4.39
   2 -18   1    9.69    7.46
  -2 -18  -1   36.20   16.13
  -2 -18  -1    6.65    5.92
   2  18   1   10.61    3.96
  -2  18  -1   12.49    4.39
  -4 -18  -1   -1.57    4.90
   4 -18   1    4.49    4.85
  -4 -18  -1    4.82   14.92
  -4 -18  -1    4.14    3.89
   4 -18   1    0.91    4.10
   4 -18   1   -0.48   11.63
   4  18   1    4.93    3.74
  -4  18  -1    0.06    2.99
  16   0  -2    2.69    7.89
 -16   0   2   -3.93   10.86
  16   0  -2    0.52    3.40
  16   0  -2    9.95   14.25
 -16   0   2   -1.92    4.21
 -16   0   2    5.85   17.72
  14   0  -2   69.55    8.87
  14   0  -2   49.93   13.80
  14   0  -2   60.61   10.41
 -14   0   2   56.48   14.26
 -14   0   2   53.00   11.32
  14   0  -2   56.11    6.86
 -14   0   2   57.18    8.32
  12   0  -2    3.87    8.26
  12   0  -2    7.34    3.72
  12   0  -2    4.39    2.76
  12   0  -2    3.79    5.75
 -12   0   2    7.44    8.90
 -12   0   2   -0.37    5.14
 -12   0   2   13.88    3.22
 -12   0   2    6.87    3.32
  10   0  -2  553.14   32.99
 -10   0   2  514.26   31.37
  10   0  -2  571.56   28.39
 -10   0   2  531.27   34.69
 -10   0   2  556.97   26.62
 -10   0   2  516.51   26.86
  10   0  -2  526.59   30.21
 -10   0   2  517.49   28.05
  10   0  -2  561.23   27.10
  10   0  -2  505.73   28.13
   8   0  -2 1497.74   72.47
  -8   0   2 1463.74   73.33
   8   0  -2 1500.72   74.49
  -8   0   2 1472.97   75.61
   6   0  -2  182.85   10.54
  -6   0   2  173.17   12.03
  -6   0   2  190.75   10.09
   6   0  -2  190.96   13.26
   6   0  -2  208.58   12.15
  -6   0   2  190.04   10.66
  -6   0   2  201.40   14.08
   6   0  -2  192.36    9.99
  -6   0   2  174.87    9.72
   6   0  -2  199.17   10.75
  -4   0   2  650.72   32.90
   4   0  -2  643.07   32.60
  -2   0   2 1082.11   50.55
   2   0  -2 1062.29   50.44
   0   0   2  257.10   12.73
   0   0  -2  264.01   12.70
   2   0   2   20.74    1.74
   2   0   2   20.91    1.52
   2   0   2   17.55    3.04
  -2   0  -2   16.90    2.82
  -2   0  -2   22.17    2.62
  -2   0  -2   17.58    1.65
   2   0   2   16.87    2.32
  -2   0  -2   19.88    1.48
   4   0   2  226.22   11.19
  -4   0  -2  205.97   12.92
   4   0   2  216.13   14.03
  -4   0  -2  223.75   11.13
  -4   0  -2  217.63   14.34
   4   0   2  205.34   12.77
  -4   0  -2  230.87   11.70
   4   0   2  228.49   11.69
  -6   0  -2  102.55    6.96
  -6   0  -2   91.73    9.78
   6   0   2   95.54   10.65
  -6   0  -2  100.86    6.13
   6   0   2  113.58    6.48
  -6   0  -2   99.19    8.89
  -6   0  -2  112.23    6.73
   6   0   2  100.62    6.94
   8   0   2  106.76   13.09
  -8   0  -2  130.60   12.73
   8   0   2  115.53    8.44
  -8   0  -2  118.94    8.44
   8   0   2  107.97   11.00
  -8   0  -2  116.46    7.91
  -8   0  -2  113.77    7.31
   8   0   2  123.69    7.54
 -10   0  -2    1.73    2.16
  10   0   2    1.40    2.57
 -10   0  -2    1.81    7.96
 -10   0  -2    1.55    2.36
  10   0   2    1.29    2.50
 -10   0  -2    7.41    5.68
  10   0   2   -0.34    4.83
  10   0   2    1.65    5.65
 -10   0  -2    0.90    2.21
 -12   0  -2   15.08    4.39
  12   0   2   19.72   10.89
  12   0   2   18.03    7.51
  12   0   2   16.90    4.04
  12   0   2   12.26    4.53
 -12   0  -2   11.33    3.43
 -12   0  -2    4.19    6.89
 -12   0  -2   13.80    3.60
 -12   0  -2   19.48   12.49
  14   0   2   22.57   14.15
 -14   0  -2   14.97    4.15
  14   0   2   15.26    4.67
 -14   0  -2   15.88    5.29
  14   0   2   21.64    9.17
 -14   0  -2   40.43   18.05
 -14   0  -2   12.70    9.63
 -15  -1   2   11.44    5.44
  15  -1  -2    5.88    3.92
 -15  -1   2   33.57   17.75
 -15  -1   2    9.77    8.57
 -15  -1   2    2.40    3.14
  15   1  -2   11.86   10.12
 -15   1   2   11.14    4.76
 -15   1   2   -2.03    3.41
 -15   1   2   11.07   14.96
  15   1  -2    5.20    3.82
 -15   1   2   -1.03    7.01
  15   1  -2   20.06    8.14
 -13  -1   2   17.23    3.46
 -13  -1   2   14.81    8.14
  13  -1  -2   25.16    4.52
 -13  -1   2   31.79   13.51
  13  -1  -2   50.25   12.76
  13  -1  -2   19.44    6.49
  13  -1  -2   26.39    7.88
 -13  -1   2   20.82    4.12
 -13  -1   2   27.14    5.58
 -13   1   2   19.04    3.67
 -13   1   2   17.29    3.54
 -13   1   2   26.39    5.64
  13   1  -2   21.69    4.54
  13   1  -2   12.32    6.66
  13   1  -2   20.53   10.53
 -13   1   2   23.06    8.74
 -13   1   2   26.30   12.38
  13   1  -2   24.69    5.23
  11  -1  -2  142.88   14.27
  11  -1  -2  137.02   10.19
 -11  -1   2  128.67    8.45
  11  -1  -2  122.50    8.64
 -11  -1   2  127.79    8.74
 -11  -1   2  157.48   18.91
 -11  -1   2  147.19   10.50
  11  -1  -2  126.12   13.36
 -11  -1   2  116.76   14.06
  11   1  -2  121.76   14.73
  11   1  -2  127.17    8.83
 -11   1   2  139.30   10.16
 -11   1   2  125.90    8.66
  11   1  -2  147.05   10.43
  11   1  -2  116.64   12.51
 -11   1   2  134.68   16.99
  11   1  -2  128.54   10.40
 -11   1   2  125.90    8.27
 -11   1   2  108.95   13.57
   9  -1  -2  675.45   33.06
   9  -1  -2  673.29   32.04
   9  -1  -2  677.56   35.23
  -9  -1   2  636.01   38.89
  -9  -1   2  609.01   35.94
   9  -1  -2  713.18   37.87
  -9  -1   2  671.84   33.30
  -9   1   2  653.08   32.92
   9   1  -2  636.39   33.15
   9   1  -2  655.79   33.23
   9   1  -2  628.11   34.77
  -9   1   2  589.29   35.47
   9   1  -2  632.29   31.95
   9   1  -2  661.50   37.24
  -9   1   2  651.19   38.77
   7  -1  -2  125.41   10.87
  -7  -1   2  109.53   10.68
   7  -1  -2  110.05    7.43
   7  -1  -2  123.45    9.18
  -7  -1   2  122.72    9.71
  -7  -1   2  103.92    7.66
  -7  -1   2  115.98    6.62
   7  -1  -2  124.91    7.66
  -7  -1   2  119.87    7.01
   7  -1  -2  122.58    7.56
   7   1  -2  109.04    8.91
  -7   1   2  108.70    6.62
  -7   1   2  122.74    7.59
  -7   1   2  102.13   10.91
   7   1  -2  115.36    7.72
  -7   1   2  116.64    9.48
   7   1  -2  118.56    6.87
   7   1  -2  104.60    7.50
  -7   1   2  111.73    6.81
   7   1  -2  103.97    9.64
  -5  -1   2   34.45    5.38
   5  -1  -2   40.24    2.83
  -5  -1   2   42.33    4.98
   5  -1  -2   37.75    3.15
   5  -1  -2   38.93    3.23
  -5  -1   2   34.17    2.93
   5  -1  -2   33.08    5.07
   5  -1  -2   33.92    4.27
  -5  -1   2   39.26    2.71
  -5  -1   2   38.55    3.46
  -5   1   2   39.92    2.76
   5   1  -2   35.22    4.35
  -5   1   2   37.06    2.86
   5   1  -2   45.04    5.80
  -5   1   2   38.17    3.19
  -5   1   2   31.14    5.00
   5   1  -2   37.33    3.39
  -5   1   2   39.58    4.74
   5   1  -2   38.38    2.80
   5   1  -2   39.18    3.33
  -3  -1   2   53.60    4.90
   3  -1  -2   60.88    3.14
  -3  -1   2   63.43    3.81
  -3  -1   2   52.25    3.12
   3  -1  -2   64.07    4.74
   3  -1  -2   55.54    3.38
  -3  -1   2   53.87    3.51
   3  -1  -2   64.71    4.17
   3  -1  -2   54.57    3.36
  -3  -1   2   53.43    4.20
   3   1  -2   48.24    3.47
  -3   1   2   56.52    3.09
  -3   1   2   52.97    3.28
   3   1  -2   49.14    3.98
  -3   1   2   56.26    3.36
  -3   1   2   49.16    3.92
   3   1  -2   64.97    3.80
  -3   1   2   60.04    4.78
   3   1  -2   49.02    4.58
   1   1  -2 1541.46   72.65
  -1   1   2 1582.05   71.92
  -1  -1  -2 3850.81  197.70
   1  -1   2 4243.24  203.71
   1   1   2 4046.17  198.83
  -1   1  -2 4051.40  203.63
   3  -1   2   53.51    3.35
  -3  -1  -2   52.95    3.66
  -3  -1  -2   53.29    3.27
   3  -1   2   44.88    5.81
   3  -1   2   63.14    4.98
  -3  -1  -2   54.96    5.54
   3  -1   2   52.48    3.65
  -3  -1  -2   50.54    4.55
  -3   1  -2   54.25    5.65
   3   1   2   53.61    4.98
  -3   1  -2   54.49    3.37
   3   1   2   59.42    3.37
  -3   1  -2   63.14    4.95
   3   1   2   53.04    4.45
  -3   1  -2   51.40    3.61
   3   1   2   61.61    3.82
  -5  -1  -2   45.92    3.29
  -5  -1  -2   49.42    5.28
  -5  -1  -2   47.79    5.87
  -5  -1  -2   42.39    3.58
   5  -1   2   58.20    7.55
   5  -1   2   41.23    3.75
  -5  -1  -2   42.43    6.63
   5  -1   2   40.94    3.21
   5  -1   2   37.86    5.31
   5   1   2   49.21    5.58
  -5   1  -2   42.96    6.88
   5   1   2   45.01    3.39
  -5   1  -2   42.47    3.63
   5   1   2   36.83    5.90
   5   1   2   39.21    3.74
  -5   1  -2   40.97    5.62
  -5   1  -2   44.66    3.25
   7  -1   2  301.49   16.35
  -7  -1  -2  280.92   20.75
  -7  -1  -2  309.18   15.73
  -7  -1  -2  289.20   18.64
   7  -1   2  306.54   20.50
   7  -1   2  297.65   18.34
   7  -1   2  297.85   15.33
  -7  -1  -2  288.71   16.07
  -7  -1  -2  278.27   15.01
  -7   1  -2  304.30   16.16
   7   1   2  282.77   19.82
  -7   1  -2  266.72   20.47
   7   1   2  291.12   16.14
   7   1   2  337.39   18.59
   7   1   2  308.00   15.40
  -7   1  -2  280.82   15.64
  -7   1  -2  260.26   18.27
  -7   1  -2  295.67   15.17
  -9  -1  -2  108.95   12.74
   9  -1   2   94.56   11.13
   9  -1   2   97.85    8.42
  -9  -1  -2  111.93   15.30
   9  -1   2  122.15    7.87
  -9  -1  -2  117.63    8.04
  -9  -1  -2  112.67    8.69
  -9  -1  -2  117.03    7.43
   9  -1   2  108.33   14.06
   9   1   2  107.83    8.33
   9   1   2  125.10   14.26
  -9   1  -2  115.27    8.66
   9   1   2  120.96    8.90
  -9   1  -2   84.42   11.52
   9   1   2  109.19   11.61
  -9   1  -2  117.88    7.56
  -9   1  -2   87.74   13.99
  -9   1  -2  118.82    8.02
  11  -1   2   -1.30    8.47
  11  -1   2   -1.39    2.60
  11  -1   2    0.34    2.95
 -11  -1  -2    2.08    2.30
  11  -1   2   -5.88    4.97
 -11  -1  -2    8.37    5.95
 -11  -1  -2   -2.90    8.63
 -11   1  -2    1.72    2.87
  11   1   2    5.27    4.67
  11   1   2    2.35    2.81
  11   1   2    0.72    5.26
 -11   1  -2    1.18    2.95
 -11   1  -2   -4.96    8.78
  11   1   2   -5.81    5.35
 -11   1  -2   -2.27    5.28
  13  -1   2   26.20    8.78
 -13  -1  -2   15.20    8.75
 -13  -1  -2   25.87    4.54
 -13  -1  -2   -2.26   12.99
  13  -1   2   27.97    5.15
 -13  -1  -2   18.03    4.96
  13  -1   2    7.30   11.06
  13   1   2   32.32    8.98
  13   1   2   14.31    4.26
 -13   1  -2   22.25    5.50
 -13   1  -2   12.16   12.57
 -13   1  -2   20.13    4.00
  13   1   2   26.92   12.72
 -15  -1  -2    8.31    5.84
  15  -1   2   34.50    6.33
 -15  -1  -2   23.87    4.57
  15  -1   2   10.60    8.65
  15  -1   2  -30.37   14.67
 -15  -1  -2   -1.31   18.41
 -15  -1  -2   13.36   10.92
 -15   1  -2   14.92    4.23
  15   1   2   16.37    8.96
 -15   1  -2   56.96   20.19
  15   1   2   18.45    6.53
  15   1   2   18.35   16.52
 -15   1  -2   24.85   11.58
 -16  -2   2    8.44    9.71
  16  -2  -2   11.98    4.71
  16  -2  -2   12.95    8.46
  16  -2  -2   -6.05   14.80
 -16  -2   2   26.91   20.48
 -16  -2   2    4.73    4.96
  16   2  -2   11.36    5.09
 -16   2   2   14.59    9.79
 -16   2   2   14.88   14.81
 -16   2   2    5.93    5.39
 -14  -2   2  -14.13   12.01
  14  -2  -2   13.40    7.56
 -14  -2   2    4.27    7.55
  14  -2  -2    6.63    3.64
  14  -2  -2    2.21    3.69
 -14  -2   2    6.04    3.17
 -14  -2   2    0.78    3.81
  14  -2  -2   15.48   11.25
  14   2  -2   12.03   11.45
 -14   2   2    1.17   12.77
 -14   2   2    2.05    2.67
 -14   2   2    0.75    7.10
  14   2  -2    5.90    4.08
 -14   2   2    0.62    3.72
  14   2  -2   -5.15    5.74
  12  -2  -2    2.72    5.70
 -12  -2   2    1.47    2.17
  12  -2  -2   -7.94    7.55
  12  -2  -2    4.66    2.85
 -12  -2   2  -12.89    8.89
 -12  -2   2    9.22    6.65
 -12  -2   2   -1.64    3.19
  12  -2  -2    4.68    3.26
 -12   2   2   -1.79    5.43
 -12   2   2    2.19    2.94
  12   2  -2   -8.84    7.60
  12   2  -2    3.37    3.55
  12   2  -2    8.61    6.34
 -12   2   2    1.16    2.08
 -12   2   2   -7.97    8.29
 -12   2   2    5.75    2.24
  12   2  -2   -0.52    2.67
 -10  -2   2  207.20   18.98
  10  -2  -2  213.34   13.20
  10  -2  -2  230.79   18.32
 -10  -2   2  200.92   16.63
 -10  -2   2  229.83   11.97
 -10  -2   2  204.38   13.58
  10  -2  -2  213.86   12.20
  10  -2  -2  192.19   15.34
 -10  -2   2  207.52   12.20
 -10   2   2  208.66   13.10
 -10   2   2  191.61   18.04
  10   2  -2  202.92   15.14
 -10   2   2  217.82   11.91
  10   2  -2  219.24   12.45
  10   2  -2  199.12   13.34
 -10   2   2  215.78   12.09
  10   2  -2  228.67   18.14
 -10   2   2  218.13   16.57
  10   2  -2  208.08   13.69
  -8  -2   2  253.24   13.99
   8  -2  -2  262.29   18.64
  -8  -2   2  248.20   13.62
   8  -2  -2  252.27   14.52
   8  -2  -2  262.09   14.72
  -8  -2   2  307.93   20.17
   8  -2  -2  278.47   16.86
  -8  -2   2  282.87   17.84
  -8  -2   2  260.73   15.17
   8  -2  -2  266.04   13.89
  -8   2   2  269.46   14.73
  -8   2   2  265.16   13.91
   8   2  -2  276.97   18.63
   8   2  -2  256.41   13.97
   8   2  -2  268.95   16.58
  -8   2   2  272.46   13.77
   8   2  -2  255.71   15.02
  -8   2   2  255.73   17.10
   8   2  -2  260.43   15.07
  -8   2   2  268.22   19.10
  -6  -2   2   31.25    2.77
  -6  -2   2   25.83    2.74
   6  -2  -2   26.91    2.72
  -6  -2   2   28.09    3.58
  -6  -2   2   36.99    5.36
   6  -2  -2   23.55    5.15
   6  -2  -2   22.64    2.71
   6  -2  -2   20.88    4.05
   6  -2  -2   33.50    3.47
   6   2  -2   27.20    4.97
  -6   2   2   31.91    3.46
  -6   2   2   32.59    4.94
   6   2  -2   16.15    2.72
  -6   2   2   40.97    6.56
  -6   2   2   26.20    2.57
   6   2  -2   24.69    2.65
   6   2  -2   29.20    4.32
   6   2  -2   34.22    3.83
  -6   2   2   28.34    2.64
  -4  -2   2   19.44    2.19
   4  -2  -2   19.45    3.54
   4  -2  -2   16.33    2.74
   4  -2  -2   22.66    1.96
  -4  -2   2   23.83    1.85
   4  -2  -2   21.51    1.99
  -4  -2   2   14.21    3.70
  -4  -2   2   25.31    2.95
  -4  -2   2   16.31    3.14
   4  -2  -2   21.16    2.13
   4   2  -2   21.96    2.61
  -4   2   2   14.64    2.72
  -4   2   2   22.28    1.89
   4   2  -2   22.71    3.82
   4   2  -2   17.17    2.94
   4   2  -2   23.86    2.12
   4   2  -2   16.11    2.11
  -4   2   2   28.85    4.47
  -4   2   2   19.78    1.82
  -4   2   2   23.59    2.14
  -2  -2   2  691.31   32.89
   2  -2  -2  678.43   32.13
   2   2  -2  655.54   32.69
  -2   2   2  649.59   32.07
   0  -2   2  783.86   37.33
   0  -2  -2  746.37   36.18
   0  -2   2  804.64   36.95
   0   2   2  763.42   36.06
  -2  -2  -2 1070.24   51.33
   2  -2   2 1094.55   52.05
   2   2   2 1008.73   51.07
  -2   2  -2 1100.07   51.89
   4  -2   2  124.94    6.83
   4  -2   2  119.54    7.27
  -4  -2  -2  142.64    7.28
   4  -2   2  127.41    8.89
  -4  -2  -2  126.64    6.70
  -4  -2  -2  106.00    9.18
   4  -2   2  126.17    9.81
  -4  -2  -2  130.44    8.80
  -4  -2  -2  119.40    7.33
   4   2   2  127.87    6.84
  -4   2  -2  124.18    7.25
   4   2   2  116.77    8.22
  -4   2  -2  126.60   10.14
  -4   2  -2  123.55    8.76
  -4   2  -2  133.05    6.94
   4   2   2  139.00    7.54
   4   2   2  103.11    8.97
  -6  -2  -2  191.41   10.63
  -6  -2  -2  200.15   11.24
  -6  -2  -2  213.92   13.58
   6  -2   2  211.70   10.46
   6  -2   2  200.87   11.10
   6  -2   2  185.13   14.79
  -6  -2  -2  197.65   10.14
  -6  -2  -2  187.37   15.07
   6  -2   2  166.23   12.64
   6   2   2  209.10   14.50
  -6   2  -2  181.94   10.55
   6   2   2  189.73   12.52
  -6   2  -2  178.28   12.98
   6   2   2  181.69   10.22
  -6   2  -2  181.08   10.22
  -6   2  -2  184.52   10.85
  -6   2  -2  170.42   14.80
   6   2   2  187.86   11.10
  -8  -2  -2   65.85    5.25
   8  -2   2   83.74   11.71
   8  -2   2   60.95    8.75
  -8  -2  -2   73.82    5.87
   8  -2   2   75.10    6.38
  -8  -2  -2   74.84   11.75
   8  -2   2   80.70    5.79
  -8  -2  -2   72.50    6.49
  -8   2  -2   58.82    8.78
   8   2   2   65.63    8.38
   8   2   2   75.86    6.62
  -8   2  -2   65.62    6.21
   8   2   2   79.64   12.67
  -8   2  -2   80.28    5.96
  -8   2  -2   64.26   11.26
   8   2   2   79.23    5.64
  -8   2  -2   72.02    5.48
 -10  -2  -2   35.28    4.17
 -10  -2  -2   33.54    5.26
  10  -2   2   37.00    4.53
 -10  -2  -2   46.95    9.29
  10  -2   2   39.51    5.28
  10  -2   2   49.45   11.50
  10  -2   2   34.10    7.87
 -10  -2  -2   55.25   12.52
  10   2   2   40.53   10.23
 -10   2  -2   29.54   10.71
  10   2   2   38.70    5.55
 -10   2  -2   33.27    8.06
  10   2   2   38.70    7.73
 -10   2  -2   40.49    4.48
 -10   2  -2   39.31    4.86
 -10   2  -2   39.32    5.42
  10   2   2   38.47    4.83
  12  -2   2   30.43    5.15
 -12  -2  -2   26.35    5.04
  12  -2   2   33.33    5.97
 -12  -2  -2   35.11    5.87
 -12  -2  -2   53.95   13.86
  12  -2   2   40.85   10.71
 -12  -2  -2   33.77    9.50
  12  -2   2   40.43   12.51
 -12  -2  -2   33.99    4.55
 -12   2  -2   29.27    8.93
  12   2   2   33.14   11.84
  12   2   2   32.28    8.53
  12   2   2   30.01    5.72
 -12   2  -2   31.77    4.43
  12   2   2   33.35    5.17
 -12   2  -2   34.24    5.14
 -12   2  -2   34.05    6.10
 -12   2  -2   13.65    9.29
  14  -2   2    6.93    3.93
 -14  -2  -2    7.17   13.49
 -14  -2  -2   11.21    4.89
 -14  -2  -2   -6.19    7.54
  14  -2   2   10.41   14.20
 -14  -2  -2    8.75    3.67
  14  -2   2   19.86    9.09
  14   2   2    7.90   13.37
  14   2   2    9.61    7.69
 -14   2  -2   10.98    4.86
 -14   2  -2   25.75   18.47
 -14   2  -2    5.60    3.51
 -14   2  -2   18.71    9.21
  14   2   2    0.53    3.78
 -15  -3   2   11.40    3.96
  15  -3  -2   11.60    8.00
  15  -3  -2   17.21   11.48
 -15  -3   2    9.99    5.61
 -15  -3   2   17.81   10.42
  15  -3  -2   27.13    5.30
 -15  -3   2   13.61   16.98
  15   3  -2   25.15    8.87
 -15   3   2   26.02   17.47
 -15   3   2   26.57    6.16
  15   3  -2   26.45    5.88
 -15   3   2    9.68   10.49
  15   3  -2   31.43   12.88
 -13  -3   2   46.04    5.26
  13  -3  -2   55.32   13.45
 -13  -3   2   32.58    5.65
  13  -3  -2   40.74    5.64
 -13  -3   2   42.95    7.49
 -13  -3   2   16.12   13.60
 -13  -3   2   43.44   10.53
  13  -3  -2   48.07    9.70
  13  -3  -2   42.79    6.51
 -13   3   2   47.49    5.63
 -13   3   2   37.76   10.74
  13   3  -2   39.88   11.61
 -13   3   2   34.87    5.93
 -13   3   2   32.56    9.40
 -13   3   2   40.85    5.20
  13   3  -2   38.08    5.86
  13   3  -2   40.40    6.81
  13   3  -2   25.76    7.98
  11  -3  -2   -0.75    1.94
  11  -3  -2   -1.79    2.46
 -11  -3   2   10.33    9.08
 -11  -3   2   -1.01    5.33
 -11  -3   2    2.14    3.25
  11  -3  -2    1.71    4.90
  11  -3  -2    2.31    7.28
 -11  -3   2    1.17    2.29
 -11   3   2    0.27    1.83
 -11   3   2    1.16    1.98
  11   3  -2   -1.64    2.47
  11   3  -2   -1.50    2.74
  11   3  -2   -0.01    2.90
 -11   3   2    3.48    5.58
 -11   3   2    1.47    2.82
 -11   3   2  -11.46    6.94
  11   3  -2    4.59    5.11
  11   3  -2    2.90    6.80
   9  -3  -2    7.94    6.25
  -9  -3   2    5.69    2.78
   9  -3  -2    9.14    2.24
  -9  -3   2    9.07    2.19
  -9  -3   2    5.35    2.18
   9  -3  -2    2.36    2.16
  -9  -3   2    6.92    5.13
   9  -3  -2    4.37    4.20
  -9  -3   2    8.70    6.98
  -9   3   2   12.53    6.86
  -9   3   2    7.80    2.09
   9   3  -2    6.92    2.68
   9   3  -2   10.17    3.02
  -9   3   2   10.71    4.71
   9   3  -2    4.33    2.15
   9   3  -2    7.75    4.49
  -9   3   2   11.00    2.49
  -9   3   2    7.39    2.55
   9   3  -2    3.63    5.28
  -7  -3   2  496.41   25.37
   7  -3  -2  507.77   24.63
   7  -3  -2  464.74   23.76
  -7  -3   2  512.77   27.63
  -7  -3   2  512.92   29.86
   7  -3  -2  507.68   28.45
   7  -3  -2  508.27   26.61
  -7   3   2  460.93   28.58
  -7   3   2  451.36   26.57
  -7   3   2  488.59   23.74
   7   3  -2  456.79   27.59
   7   3  -2  456.73   25.97
   7   3  -2  494.71   25.18
   7   3  -2  503.14   24.10
  -5  -3   2  433.52   25.39
  -5  -3   2  460.23   25.63
   5  -3  -2  416.74   23.05
   5  -3  -2  442.80   24.50
  -5   3   2  457.77   23.44
   5   3  -2  425.97   26.04
   5   3  -2  434.61   23.05
   5   3  -2  456.82   22.49
  -5   3   2  448.88   24.65
  -3  -3   2  277.31   15.96
   3  -3  -2  240.21   14.91
   3  -3  -2  265.17   14.32
  -3  -3   2  287.80   15.02
  -3  -3   2  285.85   14.43
   3   3  -2  278.18   15.55
  -3   3   2  300.25   14.55
  -3   3   2  258.77   15.09
   3   3  -2  285.74   14.24
   3   3  -2  278.94   14.73
   1  -3  -2  266.96   13.75
  -1  -3   2  292.36   14.89
  -1  -3   2  290.83   14.22
   1  -3  -2  276.67   13.99
   1   3  -2  280.62   14.21
   1   3  -2  263.70   14.74
   1  -3   2  768.08   36.75
  -1  -3  -2  710.18   35.66
  -1   3  -2  744.47   36.46
   1   3   2  730.61   35.41
   3  -3   2  308.24   15.61
   3  -3   2  329.64   18.99
   3  -3   2  324.52   17.81
  -3  -3  -2  317.97   18.27
  -3  -3  -2  308.25   17.12
   3   3   2  335.06   16.26
  -3   3  -2  331.87   17.52
  -3   3  -2  314.27   18.62
  -3   3  -2  320.33   15.69
  -5  -3  -2  410.99   24.37
  -5  -3  -2  400.17   22.55
   5  -3   2  424.31   20.82
   5  -3   2  425.96   22.91
   5  -3   2  422.97   20.13
  -5  -3  -2  403.49   20.90
   5  -3   2  387.62   24.07
  -5   3  -2  368.46   22.35
   5   3   2  432.76   21.00
  -5   3  -2  404.32   24.45
   5   3   2  363.33   22.97
  -5   3  -2  424.59   20.15
   5   3   2  418.77   22.01
   7  -3   2    8.91    4.93
  -7  -3  -2   13.12    4.69
   7  -3   2    9.85    4.29
  -7  -3  -2    9.37    2.54
  -7  -3  -2    5.46    2.45
  -7  -3  -2    9.86    2.06
  -7  -3  -2    5.21    5.81
   7  -3   2    5.91    2.23
  -7   3  -2    6.29    1.98
  -7   3  -2   11.20    4.62
   7   3   2    4.75    2.15
  -7   3  -2    9.47    2.73
  -7   3  -2    6.87    4.88
   7   3   2   -0.18    3.21
   7   3   2    7.34    5.18
  -7   3  -2    7.51    2.44
   7   3   2    7.16    1.90
   9  -3   2   21.98    4.01
  -9  -3  -2   17.58    6.39
   9  -3   2   27.08    3.97
  -9  -3  -2   28.59    3.99
   9  -3   2   16.78    6.34
   9  -3   2   28.01    8.95
  -9  -3  -2   20.02    3.19
  -9  -3  -2   15.97    8.75
  -9  -3  -2   19.09    4.03
   9   3   2   22.09    4.22
   9   3   2   22.74    3.73
   9   3   2   25.51    6.06
  -9   3  -2   23.80    3.64
  -9   3  -2   33.45    7.32
  -9   3  -2   29.26    8.35
  -9   3  -2   23.81    4.05
   9   3   2   17.78    7.70
 -11  -3  -2   52.17    6.98
  11  -3   2   63.61    6.58
  11  -3   2   73.83   11.43
 -11  -3  -2   24.92    9.01
 -11  -3  -2   72.26    6.16
  11  -3   2   48.68   12.78
 -11  -3  -2   46.25   14.32
  11  -3   2   50.58    7.56
  11   3   2   62.04    9.53
 -11   3  -2   60.69   13.89
 -11   3  -2   55.60    6.84
  11   3   2   47.43    5.85
 -11   3  -2   71.26   11.61
  11   3   2   81.55   13.78
 -11   3  -2   73.37    6.55
 -13  -3  -2   -4.67    6.53
 -13  -3  -2   -0.93   13.09
  13  -3   2    6.77    3.72
  13  -3   2   -6.56    6.11
 -13  -3  -2    2.87    2.99
 -13  -3  -2    4.20    3.97
  13  -3   2   -4.51   13.04
  13   3   2    5.76    7.14
  13   3   2  -17.03   10.00
 -13   3  -2    3.93    7.14
  13   3   2    3.30    3.39
 -13   3  -2   -6.00   11.83
 -13   3  -2    4.24    3.20
 -13   3  -2    5.88    4.20
  15  -3   2   -7.24    1.59
 -15  -3  -2    0.64    4.25
  15  -3   2    0.16    4.06
 -15  -3  -2   -1.84   20.84
  15  -3   2  -11.82   14.98
 -15   3  -2   -6.56    7.94
 -15   3  -2  -15.66   17.90
  15   3   2   -1.28    3.85
  15   3   2   -5.36   15.18
 -16  -4   2   22.65   16.39
 -16  -4   2    5.52    6.46
 -16  -4   2   14.82   11.03
  16  -4  -2   18.98    5.33
  16  -4  -2   45.04   30.86
 -16   4   2  -11.95   17.47
 -16   4   2   11.43    5.53
  16   4  -2   17.47    5.59
  16   4  -2   -4.90   13.00
 -14  -4   2  138.46   13.79
 -14  -4   2  117.89    9.03
  14  -4  -2  109.84    9.74
 -14  -4   2  173.02   26.18
  14  -4  -2  106.78   10.84
 -14  -4   2  101.02   16.40
  14   4  -2  135.72   10.56
 -14   4   2  135.59   21.18
  14   4  -2  122.62   20.82
 -14   4   2  118.26   11.07
  14   4  -2  130.93   14.94
 -14   4   2  117.76    9.83
 -14   4   2  102.59   15.41
  12  -4  -2   79.85   11.15
  12  -4  -2   58.52   11.37
  12  -4  -2   45.81    6.14
 -12  -4   2   33.73    9.81
 -12  -4   2   50.38    5.26
  12  -4  -2   54.66    5.81
 -12  -4   2   91.33   17.53
 -12   4   2   49.64    5.42
 -12   4   2   50.10    5.26
  12   4  -2   43.45    7.32
  12   4  -2   81.39   13.49
 -12   4   2   47.54    6.37
  12   4  -2   56.93    9.35
  12   4  -2   43.12    5.59
 -12   4   2   68.16   10.89
  10  -4  -2   66.50    6.87
 -10  -4   2   53.22    9.84
  10  -4  -2   44.90    8.27
 -10  -4   2   72.94    5.91
 -10  -4   2   66.94   13.54
  10  -4  -2   62.63    5.71
  10  -4  -2   67.61   11.52
 -10  -4   2   67.88    7.86
  10   4  -2   72.91    6.54
 -10   4   2   73.34    5.65
  10   4  -2   84.44    9.80
  10   4  -2   69.59    7.78
  10   4  -2   83.21   11.67
 -10   4   2   66.41    5.46
 -10   4   2   78.25   10.43
 -10   4   2   68.69   12.05
  10   4  -2   62.63    7.00
 -10   4   2   58.54    6.26
   8  -4  -2   66.12    8.17
   8  -4  -2   70.77    5.92
   8  -4  -2   77.70   10.40
  -8  -4   2   68.15   10.91
  -8  -4   2   55.98    6.39
  -8  -4   2   79.58    9.88
  -8  -4   2   63.81    5.31
   8  -4  -2   70.68    5.07
  -8  -4   2   67.80    5.08
   8   4  -2   85.32    7.13
   8   4  -2   79.04   10.07
   8   4  -2   73.94    6.49
   8   4  -2   69.20    7.95
   8   4  -2   77.86    6.59
  -8   4   2   74.54    5.05
  -8   4   2   72.28    8.83
  -8   4   2   80.07   10.92
  -8   4   2   70.64    5.11
  -8   4   2   76.77    5.98
   6  -4  -2 1115.47   54.69
  -6  -4   2 1086.47   53.94
  -6  -4   2  999.02   55.53
  -6   4   2 1073.38   54.74
  -6   4   2 1104.21   53.15
   6   4  -2 1059.37   54.12
   6   4  -2 1070.82   52.58
  -4  -4   2 1659.70   78.04
   4  -4  -2 1625.53   76.95
  -4   4   2 1515.44   76.71
   4   4  -2 1589.51   77.05
  -2  -4   2  123.25    8.48
   2  -4  -2  116.78    7.14
  -2  -4   2  111.40    6.63
  -2  -4   2  120.96    7.17
  -2  -4   2  129.83    6.45
   2  -4  -2  131.30    6.24
  -2  -4   2  152.61    8.14
   2  -4  -2  113.70    7.75
  -2   4   2  117.81    6.33
   2   4  -2  106.39    6.68
   2   4  -2  131.27    6.44
   2   4  -2  123.62    7.65
  -2   4   2  122.81    6.20
  -2   4   2  135.04    7.25
   2   4  -2  128.69    7.10
  -2   4   2  120.44    8.52
   2   4  -2  124.04    8.51
   0  -4  -2  339.05   17.68
   0  -4   2  340.30   18.11
   0   4   2  353.11   17.30
   2  -4   2  882.99   43.03
  -2  -4  -2  817.87   42.06
  -2   4  -2  831.77   42.52
   2   4   2  850.49   41.48
  -2   4  -2  866.17   41.45
  -4  -4  -2  330.02   18.38
  -4  -4  -2  335.66   20.19
   4  -4   2  340.18   20.76
  -4  -4  -2  325.65   18.67
   4  -4   2  306.78   18.75
   4  -4   2  337.55   17.06
  -4   4  -2  317.70   20.18
  -4   4  -2  332.65   18.75
   4   4   2  364.33   17.41
  -4   4  -2  323.87   16.50
   6  -4   2   41.27    3.91
   6  -4   2   46.07    6.82
  -6  -4  -2   30.86    5.73
  -6  -4  -2   53.03    4.29
   6  -4   2   52.40    4.65
   6  -4   2   49.30    8.10
  -6  -4  -2   49.14    5.32
  -6  -4  -2   55.91    8.36
  -6  -4  -2   41.90    3.67
   6   4   2   46.26    7.13
   6   4   2   49.87    6.18
  -6   4  -2   54.51    7.25
  -6   4  -2   51.19    3.90
  -6   4  -2   40.10    7.42
   6   4   2   37.03    3.68
  -6   4  -2   51.15    4.50
  -6   4  -2   33.12    3.74
  -8  -4  -2   47.20    9.45
   8  -4   2   46.20    5.32
   8  -4   2   52.42    9.80
  -8  -4  -2   51.65    5.00
   8  -4   2   40.87    4.36
  -8  -4  -2   45.76    4.17
   8  -4   2   41.25    7.35
  -8  -4  -2   56.53    8.69
  -8  -4  -2   45.26    5.53
  -8   4  -2   52.12    8.12
   8   4   2   34.44    8.16
   8   4   2   45.22    4.83
  -8   4  -2   39.95    4.84
  -8   4  -2   39.22    4.34
  -8   4  -2   43.45    4.46
  -8   4  -2   41.68    9.24
   8   4   2   49.41    5.84
 -10  -4  -2  117.56    7.90
  10  -4   2  105.76   15.94
 -10  -4  -2  109.54    9.73
 -10  -4  -2  115.63   14.46
  10  -4   2  120.24    8.55
  10  -4   2   93.35   12.47
 -10  -4  -2  134.47    8.80
  10  -4   2  115.45    9.43
 -10   4  -2  110.10    9.22
 -10   4  -2  120.96   14.12
 -10   4  -2  124.28   17.40
  10   4   2  128.16   15.61
 -10   4  -2  118.45    8.53
  10   4   2  109.02   12.38
 -10   4  -2  111.70    8.00
  12  -4   2   -1.91    5.82
 -12  -4  -2   -3.43    6.41
  12  -4   2    9.95    9.28
 -12  -4  -2    6.43   12.28
  12  -4   2    7.10    3.98
 -12  -4  -2    3.58    3.52
 -12  -4  -2    2.82    2.78
  12  -4   2    3.40    3.12
 -12   4  -2   12.54    3.78
 -12   4  -2    9.17    7.31
 -12   4  -2    0.43    7.50
 -12   4  -2    6.05    3.27
  12   4   2    3.94    3.47
  12   4   2    6.28    6.20
  12   4   2  -11.98    9.11
 -12   4  -2    1.55    3.49
  14  -4   2    4.23   14.01
  14  -4   2   -1.69    3.67
 -14  -4  -2   -4.25    7.59
  14  -4   2   -4.06    7.29
 -14  -4  -2   -0.87    3.09
 -14  -4  -2    4.86    4.18
 -14  -4  -2    6.15   12.60
 -14   4  -2   -1.18    4.00
  14   4   2    5.15    7.54
 -14   4  -2    1.96    3.48
  14   4   2    2.64    3.96
  14   4   2    6.02   12.75
 -14   4  -2   -0.55    7.69
 -14   4  -2   14.89   16.04
 -15  -5   2   85.27    8.17
 -15  -5   2  110.15   17.53
  15  -5  -2   89.93    8.81
 -15  -5   2   99.41   22.09
 -15  -5   2   76.85   11.28
  15  -5  -2   96.33   18.96
  15   5  -2   59.99   17.79
 -15   5   2   82.95   14.60
 -15   5   2   93.15   10.47
  15   5  -2   82.40   12.51
 -15   5   2   79.67   21.10
  15   5  -2   76.77   10.34
  13  -5  -2  191.47   12.16
 -13  -5   2  205.72   15.14
  13  -5  -2  162.84   19.73
 -13  -5   2  162.71   23.38
  13  -5  -2  174.82   17.92
 -13  -5   2  184.07   11.59
 -13  -5   2  191.95   26.55
 -13   5   2  189.09   11.64
  13   5  -2  178.45   12.70
 -13   5   2  186.19   13.48
  13   5  -2  141.06   15.66
 -13   5   2  165.55   12.59
 -13   5   2  184.66   19.02
  13   5  -2  210.01   21.27
 -13   5   2  161.20   22.74
 -11  -5   2    1.31    2.37
  11  -5  -2    1.20    2.62
  11  -5  -2   -1.28    2.34
 -11  -5   2    0.89    2.12
 -11  -5   2   -2.30    2.99
 -11  -5   2   -6.72    4.55
  11  -5  -2    2.93    5.43
 -11  -5   2   -7.64    6.10
  11  -5  -2    8.23    8.45
 -11   5   2   -2.96    1.85
 -11   5   2    1.54    5.37
  11   5  -2    0.05    3.13
 -11   5   2    0.59    2.55
  11   5  -2    1.77    2.86
  11   5  -2   -5.41    7.13
  11   5  -2    2.15    5.11
 -11   5   2    2.69    8.04
  11   5  -2   -0.86    2.87
 -11   5   2    3.72    2.44
  -9  -5   2  100.58    7.44
   9  -5  -2  111.66    7.25
  -9  -5   2  114.08    7.21
  -9  -5   2  112.44   12.96
   9  -5  -2  126.39   12.16
   9  -5  -2  103.15   13.45
  -9  -5   2  125.69   15.58
  -9  -5   2  103.92    9.22
  -9   5   2  142.27   15.48
   9   5  -2  104.95    7.68
   9   5  -2   82.92   11.12
  -9   5   2  107.79    7.11
  -9   5   2  116.30    8.19
   9   5  -2  122.36   11.33
  -9   5   2  116.97    7.26
   9   5  -2  120.16    9.13
   9   5  -2  106.62    8.81
  -7  -5   2  107.97   11.29
   7  -5  -2  105.40    7.13
  -7  -5   2  110.02    6.48
   7  -5  -2  119.00   11.34
   7  -5  -2   93.80    6.34
  -7  -5   2  107.42   12.68
   7  -5  -2   97.51    9.74
  -7  -5   2   95.66    8.04
  -7   5   2   99.26    9.81
  -7   5   2   90.28   11.15
   7   5  -2  115.54    9.06
   7   5  -2  103.96    7.60
   7   5  -2  107.39   10.03
   7   5  -2  110.26    8.51
  -7   5   2  107.02    7.05
  -7   5   2   97.70    6.21
   7   5  -2  104.24    6.73
   5  -5  -2 1615.32   77.05
  -5  -5   2 1502.44   77.85
  -5   5   2 1597.65   76.98
   5   5  -2 1562.42   76.77
   3  -5  -2  949.06   47.13
  -3  -5   2  979.73   48.29
   3   5  -2  976.01   47.49
  -3   5   2  915.47   46.89
   1  -5  -2   40.68    3.38
  -1  -5   2   31.74    4.57
   1  -5  -2   27.97    3.02
   1  -5  -2   36.11    2.44
   1  -5  -2   35.60    2.63
   1  -5  -2   32.43    4.14
   1  -5  -2   37.15    3.70
  -1  -5   2   34.04    3.83
  -1  -5   2   35.81    3.12
  -1  -5   2   38.65    2.57
  -1  -5   2   36.90    2.56
   1   5  -2   32.26    2.98
  -1   5   2   33.38    2.25
   1   5  -2   33.72    4.36
   1   5  -2   37.37    4.08
   1   5  -2   36.63    2.57
   1  -5   2    8.42    2.43
   1  -5   2    5.66    1.25
   1  -5   2    2.76    2.16
  -1  -5  -2    5.62    1.43
   1  -5   2   12.07    2.40
  -1  -5  -2   11.94    3.41
   1  -5   2    7.99    1.33
  -1  -5  -2    7.46    0.98
  -1  -5  -2    9.32    1.07
  -1  -5  -2    5.43    1.92
   1   5   2    5.37    2.07
  -1   5  -2    8.97    1.41
   1   5   2    7.31    1.23
  -1   5  -2    6.36    1.28
   1   5   2    6.29    1.65
  -3  -5  -2  510.63   28.16
  -3  -5  -2  502.96   26.70
   3  -5   2  545.70   28.84
   3  -5   2  532.34   27.22
  -3   5  -2  497.72   24.70
   3   5   2  525.27   28.61
  -3   5  -2  484.07   26.57
   5  -5   2  825.97   39.21
   5  -5   2  784.46   41.18
  -5  -5  -2  749.39   38.65
  -5  -5  -2  667.59   40.06
   5   5   2  786.92   37.49
  -5   5  -2  703.52   40.13
  -5   5  -2  706.28   38.18
   5   5   2  726.81   38.60
   7  -5   2    4.68    4.31
  -7  -5  -2   13.87    7.17
   7  -5   2    8.18    6.27
  -7  -5  -2    6.29    1.91
   7  -5   2    3.60    1.88
   7  -5   2    8.55    2.53
  -7  -5  -2    7.06    2.03
  -7  -5  -2    4.71    4.37
  -7  -5  -2    1.93    2.25
   7   5   2    7.73    2.32
  -7   5  -2    8.84    2.80
  -7   5  -2    5.20    2.41
   7   5   2    4.27    2.43
  -7   5  -2    5.76    4.93
  -7   5  -2    4.06    1.95
   7   5   2   11.12    5.40
   7   5   2    2.46    3.54
  -7   5  -2    7.14    4.29
   9  -5   2   46.94    5.94
  -9  -5  -2   33.08   10.87
  -9  -5  -2   29.54    5.46
  -9  -5  -2   25.78    7.59
  -9  -5  -2   30.37    3.72
   9  -5   2   24.52    7.11
  -9  -5  -2   27.73    3.85
   9  -5   2   26.76   10.10
   9  -5   2   42.50    4.74
  -9   5  -2   33.12    4.06
   9   5   2   49.59    9.65
  -9   5  -2   29.16   10.21
  -9   5  -2   31.83    4.15
  -9   5  -2   19.26    6.72
   9   5   2   28.35    4.05
  -9   5  -2   26.09    4.40
   9   5   2   27.38    6.35
 -11  -5  -2   72.07    8.63
  11  -5   2   69.93    7.94
 -11  -5  -2   66.05   12.17
 -11  -5  -2   79.31    7.16
  11  -5   2  101.85   15.68
  11  -5   2   69.19   11.41
  11  -5   2   84.56    7.42
 -11  -5  -2   67.58    6.40
 -11  -5  -2   87.15   17.57
 -11   5  -2   83.59   12.70
  11   5   2   75.65   13.59
 -11   5  -2   72.40    7.05
  11   5   2   86.19   11.28
  11   5   2   81.08    7.83
 -11   5  -2   78.52    9.08
 -11   5  -2   42.32   13.14
 -13  -5  -2   12.65    9.07
  13  -5   2    4.14    7.67
  13  -5   2   27.91   14.38
 -13  -5  -2    4.54    4.20
 -13  -5  -2    3.56    2.84
  13  -5   2    3.19    4.29
 -13  -5  -2   10.86   15.56
  13   5   2    6.17    4.16
 -13   5  -2  -11.05   12.33
 -13   5  -2    2.70    4.00
 -13   5  -2    0.76    7.48
 -13   5  -2    7.86    3.39
  13   5   2    9.04    6.75
  13   5   2    5.96    8.89
 -14  -6   2   33.64   18.67
 -14  -6   2   55.73    6.01
  14  -6  -2   49.16    7.92
  14  -6  -2   60.05    7.06
 -14  -6   2   42.70    8.02
  14  -6  -2   42.08   10.85
  14  -6  -2   55.20   15.90
 -14  -6   2   65.27   14.64
  14   6  -2   44.24   13.68
 -14   6   2   50.59   15.14
  14   6  -2   55.42    7.36
 -14   6   2   67.34    8.17
 -14   6   2   48.14   11.10
  14   6  -2   58.68   10.74
 -12  -6   2   69.66   15.58
  12  -6  -2  101.80    9.34
 -12  -6   2  113.70    8.56
 -12  -6   2  100.73   15.15
  12  -6  -2   96.90   12.89
 -12  -6   2  103.87    7.87
 -12  -6   2  123.73   12.42
  12  -6  -2  109.92   16.92
 -12   6   2  108.65    7.85
 -12   6   2   87.31   13.00
  12   6  -2  111.06   10.31
 -12   6   2  108.00   17.45
 -12   6   2  108.54    8.07
 -12   6   2  113.68    9.51
  12   6  -2  114.98   16.00
  12   6  -2   87.04    8.75
  12   6  -2  116.82   12.56
  12   6  -2   86.54   10.14
 -10  -6   2   36.32    4.72
  10  -6  -2   44.17    5.92
 -10  -6   2   44.90   12.19
 -10  -6   2   40.03    4.65
  10  -6  -2   38.35    4.45
 -10  -6   2   56.23   10.29
 -10  -6   2   37.09    6.03
  10  -6  -2   33.02    7.34
 -10   6   2   50.65    4.63
 -10   6   2   34.81   10.37
  10   6  -2   44.87    6.40
 -10   6   2   35.00    7.77
 -10   6   2   52.83    4.94
 -10   6   2   32.99    4.77
  10   6  -2   50.05    6.61
  10   6  -2   37.53    7.22
  10   6  -2   50.99   10.14
  10   6  -2   50.11    5.61
  -8  -6   2   45.09    4.16
   8  -6  -2   39.24    4.66
   8  -6  -2   43.02    4.05
  -8  -6   2   27.25    6.89
  -8  -6   2   39.43   10.25
  -8  -6   2   51.53    6.45
   8  -6  -2   47.03    7.24
   8  -6  -2   49.37    9.30
  -8  -6   2   39.23    4.42
  -8   6   2   38.69    3.92
   8   6  -2   50.90    5.04
  -8   6   2   33.81    8.50
   8   6  -2   44.89    6.72
   8   6  -2   31.11    4.99
  -8   6   2   39.44    3.73
   8   6  -2   36.73    8.29
  -8   6   2   39.25    6.88
  -8   6   2   34.31    4.25
   8   6  -2   44.15    5.66
  -6  -6   2  826.46   43.10
   6  -6  -2  812.89   43.72
   6  -6  -2  839.87   41.88
  -6  -6   2  777.55   41.15
  -6  -6   2  810.47   45.39
  -6   6   2  825.42   41.79
   6   6  -2  854.32   41.85
   6   6  -2  824.90   43.32
   6   6  -2  832.45   41.58
  -6   6   2  792.19   43.55
   4  -6  -2 1076.61   53.68
   4  -6  -2 1065.63   55.09
  -4  -6   2 1167.26   54.78
  -4  -6   2 1150.51   56.65
   4   6  -2 1098.28   53.75
   4   6  -2 1110.16   55.25
  -4   6   2 1072.35   54.92
  -2  -6   2   12.77    3.06
  -2  -6   2   16.14    2.62
   2  -6  -2   16.60    2.95
   2  -6  -2   15.94    1.70
   2  -6  -2   19.74    3.30
  -2  -6   2   14.98    3.66
   2  -6  -2   19.64    2.79
   2  -6  -2    8.83    3.06
  -2  -6   2   25.96    2.46
  -2  -6   2   14.24    1.73
   2  -6  -2   16.04    1.81
  -2   6   2   14.24    1.68
   2   6  -2   21.47    2.70
   2   6  -2   14.81    3.05
   2   6  -2   20.14    2.32
  -2   6   2   16.35    1.84
   2   6  -2   20.35    2.10
   2   6  -2   27.86    4.42
   0  -6  -2   29.57    2.21
   0  -6  -2   31.76    1.93
   0  -6   2   31.99    2.87
   0  -6   2   29.94    4.31
   0  -6   2   36.17    4.26
   0  -6  -2   32.93    3.01
   0  -6   2   29.97    4.68
   0  -6   2   28.15    5.23
   0  -6   2   30.36    3.24
   0  -6  -2   36.21    3.96
   0  -6  -2   35.75    4.76
   0   6   2   40.31    2.38
   0   6  -2   31.65    2.51
   0   6   2   27.24    4.01
   0   6   2   41.34    3.70
   0   6  -2   35.75    2.39
   0   6  -2   30.96    2.57
   2  -6   2   41.85    3.05
  -2  -6  -2   30.66    3.87
   2  -6   2   36.73    5.08
   2  -6   2   32.89    6.07
  -2  -6  -2   37.59    2.65
  -2  -6  -2   39.42    2.62
  -2  -6  -2   32.24    4.61
  -2  -6  -2   36.17    5.85
   2  -6   2   33.82    3.47
   2   6   2   35.13    3.98
   2   6   2   33.34    4.73
  -2   6  -2   50.23    7.09
   2   6   2   35.02    3.19
   2   6   2   30.08    2.97
  -2   6  -2   32.89    4.76
  -2   6  -2   40.69    3.16
  -2   6  -2   31.88    3.26
  -4  -6  -2  315.19   19.90
   4  -6   2  266.75   18.99
  -4  -6  -2  273.44   14.54
  -4  -6  -2  280.93   17.56
   4  -6   2  274.95   17.60
  -4  -6  -2  297.22   14.86
   4  -6   2  303.49   15.59
  -4  -6  -2  293.08   16.35
   4   6   2  300.31   14.95
  -4   6  -2  277.31   19.01
  -4   6  -2  277.12   15.23
  -4   6  -2  294.28   14.98
  -4   6  -2  313.41   17.68
   4   6   2  326.07   15.93
  -6  -6  -2   66.51    8.79
  -6  -6  -2   64.13    5.16
   6  -6   2   75.77    9.08
   6  -6   2   64.12    5.72
   6  -6   2   60.19    4.79
  -6  -6  -2   82.92   11.66
  -6  -6  -2   70.24    6.42
   6  -6   2   66.04   10.38
  -6  -6  -2   64.26    4.47
   6   6   2   71.27    5.21
  -6   6  -2   52.13    7.49
   6   6   2   75.26    7.58
  -6   6  -2   72.58   10.55
  -6   6  -2   60.70    5.46
   6   6   2   62.38    5.81
  -6   6  -2   54.95    4.81
  -6   6  -2   64.04    5.08
   6   6   2   69.09    8.59
  -8  -6  -2   58.56    9.52
  -8  -6  -2   45.00   11.19
   8  -6   2   54.00    5.21
  -8  -6  -2   75.42    5.18
   8  -6   2   56.51    5.93
   8  -6   2   48.99    8.58
   8  -6   2   64.23   12.02
  -8  -6  -2   66.92    7.72
  -8  -6  -2   57.31    5.42
  -8   6  -2   58.16    5.32
   8   6   2   64.36    8.00
   8   6   2   48.80    9.15
  -8   6  -2   85.77   12.82
   8   6   2   42.11    5.02
  -8   6  -2   73.06    9.66
  -8   6  -2   51.93    5.25
  -8   6  -2   59.86    6.16
   8   6   2   82.74    7.67
  10  -6   2    8.18    6.46
  10  -6   2   17.66    4.48
  10  -6   2   16.98    8.68
  10  -6   2   15.40    3.60
 -10  -6  -2   14.97    4.40
 -10  -6  -2   24.67    9.60
 -10  -6  -2   19.66    3.51
 -10  -6  -2   12.82    7.63
 -10  -6  -2   22.78    3.73
 -10   6  -2   16.04    3.56
  10   6   2   16.50    4.09
 -10   6  -2   16.11    9.54
 -10   6  -2   17.13    4.23
 -10   6  -2   18.14    7.10
  10   6   2   27.17    6.71
  10   6   2   17.88    8.63
 -10   6  -2   14.67    3.47
 -12  -6  -2   -1.65    2.61
 -12  -6  -2   -7.26    6.35
 -12  -6  -2    0.96    4.05
 -12  -6  -2   15.56   14.34
  12  -6   2    4.21    3.57
  12  -6   2    0.79    6.58
  12  -6   2    6.43    8.71
  12   6   2    3.94    3.93
 -12   6  -2    1.78    3.62
  12   6   2    5.54    9.98
 -12   6  -2  -14.69   10.32
 -12   6  -2   -2.93    6.03
 -12   6  -2    0.16    2.61
  12   6   2    5.06    6.51
 -14  -6  -2   -9.28   12.64
  14  -6   2   -2.07    3.26
 -14  -6  -2   -1.02    2.99
 -14  -6  -2   -0.84    4.38
 -14  -6  -2   16.10   20.43
 -14   6  -2   -5.04   16.14
  14   6   2    1.34   13.96
 -14   6  -2    9.74   10.26
  14   6   2    3.40    4.27
  14   6   2    2.31    7.80
 -14   6  -2    0.76    4.61
  15  -7  -2    7.06    4.09
 -15  -7   2   -2.15    2.68
  15  -7  -2   36.07   16.72
 -15  -7   2    2.64   10.04
 -15  -7   2    4.11    8.95
  15   7  -2   -0.02    4.37
 -15   7   2    3.40    4.60
  15   7  -2  -13.46   13.05
 -15   7   2   -4.99   15.54
  15   7  -2   -5.84    6.54
  13  -7  -2   25.59    9.13
 -13  -7   2   36.79   16.78
 -13  -7   2   27.09    6.57
  13  -7  -2   40.95   14.12
  13  -7  -2   40.92    5.67
 -13  -7   2   39.00    5.20
 -13  -7   2   51.25   13.00
  13  -7  -2   28.65    5.55
  13   7  -2   37.60    8.95
 -13   7   2   30.37   13.08
  13   7  -2   51.03   13.12
 -13   7   2   41.20    9.97
 -13   7   2   38.44    7.13
  13   7  -2   51.77    6.97
 -11  -7   2   75.75   15.54
 -11  -7   2   93.72   10.29
  11  -7  -2   98.41   12.27
  11  -7  -2   90.37    8.35
  11  -7  -2  108.91   16.07
 -11  -7   2   91.15    8.22
 -11  -7   2   97.23    7.05
  11  -7  -2   97.33    7.42
 -11  -7   2   80.53   13.54
 -11   7   2   88.29    7.15
 -11   7   2   83.56    8.17
  11   7  -2  107.21   14.92
  11   7  -2   79.58    8.97
  11   7  -2   90.53   10.00
  11   7  -2   89.98   11.12
 -11   7   2   71.25   11.01
  11   7  -2   76.17    7.74
 -11   7   2   89.13    6.83
 -11   7   2   73.08   14.61
   9  -7  -2    1.96    2.17
  -9  -7   2    4.16    2.14
  -9  -7   2    4.62    3.37
   9  -7  -2   -1.41    4.29
   9  -7  -2    0.90    2.21
  -9  -7   2   -3.79    4.97
  -9  -7   2    2.70    8.42
  -9  -7   2    5.85    2.54
   9   7  -2    7.47    2.80
  -9   7   2   12.02    7.25
   9   7  -2    1.68    4.90
   9   7  -2    5.27    3.00
  -9   7   2    2.37    1.81
   9   7  -2    5.93    3.20
  -9   7   2    2.44    2.03
   9   7  -2   -0.44    3.97
  -9   7   2    4.56    4.66
  -9   7   2    2.23    2.55
   7  -7  -2   22.21    5.25
   7  -7  -2   12.96    2.54
  -7  -7   2   15.01    2.86
  -7  -7   2   18.30    7.34
   7  -7  -2   15.10    3.24
  -7  -7   2   10.21    3.58
  -7  -7   2   20.45    5.79
   7  -7  -2   20.74    6.77
  -7  -7   2   11.70    2.34
   7   7  -2   19.87    3.26
  -7   7   2   16.88    2.63
   7   7  -2   11.78    4.38
   7   7  -2   20.61    5.77
  -7   7   2   15.67    2.21
   7   7  -2   13.12    3.28
  -7   7   2    8.81    4.37
   7   7  -2   13.33    3.13
  -7   7   2   18.67    3.25
  -7   7   2   25.55    6.21
   5  -7  -2  249.23   17.38
  -5  -7   2  234.21   17.90
   5  -7  -2  244.72   15.52
  -5  -7   2  247.47   15.23
   5  -7  -2  249.68   13.58
  -5  -7   2  271.53   13.80
   5  -7  -2  261.13   13.08
  -5  -7   2  257.93   13.19
   5   7  -2  246.67   13.79
  -5   7   2  255.14   13.49
   5   7  -2  254.35   17.49
   5   7  -2  270.68   13.51
  -5   7   2  240.93   14.61
   5   7  -2  257.15   15.50
  -5   7   2  245.64   15.32
  -5   7   2  263.72   17.34
   5   7  -2  257.52   15.49
   3  -7  -2  202.32   12.69
  -3  -7   2  227.52   15.06
   3  -7  -2  214.43   10.77
  -3  -7   2  214.97   13.58
  -3  -7   2  210.60   11.21
   3  -7  -2  233.81   14.48
   3  -7  -2  197.73   11.06
  -3  -7   2  200.78   12.39
  -3  -7   2  194.59   10.86
   3   7  -2  226.83   12.04
   3   7  -2  233.38   14.65
  -3   7   2  224.15   11.14
  -3   7   2  217.78   10.82
   3   7  -2  207.02   10.99
   3   7  -2  208.66   14.36
   3   7  -2  190.10   11.10
   1  -7  -2   95.35    6.64
   1  -7  -2   81.92    5.17
   1  -7  -2   93.62    7.36
  -1  -7   2   88.11    6.12
   1  -7  -2   87.80    6.36
  -1  -7   2   96.44    7.95
  -1  -7   2   82.70    5.62
   1  -7  -2   95.96    7.68
  -1  -7   2  107.73    7.37
  -1  -7   2   83.42    5.05
   1   7  -2   88.69    6.95
   1   7  -2   90.79    5.34
   1   7  -2   79.65    5.15
   1   7  -2   85.93    5.09
  -1   7   2   89.16    4.98
   1   7  -2   80.27    8.01
   1  -7   2  158.84   11.45
  -1  -7  -2  159.15   11.75
   1  -7   2  174.16    9.30
  -1  -7  -2  163.48    8.32
  -1  -7  -2  162.85    8.13
   1  -7   2  160.77   11.05
   1  -7   2  164.88    8.72
   1  -7   2  167.27    9.42
  -1  -7  -2  139.86   10.18
   1  -7   2  161.03   10.31
  -1  -7  -2  151.18    9.60
   1  -7   2  150.99   12.43
   1   7   2  169.36    8.99
  -1   7  -2  161.95    8.32
   1   7   2  166.73   10.61
  -1   7  -2  158.74    8.73
   1   7   2  171.46    9.80
  -1   7  -2  164.31    8.56
   3  -7   2  133.96   11.57
  -3  -7  -2  130.88    7.23
  -3  -7  -2  124.21   11.47
  -3  -7  -2  111.91    8.72
  -3  -7  -2  126.56    7.14
   3  -7   2  126.49    8.06
   3  -7   2  122.60    7.39
  -3  -7  -2  137.27   10.27
   3  -7   2  150.93   10.67
   3   7   2  130.51    7.57
  -3   7  -2  138.46    7.99
   3   7   2  137.21    9.01
  -3   7  -2  142.38    7.79
  -3   7  -2  138.13    9.93
  -3   7  -2  125.96   11.41
   3   7   2  143.48    8.15
   3   7   2  130.09    9.97
  -5  -7  -2  155.52   11.02
   5  -7   2  153.93    9.23
   5  -7   2  166.11   15.23
  -5  -7  -2  196.40   13.69
   5  -7   2  163.64   10.21
  -5  -7  -2  188.35   15.64
  -5  -7  -2  163.50    9.33
   5  -7   2  174.91   13.13
  -5  -7  -2  170.79    9.06
  -5   7  -2  179.39   10.08
  -5   7  -2  154.99   12.16
   5   7   2  163.51    9.53
  -5   7  -2  188.91   14.92
   5   7   2  125.43   11.77
  -5   7  -2  172.70    9.65
   5   7   2  167.36   10.38
   7  -7   2  133.73    9.51
  -7  -7  -2  117.29   13.38
  -7  -7  -2  158.60    8.90
  -7  -7  -2  143.06   16.99
   7  -7   2  137.63   16.23
   7  -7   2  134.92   13.70
   7  -7   2  149.78    8.63
  -7  -7  -2  130.47    8.06
  -7  -7  -2  114.17   10.01
  -7   7  -2  124.85   15.37
  -7   7  -2  127.30   12.77
   7   7   2  126.77    9.63
  -7   7  -2  139.27    9.36
   7   7   2  135.41   13.04
  -7   7  -2  148.31    8.84
   7   7   2  113.54   10.58
  -7   7  -2  145.55    8.77
   7   7   2  140.00    8.92
  -9  -7  -2   19.86    3.35
   9  -7   2   21.97    4.51
   9  -7   2    7.29    6.24
   9  -7   2   25.61   11.08
  -9  -7  -2   18.07    9.97
  -9  -7  -2   20.63    3.54
   9  -7   2   19.36    3.70
  -9  -7  -2   14.54    4.61
  -9  -7  -2   12.45    7.09
   9   7   2   17.41    3.75
  -9   7  -2   15.12    3.17
   9   7   2   20.59    8.14
  -9   7  -2   15.19    6.47
  -9   7  -2   19.55    3.48
  -9   7  -2   22.32    8.10
  -9   7  -2   13.15    3.70
   9   7   2   11.41    7.05
 -11  -7  -2    5.92    2.90
 -11  -7  -2    5.07    4.42
  11  -7   2    4.31    3.28
 -11  -7  -2    4.63    3.11
  11  -7   2    3.76    3.37
  11  -7   2   11.32   11.86
 -11  -7  -2    8.96    8.20
  11  -7   2    5.36    7.04
  11   7   2    8.34    8.36
 -11   7  -2    1.33    2.85
  11   7   2    2.74    3.23
  11   7   2    1.33    5.40
 -11   7  -2    5.85    3.83
 -11   7  -2    0.37    6.19
 -13  -7  -2   -1.24    4.12
 -13  -7  -2  -18.59   16.47
 -13  -7  -2   -2.62    2.88
 -13  -7  -2    2.85    9.02
  13  -7   2   -2.46    3.58
  13   7   2  -17.21   10.33
 -13   7  -2    3.94    4.26
 -13   7  -2   -1.76    7.31
 -13   7  -2   -3.03   14.35
  13   7   2    6.02    4.22
  13   7   2   -0.42    6.31
  14  -8  -2   -2.11    3.34
 -14  -8   2    0.03    3.00
  14  -8  -2   -1.32   14.55
 -14  -8   2  -21.13   17.95
 -14  -8   2   -2.92    4.00
 -14  -8   2    1.83    8.80
 -14   8   2   -1.28    3.88
  14   8  -2   10.76   10.12
  14   8  -2    0.37    6.53
  14   8  -2    0.56    4.24
 -14   8   2   19.01   15.66
  12  -8  -2    7.46   10.46
  12  -8  -2   15.72    4.69
 -12  -8   2   16.51    3.69
  12  -8  -2   18.23    4.19
 -12  -8   2    9.78    8.27
 -12  -8   2   49.05   16.90
 -12  -8   2   16.90    6.21
 -12   8   2   13.74    3.09
  12   8  -2   17.62   10.61
 -12   8   2   17.38    3.88
  12   8  -2   11.22    4.39
  12   8  -2   10.73    5.13
 -12   8   2   19.21    4.79
  12   8  -2    6.14    6.52
 -12   8   2   17.94   11.57
 -10  -8   2  192.69   24.67
  10  -8  -2  228.41   19.62
 -10  -8   2  218.42   19.34
  10  -8  -2  230.09   13.88
 -10  -8   2  215.99   12.35
 -10  -8   2  217.01   13.09
  10  -8  -2  196.46   12.42
  10  -8  -2  220.09   17.70
  10   8  -2  197.12   16.03
  10   8  -2  212.82   13.35
 -10   8   2  206.33   17.16
  10   8  -2  197.58   14.22
 -10   8   2  212.52   19.43
 -10   8   2  223.73   12.10
 -10   8   2  219.00   13.51
 -10   8   2  208.91   12.44
  10   8  -2  188.53   18.88
  10   8  -2  224.46   19.58
  -8  -8   2  107.49    8.01
   8  -8  -2  118.67   12.28
  -8  -8   2  122.27    7.60
   8  -8  -2  122.47    8.64
   8  -8  -2  104.50    7.39
  -8  -8   2   99.41   15.77
  -8  -8   2  108.21   11.22
  -8  -8   2  111.02   13.58
   8   8  -2  114.32    8.93
  -8   8   2  123.32    7.17
   8   8  -2  112.52   11.30
   8   8  -2  115.96    8.10
  -8   8   2  100.80   11.34
   8   8  -2  129.06   13.94
  -8   8   2  124.27    8.50
  -8   8   2  147.06   14.73
   8   8  -2  125.10    9.56
  -8   8   2  132.03    7.87
   6  -8  -2   26.44    3.26
   6  -8  -2   25.11    3.55
  -6  -8   2   20.48    6.00
  -6  -8   2   27.12    3.71
  -6  -8   2   26.87    3.22
  -6  -8   2   26.67    5.15
   6  -8  -2   25.97    5.53
  -6  -8   2   14.10    7.43
   6  -8  -2   27.49    6.98
   6   8  -2   21.53    5.08
  -6   8   2   23.00    6.59
  -6   8   2   33.55    3.86
   6   8  -2   32.27    4.49
   6   8  -2   20.90    6.69
  -6   8   2   29.43    3.24
   6   8  -2   39.08    4.06
  -6   8   2   30.83    2.58
   6   8  -2   22.69    3.54
  -4  -8   2   71.27    9.62
   4  -8  -2   68.17    8.82
  -4  -8   2   61.09    7.70
   4  -8  -2   78.94    4.68
  -4  -8   2   69.91    4.96
  -4  -8   2   45.58    5.90
  -4  -8   2   65.54    4.68
   4  -8  -2   62.49    7.09
   4  -8  -2   72.39    5.06
   4   8  -2   71.85    4.89
  -4   8   2   68.20    4.87
  -4   8   2   61.40    3.54
  -4   8   2   71.76    7.30
   4   8  -2   48.41    6.48
  -4   8   2   67.19    4.53
   4   8  -2   67.69    8.62
   4   8  -2   67.55    5.63
  -4   8   2   65.18    8.33
   4   8  -2   73.61    5.66
   2  -8  -2 1495.19   70.91
  -2  -8   2 1459.24   72.42
   2  -8  -2 1521.33   71.86
   2   8  -2 1407.25   71.70
   2   8  -2 1424.67   70.58
   0  -8   2  141.08   10.08
   0  -8  -2  152.15    9.10
   0  -8  -2  150.87    8.37
   0  -8   2  196.68   11.64
   0  -8   2  156.90   11.72
   0  -8   2  182.51   13.34
   0  -8   2  153.15    9.23
   0  -8   2  145.95    8.78
   0  -8  -2  153.94   10.10
   0  -8  -2  143.73   11.08
   0   8  -2  149.52    7.99
   0   8  -2  156.25    8.50
   0   8   2  144.99   10.36
   0   8  -2  145.62    8.10
   0   8   2  142.09    9.30
   0   8   2  158.34    8.08
   2  -8   2    1.22    1.45
  -2  -8  -2    5.38    1.25
   2  -8   2    4.57    3.85
  -2  -8  -2    2.83    1.96
   2  -8   2    2.94    1.43
   2  -8   2    5.05    3.98
   2  -8   2    3.79    3.21
  -2  -8  -2    3.95    3.15
   2  -8   2    3.70    2.85
  -2  -8  -2   11.29    4.79
  -2  -8  -2    2.06    1.12
   2   8   2    3.04    1.64
   2   8   2    3.15    3.15
  -2   8  -2    5.02    1.78
   2   8   2    5.13    2.55
  -2   8  -2    5.16    1.20
   2   8   2    5.30    1.55
  -2   8  -2    3.17    1.70
   4  -8   2   58.49    5.49
  -4  -8  -2   40.84    6.81
  -4  -8  -2   49.08    3.84
  -4  -8  -2   51.77    9.55
   4  -8   2   53.60    7.46
   4  -8   2   57.98    9.60
   4  -8   2   52.35    4.43
  -4  -8  -2   51.42    3.88
  -4  -8  -2   37.27    5.22
  -4   8  -2   44.33    4.28
   4   8   2   44.91    4.58
   4   8   2   46.66    4.31
  -4   8  -2   43.17    6.56
  -4   8  -2   49.82    8.50
  -4   8  -2   50.56    4.56
   6  -8   2  216.50   12.24
  -6  -8  -2  216.14   11.90
  -6  -8  -2  190.49   14.16
  -6  -8  -2  203.75   16.80
   6  -8   2  231.73   13.43
  -6  -8  -2  237.11   12.40
   6  -8   2  225.53   16.71
   6  -8   2  187.72   17.68
  -6  -8  -2  190.83   19.01
   6   8   2  211.33   14.44
   6   8   2  251.32   13.84
  -6   8  -2  226.17   15.91
   6   8   2  232.22   12.75
  -6   8  -2  216.50   18.40
  -6   8  -2  226.33   12.53
   6   8   2  230.35   16.71
  -6   8  -2  231.70   12.31
  -6   8  -2  237.45   13.14
  -8  -8  -2   50.22   12.32
   8  -8   2   37.74    9.64
   8  -8   2   33.51    7.98
   8  -8   2   37.88    4.50
   8  -8   2   29.33    4.97
  -8  -8  -2   37.77    4.45
  -8  -8  -2   29.84    3.76
  -8  -8  -2   36.64    8.61
  -8  -8  -2   32.77    5.65
   8   8   2   15.88    5.48
  -8   8  -2   30.58    4.13
  -8   8  -2   27.93    4.53
  -8   8  -2   27.25    7.11
   8   8   2   31.12    8.48
  -8   8  -2   34.53    9.75
  -8   8  -2   28.11    3.80
   8   8   2   34.80    4.58
   8   8   2   38.19    5.29
 -10  -8  -2    0.83    6.30
  10  -8   2  -10.32    9.55
  10  -8   2   -4.74    6.32
 -10  -8  -2    1.78    3.50
 -10  -8  -2   -1.06    2.35
 -10  -8  -2    2.94   10.43
 -10  -8  -2    2.03    2.38
  10  -8   2   -0.59    2.54
  10   8   2   -0.33    2.98
 -10   8  -2    0.74    2.34
  10   8   2    0.79    4.91
 -10   8  -2    2.26    3.85
 -10   8  -2    5.39    6.11
  10   8   2    2.02    3.26
 -10   8  -2    2.62    8.06
 -10   8  -2    0.56    2.43
  10   8   2    2.13    7.82
 -12  -8  -2    7.12   17.95
  12  -8   2   13.58    4.01
  12  -8   2   -5.48    7.84
 -12  -8  -2   22.26    4.19
 -12  -8  -2   16.13   10.06
 -12  -8  -2   22.80    6.49
 -12   8  -2    8.31    7.98
 -12   8  -2   15.15    4.78
 -12   8  -2   14.54    3.72
 -12   8  -2   23.07    4.70
  12   8   2   14.32   10.66
 -12   8  -2   20.14   13.23
  12   8   2   15.85    4.99
  12   8   2   21.71    7.58
 -13  -9   2    7.84    3.53
 -13  -9   2   -1.82    4.82
  13  -9  -2    8.10    3.67
 -13  -9   2  -21.00   16.13
  13  -9  -2    7.37   16.20
  13  -9  -2   11.31    4.64
 -13  -9   2   10.85   10.83
  13   9  -2   11.19    7.29
  13   9  -2   17.92   12.30
 -13   9   2   19.14   12.90
  13   9  -2    2.01    4.23
 -13   9   2    5.33    4.09
 -11  -9   2   87.12   10.67
 -11  -9   2  101.22   15.57
  11  -9  -2   86.80    9.01
 -11  -9   2   94.64   17.77
  11  -9  -2   95.29    7.58
 -11  -9   2  100.64    7.75
 -11  -9   2  102.97    8.40
 -11   9   2  102.84    7.76
 -11   9   2   90.44   12.64
  11   9  -2   86.42    9.54
  11   9  -2  117.18   15.99
 -11   9   2   58.26   14.25
 -11   9   2   84.40    8.47
  11   9  -2  138.60    9.67
 -11   9   2  100.91    7.13
  11   9  -2   84.31   11.44
  -9  -9   2  263.12   14.50
  -9  -9   2  263.17   15.20
  -9  -9   2  289.40   26.28
  -9  -9   2  230.23   17.63
   9  -9  -2  262.46   19.47
   9  -9  -2  239.83   21.92
   9  -9  -2  273.69   15.77
   9  -9  -2  266.83   14.65
  -9  -9   2  255.68   21.30
  -9   9   2  269.57   19.14
  -9   9   2  272.97   15.53
   9   9  -2  270.78   16.38
   9   9  -2  247.63   15.24
  -9   9   2  288.37   14.06
   9   9  -2  257.06   21.16
   9   9  -2  248.68   16.07
   9   9  -2  248.68   18.04
  -9   9   2  244.04   14.41
   7  -9  -2    4.02    4.40
  -7  -9   2    1.34    2.78
  -7  -9   2    5.64    2.18
   7  -9  -2    1.77    6.50
   7  -9  -2    0.46    2.05
  -7  -9   2    1.83    5.61
  -7  -9   2   -1.69    4.41
  -7  -9   2    2.26    2.05
   7  -9  -2   -0.80    1.78
   7   9  -2    1.49    2.46
   7   9  -2   -2.03    3.84
  -7   9   2    0.55    1.74
  -7   9   2    3.88    4.19
  -7   9   2    4.10    1.51
   7   9  -2    6.45    2.74
   7   9  -2    1.86    2.31
   7   9  -2    2.93    4.18
  -7   9   2    4.24    2.17
  -7   9   2   17.32    6.89
  -5  -9   2  114.59    9.37
   5  -9  -2   99.23   10.01
   5  -9  -2  110.85    6.69
  -5  -9   2  107.83   11.72
   5  -9  -2  117.37   11.91
  -5  -9   2  124.86   12.59
   5  -9  -2  101.57    7.21
  -5  -9   2  108.88    6.81
  -5  -9   2  107.37    7.12
  -5   9   2   97.80    8.97
  -5   9   2  108.11    6.69
   5   9  -2  115.05    8.15
  -5   9   2  107.88   11.13
  -5   9   2  102.61    5.60
  -5   9   2  106.17    7.05
   5   9  -2   96.28    7.05
   5   9  -2  120.19    9.75
   5   9  -2  114.72    7.22
   3  -9  -2   73.71    4.72
   3  -9  -2   67.96    8.93
  -3  -9   2   67.12    4.74
   3  -9  -2   70.41    5.10
   3  -9  -2   66.29    7.94
  -3  -9   2   74.36    8.40
   3  -9  -2   70.33    7.50
  -3  -9   2   72.50    9.99
   3  -9  -2   74.22    7.08
  -3  -9   2   69.79    6.44
  -3  -9   2   70.11    4.82
   3   9  -2   72.99    5.02
  -3   9   2   73.73    4.71
   3   9  -2   53.40    8.16
   3   9  -2   67.53    4.83
   3   9  -2   70.91    7.58
  -3   9   2   56.47    4.31
   3   9  -2   79.32    6.05
  -1  -9   2  402.25   24.18
   1  -9  -2  391.56   23.43
  -1  -9   2  389.65   20.63
   1  -9  -2  411.72   21.86
  -1  -9   2  428.07   22.57
   1  -9  -2  419.60   23.37
   1  -9  -2  401.59   20.78
   1  -9  -2  404.79   22.02
  -1  -9   2  411.37   21.36
   1   9  -2  416.64   20.22
  -1   9   2  399.00   19.77
   1   9  -2  396.21   23.92
   1   9  -2  407.36   24.13
   1  -9   2  216.41   15.38
   1  -9   2  186.76   12.39
  -1  -9  -2  192.50    9.50
   1  -9   2  201.23   13.61
  -1  -9  -2  186.42   12.86
   1  -9   2  178.47   13.82
  -1  -9  -2  184.14    9.89
   1  -9   2  185.16   10.92
  -1  -9  -2  175.10   11.58
   1  -9   2  187.62   11.25
  -1  -9  -2  182.99   14.77
   1   9   2  176.50   12.63
  -1   9  -2  204.69   10.25
   1   9   2  194.21   10.02
  -1   9  -2  203.75   10.52
   1   9   2  201.58   10.33
   1   9   2  193.63   11.67
  -1   9  -2  189.08    9.72
  -3  -9  -2   10.36    3.16
   3  -9   2   14.95    4.81
   3  -9   2    9.94    5.08
   3  -9   2   10.11    6.24
  -3  -9  -2    2.45    4.82
   3  -9   2    8.12    2.09
  -3  -9  -2    3.44    3.89
   3  -9   2    5.29    2.05
  -3  -9  -2    8.81    1.67
   3   9   2    4.12    1.95
   3   9   2   10.79    2.21
   3   9   2   14.61    4.61
  -3   9  -2    7.16    2.21
   3   9   2    4.43    2.91
  -3   9  -2    6.99    2.13
  -5  -9  -2   20.30    4.48
  -5  -9  -2   22.66    2.82
   5  -9   2   21.02    3.02
  -5  -9  -2   20.18    8.16
  -5  -9  -2   19.29    2.84
   5  -9   2   21.15    8.12
  -5  -9  -2   21.11    6.28
   5  -9   2   23.02    6.19
   5  -9   2   26.10    3.81
  -5   9  -2   30.84    3.82
  -5   9  -2   23.81    3.58
   5   9   2   23.00    3.76
  -5   9  -2   33.65    8.48
   5   9   2   24.83    3.47
  -5   9  -2   21.36    5.57
   7  -9   2  145.65   15.15
  -7  -9  -2  149.27   12.24
  -7  -9  -2  159.39   19.99
   7  -9   2  153.55    9.78
  -7  -9  -2  154.02    9.60
   7  -9   2  163.44   18.58
  -7  -9  -2  154.34    9.34
   7  -9   2  165.63   10.98
  -7  -9  -2  116.63   14.86
  -7   9  -2  163.26    9.57
   7   9   2  168.57   11.16
   7   9   2  150.35   12.10
   7   9   2  184.73   15.27
  -7   9  -2  138.84   14.78
  -7   9  -2  148.58   14.73
  -7   9  -2  164.76   10.55
  -7   9  -2  151.87    9.93
   7   9   2  162.28   10.44
   9  -9   2   15.70   11.49
   9  -9   2   13.01    3.41
  -9  -9  -2   14.44    3.07
   9  -9   2   15.69    4.36
  -9  -9  -2    6.24    6.90
  -9  -9  -2   10.99    2.97
  -9  -9  -2   12.27    4.64
  -9  -9  -2   11.45   11.21
   9  -9   2   13.55    7.54
   9   9   2   11.71    7.78
  -9   9  -2   11.95    8.84
  -9   9  -2    4.59    5.88
  -9   9  -2   12.93    3.05
  -9   9  -2    7.76    3.51
   9   9   2   17.21    4.37
   9   9   2   -0.65    2.83
   9   9   2   18.99    6.13
  -9   9  -2    9.26    3.30
  11  -9   2   -1.58    4.10
  11  -9   2    7.10    6.11
  11  -9   2   19.94   13.01
 -11  -9  -2   -0.93    2.48
 -11  -9  -2  -28.54   13.57
 -11  -9  -2    3.42    4.38
  11  -9   2    5.24    3.55
 -11  -9  -2   -2.54    7.24
 -11   9  -2    5.49    4.32
 -11   9  -2   16.07   11.88
  11   9   2    3.50    5.90
 -11   9  -2    6.18    6.92
  11   9   2   -2.28    3.49
  11   9   2   20.77   10.85
 -11   9  -2    4.21    3.43
  13  -9   2    4.58   10.36
  13  -9   2   14.01    4.85
  13  -9   2   11.25   18.22
 -13  -9  -2   17.92   22.65
 -13  -9  -2   22.35    7.33
 -13  -9  -2    6.90    3.64
 -13   9  -2    6.40   12.73
  13   9   2    7.22   13.28
 -13   9  -2   14.09    5.30
 -13   9  -2    7.42    8.09
  13   9   2    9.35    5.17
 -14 -10   2   10.85    7.11
 -14 -10   2   20.98    5.28
 -14 -10   2   18.46   23.40
  14 -10  -2   24.28    7.34
  14  10  -2   -3.40   13.86
 -14  10   2   32.41   17.95
 -14  10   2   18.82    5.59
  14  10  -2   20.76    6.09
  12 -10  -2   -9.87   11.77
 -12 -10   2   -0.33    4.23
  12 -10  -2    0.64    3.87
 -12 -10   2    7.22    3.52
 -12 -10   2    1.46    8.65
  12 -10  -2    5.68    3.41
 -12 -10   2  -17.17   15.25
 -12  10   2   -2.19    6.93
  12  10  -2    6.66    6.39
 -12  10   2    2.64    3.75
 -12  10   2   -3.77   12.11
  12  10  -2    7.78    8.74
 -12  10   2    2.74    2.43
  12  10  -2    9.14    4.47
 -10 -10   2  200.56   27.07
 -10 -10   2  195.09   16.68
 -10 -10   2  233.59   23.60
  10 -10  -2  223.30   13.28
  10 -10  -2  243.22   14.81
 -10 -10   2  225.09   13.16
 -10  10   2  227.39   13.28
  10  10  -2  246.28   21.08
 -10  10   2  225.89   14.29
 -10  10   2  200.89   17.86
  10  10  -2  203.79   16.78
 -10  10   2  230.30   12.49
  10  10  -2  215.32   15.01
  10  10  -2  236.14   14.40
 -10  10   2  226.04   22.12
  -8 -10   2  341.56   18.60
   8 -10  -2  314.42   22.20
   8 -10  -2  344.42   17.96
  -8 -10   2  329.91   21.63
   8 -10  -2  340.55   25.70
  -8 -10   2  335.21   24.87
  -8 -10   2  326.73   28.95
  -8 -10   2  350.31   18.02
   8 -10  -2  348.68   19.18
  -8  10   2  341.90   22.16
  -8  10   2  360.85   18.91
   8  10  -2  345.95   18.80
  -8  10   2  349.22   17.06
  -8  10   2  313.09   17.89
   8  10  -2  370.11   21.88
  -8  10   2  328.45   24.81
   8  10  -2  303.46   22.75
   8  10  -2  332.96   19.12
  -6 -10   2  102.99   11.82
   6 -10  -2   76.57    5.58
  -6 -10   2   77.81    5.68
  -6 -10   2   75.00   12.02
  -6 -10   2   76.10    5.96
   6 -10  -2   70.31    6.19
  -6 -10   2   89.05    9.49
   6 -10  -2   81.30   12.00
   6 -10  -2   72.34    9.27
  -6  10   2   79.28   10.96
   6  10  -2   86.07    9.24
   6  10  -2   76.10   10.91
   6  10  -2   79.49    7.20
  -6  10   2   60.50    5.76
   6  10  -2   63.51    5.95
  -6  10   2   90.10    5.79
   6  10  -2   66.83    6.06
  -6  10   2   61.68    8.44
  -6  10   2   68.76    4.28
   4 -10  -2   70.54    8.53
   4 -10  -2   59.39    5.31
   4 -10  -2   73.56    5.00
  -4 -10   2   75.72    5.19
  -4 -10   2   74.09    7.94
   4 -10  -2   66.70    9.57
   4 -10  -2   71.26    7.41
  -4 -10   2   66.30    8.81
  -4 -10   2   62.00    4.87
   4 -10  -2   65.34    8.07
  -4 -10   2   88.27   12.33
   4  10  -2   65.26    8.91
   4  10  -2   56.67    6.11
  -4  10   2   69.71    5.41
   4  10  -2   63.66    5.25
  -4  10   2   68.57    4.97
   4  10  -2   69.54    5.22
   4  10  -2   70.82    8.09
  -4  10   2   67.51    4.68
  -2 -10   2  286.35   18.00
   2 -10  -2  312.12   18.64
  -2 -10   2  305.80   15.13
   2 -10  -2  280.30   15.29
   2 -10  -2  304.08   19.59
   2 -10  -2  316.40   17.85
  -2 -10   2  265.55   16.47
   2 -10  -2  294.45   16.97
  -2 -10   2  298.19   14.83
   2 -10  -2  292.96   15.81
  -2 -10   2  244.75   19.31
   2  10  -2  314.07   15.14
   2  10  -2  325.36   18.29
   2  10  -2  298.57   15.17
   2  10  -2  285.90   19.32
  -2  10   2  289.44   14.65
   2  10  -2  306.78   16.25
   2  10  -2  257.72   14.63
  -2  10   2  287.93   14.83
   0 -10   2  543.50   29.95
   0 -10   2  560.76   32.45
   0 -10   2  535.75   27.71
   0 -10  -2  562.98   29.09
   0 -10   2  538.66   28.99
   0 -10  -2  535.45   27.71
   0 -10   2  560.42   31.02
   0 -10  -2  545.70   30.78
   0  10  -2  542.05   26.66
   0  10   2  520.15   26.13
   0  10   2  538.27   26.30
   2 -10   2    7.34    3.73
  -2 -10  -2   14.28    6.17
  -2 -10  -2   15.32    4.91
   2 -10   2   11.84    2.80
  -2 -10  -2    6.66    2.97
  -2 -10  -2    8.38    2.09
  -2 -10  -2   11.34    1.73
   2 -10   2    5.16    4.90
   2 -10   2   10.61    2.75
   2 -10   2    7.93    6.20
   2 -10   2   11.75    5.01
   2  10   2    8.74    5.01
  -2  10  -2   13.20    2.31
   2  10   2    6.93    2.11
  -2  10  -2   11.04    1.69
  -2  10  -2    8.24    2.29
   2  10   2   11.83    3.55
   2  10   2   10.34    2.28
  -4 -10  -2    1.31    4.32
  -4 -10  -2    1.54    1.57
  -4 -10  -2    3.81    1.66
  -4 -10  -2    3.11    2.91
   4 -10   2    1.20    1.76
  -4 -10  -2    0.93    5.88
   4 -10   2    4.58    6.82
   4 -10   2    0.64    2.14
   4 -10   2    5.22    3.82
   4 -10   2    8.24    5.49
   4 -10   2   -0.64    4.39
  -4  10  -2    0.73    1.77
  -4  10  -2    1.13    1.88
   4  10   2    4.45    2.18
   4  10   2    1.71    2.11
   6 -10   2   38.82   10.55
  -6 -10  -2   56.15   12.57
  -6 -10  -2   44.88    9.29
  -6 -10  -2   51.43    5.03
  -6 -10  -2   39.77    6.47
   6 -10   2   44.12    8.89
   6 -10   2   58.70    6.61
  -6 -10  -2   48.89    4.41
   6 -10   2   52.06    4.89
  -6  10  -2   63.48    5.76
   6  10   2   45.59    5.35
   6  10   2   56.06    8.69
   6  10   2   52.06    5.78
  -6  10  -2   52.70    8.37
   6  10   2   59.89    7.22
  -6  10  -2   50.03    5.68
  -6  10  -2   47.45   10.39
  -6  10  -2   47.89    4.47
  -8 -10  -2    5.82    2.65
  -8 -10  -2   17.91   11.30
  -8 -10  -2   10.02    2.71
   8 -10   2   -0.32    6.06
  -8 -10  -2   13.06    7.46
   8 -10   2   12.46    3.35
   8 -10   2   -9.39    8.84
  -8 -10  -2    5.56    4.37
   8 -10   2    8.70    3.60
  -8  10  -2    2.57    5.60
   8  10   2   12.15    7.32
  -8  10  -2    7.12    2.61
   8  10   2   13.36    5.37
   8  10   2    6.27    3.50
  -8  10  -2    9.38    3.33
   8  10   2    5.63    3.27
  -8  10  -2   10.15    3.15
  10 -10   2   12.27   11.99
 -10 -10  -2    5.46    4.59
  10 -10   2    1.49    3.63
  10 -10   2   13.57    6.97
  10 -10   2    1.73    3.24
 -10 -10  -2    1.24    2.43
 -10 -10  -2    9.35    8.85
 -10 -10  -2    6.51    3.27
 -10 -10  -2    7.93   15.15
  10  10   2    2.04    3.58
 -10  10  -2   -1.43    6.23
 -10  10  -2    6.90   10.49
 -10  10  -2    7.15    3.93
 -10  10  -2    0.94    2.85
 -10  10  -2    4.33    2.68
  10  10   2    8.55    9.34
 -12 -10  -2    8.72    6.10
  12 -10   2    9.54    4.39
 -12 -10  -2    9.39   10.61
  12 -10   2   -4.79   15.64
  12 -10   2   14.37    9.65
 -12 -10  -2   18.22    4.12
 -12  10  -2   13.58    3.91
 -12  10  -2    9.10    4.63
 -12  10  -2   -0.36   14.65
  12  10   2   18.04   12.74
 -12  10  -2    7.74    8.44
  12  10   2   13.32    7.56
  12  10   2    5.80    4.67
  13 -11  -2  -13.43   15.30
  13 -11  -2    2.07    3.58
 -13 -11   2  -11.21   21.40
 -13 -11   2    5.87    5.60
 -13 -11   2   -6.92    9.28
 -13 -11   2    0.06    3.17
  13  11  -2    1.31    4.58
 -13  11   2   -0.14    3.83
  13  11  -2   10.96    7.87
 -13  11   2    7.20   14.43
  13  11  -2    1.66   13.04
 -11 -11   2    2.18    8.43
 -11 -11   2    7.66    5.54
 -11 -11   2    1.09    2.80
  11 -11  -2   11.13   12.50
  11 -11  -2    2.96    3.62
  11 -11  -2    4.82    3.29
 -11 -11   2    4.42    3.45
 -11 -11   2  -15.62   14.46
 -11  11   2   18.41   11.60
 -11  11   2    6.81    2.41
  11  11  -2    2.66    3.82
  11  11  -2   -0.08    5.85
 -11  11   2    8.18    6.79
  11  11  -2    5.63    9.55
  11  11  -2    4.73    3.81
 -11  11   2    2.86    3.83
  -9 -11   2  116.17   20.50
  -9 -11   2  120.56   16.49
  -9 -11   2   94.93    8.37
   9 -11  -2  115.31    8.19
  -9 -11   2  105.09   12.31
   9 -11  -2  113.29    9.41
  -9 -11   2   98.67    7.94
   9  11  -2  105.80    9.24
   9  11  -2  122.02   15.08
   9  11  -2  123.65    9.12
  -9  11   2  110.61    7.00
   9  11  -2  108.71   12.48
  -9  11   2  128.77    8.46
  -9  11   2  111.95   14.39
   9  11  -2  126.41   10.10
  -9  11   2  130.86    9.38
  -9  11   2  117.04   16.30
   7 -11  -2  136.59   14.15
  -7 -11   2  134.25   15.63
  -7 -11   2  132.19   12.30
  -7 -11   2  160.79   20.40
   7 -11  -2  120.15   15.85
   7 -11  -2  145.52   10.13
  -7 -11   2  143.35    9.12
  -7 -11   2  155.34    9.66
   7 -11  -2  146.13    9.14
  -7  11   2  153.79   13.11
   7  11  -2  161.80   10.10
   7  11  -2  122.90   14.73
   7  11  -2  143.62   12.59
   7  11  -2  121.03    9.55
  -7  11   2  147.59    9.19
  -7  11   2  134.81   15.98
  -7  11   2  152.42    7.80
  -7  11   2  160.42    9.94
   5 -11  -2    2.84    6.16
  -5 -11   2   -0.27    2.74
  -5 -11   2    1.56    1.76
   5 -11  -2    2.26    1.96
   5 -11  -2    3.08    2.34
  -5 -11   2   15.09    8.45
  -5 -11   2    5.01    5.26
   5 -11  -2    6.50    3.87
   5 -11  -2   -0.56    4.37
   5 -11  -2    3.97    4.25
  -5 -11   2    2.80    1.80
   5  11  -2    4.97    2.55
  -5  11   2    6.85    2.22
   5  11  -2    7.23    6.30
   5  11  -2    3.89    2.12
   5  11  -2    4.23    4.41
   5  11  -2    4.04    2.39
  -5  11   2    0.60    1.99
  -3 -11   2    2.17    4.84
   3 -11  -2    6.99    2.29
   3 -11  -2    6.66    2.44
  -3 -11   2    1.87    2.99
   3 -11  -2    4.33    3.41
   3 -11  -2    4.69    4.42
  -3 -11   2    9.48    4.74
  -3 -11   2    5.71    1.73
   3 -11  -2   -0.15    5.89
   3 -11  -2    0.32    3.59
  -3 -11   2    2.21    1.75
  -3  11   2    2.57    1.76
   3  11  -2   12.77    6.04
   3  11  -2    3.93    2.15
   3  11  -2    5.14    2.46
  -3  11   2    6.48    1.86
   3  11  -2    6.95    4.30
   3  11  -2    5.29    2.19
   1 -11  -2  234.28   16.33
  -1 -11   2  203.27   12.88
   1 -11  -2  248.04   16.92
  -1 -11   2  217.17   15.96
   1 -11  -2  204.53   11.61
  -1 -11   2  179.37   13.96
   1 -11  -2  221.88   14.27
   1 -11  -2  215.55   13.92
   1 -11  -2  203.05   12.49
  -1  11   2  198.11   11.06
   1  11  -2  195.43   10.70
   1  11  -2  208.51   11.57
  -1  11   2  197.77   10.99
   1  11  -2  210.65   11.29
   1 -11   2  254.91   14.73
   1 -11   2  221.06   15.67
  -1 -11  -2  239.43   18.66
   1 -11   2  245.61   14.33
  -1 -11  -2  251.31   12.08
   1 -11   2  231.97   17.09
  -1 -11  -2  227.75   16.36
  -1 -11  -2  261.53   13.74
   1 -11   2  250.88   18.16
   1 -11   2  278.96   20.33
  -1 -11  -2  243.16   15.29
  -1  11  -2  247.83   12.63
  -1  11  -2  271.77   13.78
   1  11   2  254.66   15.30
  -1  11  -2  262.08   13.26
   1  11   2  262.30   16.96
   1  11   2  254.86   13.38
   1  11   2  236.65   13.02
   3 -11   2   71.68   10.18
  -3 -11  -2   64.96    8.19
   3 -11   2   74.03    6.49
   3 -11   2   74.35    5.59
  -3 -11  -2   66.45    5.19
  -3 -11  -2   73.61    5.02
   3 -11   2   74.60    8.58
  -3 -11  -2   75.69   12.34
  -3 -11  -2  101.39   11.27
   3 -11   2   56.05    9.16
   3 -11   2   77.27    7.25
   3 -11   2   83.28   12.19
  -3  11  -2   77.45    6.05
   3  11   2   78.59    6.32
   3  11   2   79.98    8.10
  -3  11  -2   82.30    4.82
   3  11   2   84.30    6.04
   3  11   2   66.77    9.01
  -3  11  -2   62.09    5.29
  -5 -11  -2    4.98    7.83
  -5 -11  -2   -0.10    4.68
   5 -11   2    0.87    4.31
  -5 -11  -2    3.27    3.45
   5 -11   2    4.37    5.39
  -5 -11  -2   -0.08    1.58
   5 -11   2    5.76    8.10
   5 -11   2   -1.18    1.83
  -5 -11  -2    1.67    1.72
   5 -11   2    0.55    2.35
   5  11   2    0.95    2.36
   5  11   2   -0.05    2.18
  -5  11  -2    0.47    2.23
  -5  11  -2   -0.20    2.15
  -7 -11  -2   10.17    2.64
  -7 -11  -2   11.80   12.41
   7 -11   2   -0.81    5.99
  -7 -11  -2    6.57    2.51
  -7 -11  -2    5.28    4.02
   7 -11   2    4.66    9.05
   7 -11   2   13.14    3.87
   7 -11   2    7.79    3.10
  -7 -11  -2    9.55    7.13
  -7  11  -2   10.51    3.55
  -7  11  -2   14.50    2.83
  -7  11  -2    9.60    3.33
   7  11   2   18.58    7.55
  -7  11  -2    9.18    6.11
   7  11   2    9.42    3.42
   7  11   2    7.96    4.95
   7  11   2    6.19    5.20
  -7  11  -2   20.26    9.65
   9 -11   2    7.76    5.12
  -9 -11  -2   13.32    3.41
   9 -11   2   15.38    4.96
  -9 -11  -2   12.17    5.11
   9 -11   2   11.18    3.71
  -9 -11  -2   19.43    3.82
   9 -11   2    4.37   10.26
  -9 -11  -2   18.22    9.39
  -9 -11  -2   33.89   16.38
  -9  11  -2   17.04   11.24
  -9  11  -2   19.34    4.15
   9  11   2   15.03    4.59
  -9  11  -2   20.65    4.61
   9  11   2   24.35    6.52
  -9  11  -2   21.87    3.60
   9  11   2   20.77    9.21
  -9  11  -2    8.82    6.77
 -11 -11  -2   11.30    3.69
 -11 -11  -2   11.72    5.86
  11 -11   2   30.52   16.51
  11 -11   2   23.23   10.09
 -11 -11  -2   49.13   21.07
 -11 -11  -2    7.77   10.98
  11 -11   2    8.74    4.12
  11  11   2   19.08    7.62
  11  11   2   25.12    5.85
 -11  11  -2    4.21    7.51
  11  11   2   16.83   11.83
 -11  11  -2    7.46    4.63
 -11  11  -2   20.11   14.34
 -12 -12   2    4.74   20.60
 -12 -12   2   -4.57    2.84
  12 -12  -2   -6.63   13.59
  12 -12  -2    3.70    3.62
 -12 -12   2   -3.34    8.87
  12 -12  -2   -2.69    3.59
  12  12  -2   -0.35    4.23
 -12  12   2    2.11    2.30
 -12  12   2    1.54   12.79
  12  12  -2    1.59    8.99
 -12  12   2    0.19    3.44
  12  12  -2    5.01    6.66
 -10 -12   2    0.26    2.45
 -10 -12   2   -2.27    8.04
  10 -12  -2    2.07    2.94
  10 -12  -2    9.28   11.78
 -10 -12   2   11.81   15.13
 -10 -12   2    0.15    4.69
 -10 -12   2    5.74    2.98
  10 -12  -2    0.86    3.17
  10  12  -2    1.87    3.44
  10  12  -2   -2.59    5.29
 -10  12   2    2.50    3.04
 -10  12   2   20.19   10.88
 -10  12   2    5.23    6.84
 -10  12   2   -1.29    2.89
  10  12  -2   -0.51    3.13
  10  12  -2    1.07    6.74
  -8 -12   2   34.44    4.39
   8 -12  -2   37.52    5.57
   8 -12  -2   30.30   12.50
  -8 -12   2   44.60   10.65
  -8 -12   2   78.99   17.24
   8 -12  -2   44.37    9.16
  -8 -12   2   30.39    6.75
   8 -12  -2   35.52    4.54
  -8 -12   2   41.13    5.06
   8  12  -2   29.94    4.88
   8  12  -2   42.30   10.61
  -8  12   2   46.61    5.22
   8  12  -2   53.20    8.79
  -8  12   2   39.15    3.34
   8  12  -2   41.21    6.55
  -8  12   2   36.62   12.02
  -8  12   2   43.47    5.28
  -8  12   2   42.16   10.57
   8  12  -2   40.13    5.48
  -6 -12   2  137.85    8.59
  -6 -12   2  129.20    8.58
  -6 -12   2  141.58   20.59
   6 -12  -2  133.17   13.40
  -6 -12   2  141.62   15.50
   6 -12  -2  136.60   13.38
   6 -12  -2  123.17    8.40
   6 -12  -2  111.86   11.28
  -6 -12   2  135.46   21.49
   6 -12  -2  149.06   15.48
   6 -12  -2  124.27   10.33
   6  12  -2  122.52    8.77
   6  12  -2  128.05   14.87
  -6  12   2  129.36    9.07
  -6  12   2  124.24    9.16
   6  12  -2  143.68   12.46
  -4 -12   2   -5.53    4.79
   4 -12  -2    1.33    1.96
   4 -12  -2   -0.98    4.15
   4 -12  -2   -7.89    4.86
  -4 -12   2   -0.25    2.64
   4 -12  -2    2.11    4.58
  -4 -12   2    1.03    2.13
   4 -12  -2    0.86    3.53
   4 -12  -2   -0.27    2.10
  -4 -12   2    7.43    7.36
  -4 -12   2    0.51    1.59
  -4  12   2    0.23    1.73
   4  12  -2   -0.43    4.13
   4  12  -2   -1.25    2.06
  -4  12   2    0.37    1.10
   4  12  -2    0.38    1.58
   2 -12  -2   34.12    4.25
   2 -12  -2   37.08    6.08
  -2 -12   2   36.29    4.75
  -2 -12   2   43.44    9.42
  -2 -12   2   23.79    6.30
   2 -12  -2   48.57    9.53
   2 -12  -2   41.53    5.19
   2 -12  -2   36.10    6.51
   2 -12  -2   55.05    8.47
  -2 -12   2   27.63    4.95
   2  12  -2   40.89    4.33
   2  12  -2   30.78    3.26
   2  12  -2   28.01    7.79
   2  12  -2   34.52    6.43
  -2  12   2   52.93    4.13
  -2  12   2   54.05    4.45
   2  12  -2   35.63    4.04
   0 -12   2  111.25   12.29
   0 -12   2  132.51   13.18
   0 -12   2  111.70    8.23
   0 -12  -2  106.35    7.55
   0 -12  -2  132.95   10.70
   0 -12  -2  112.28    8.91
   0 -12   2  135.23   15.32
   0 -12   2   87.85    8.38
   0 -12  -2  119.00   13.39
   0 -12   2   94.50   10.38
   0 -12  -2  110.86   11.13
   0 -12  -2  109.27   12.70
   0  12  -2  112.83    6.40
   0  12   2  113.25    7.14
   0  12   2  111.27    6.98
   0  12  -2  113.41    7.56
   0  12  -2  122.39    7.31
  -2 -12  -2  290.94   19.93
  -2 -12  -2  328.96   17.34
   2 -12   2  344.36   22.97
   2 -12   2  349.34   19.19
   2 -12   2  350.46   18.92
   2 -12   2  337.46   23.01
  -2 -12  -2  328.16   22.14
  -2 -12  -2  337.51   16.57
   2 -12   2  344.05   22.44
  -2 -12  -2  314.43   25.21
   2 -12   2  345.99   25.50
   2  12   2  361.74   20.22
  -2  12  -2  329.08   17.95
   2  12   2  392.14   22.83
  -2  12  -2  351.51   17.62
   2  12   2  361.86   18.00
  -2  12  -2  332.80   16.66
   4 -12   2    6.35    3.12
   4 -12   2    3.48    8.35
   4 -12   2   16.86    5.28
   4 -12   2   11.20    2.91
   4 -12   2    2.81    5.50
  -4 -12  -2   15.51    2.64
   4 -12   2   11.43    3.29
   4 -12   2   14.48    7.45
  -4 -12  -2   -6.03    6.70
  -4 -12  -2   14.76    2.40
  -4 -12  -2   20.59    7.21
  -4 -12  -2    6.30    3.84
   4  12   2    7.79    4.33
   4  12   2   27.37    7.05
  -4  12  -2   12.18    3.05
  -4  12  -2   19.46    2.40
   4  12   2   12.84    3.34
   4  12   2    5.31    2.83
  -4  12  -2   17.40    3.56
   6 -12   2   -7.47    8.75
  -6 -12  -2   -2.47    3.66
   6 -12   2   -0.77    4.91
  -6 -12  -2    5.49   10.31
   6 -12   2   -0.70    5.97
   6 -12   2    2.81    2.58
  -6 -12  -2    1.09    1.88
  -6 -12  -2    0.58    2.07
  -6 -12  -2    4.69    6.46
   6 -12   2    1.98    2.94
   6  12   2   -0.65    2.57
  -6  12  -2   -0.61    2.67
  -6  12  -2    0.01    2.65
   6  12   2    3.84    3.31
  -6  12  -2    2.64    1.88
  -8 -12  -2   17.34   14.46
  -8 -12  -2   20.56    9.19
  -8 -12  -2   21.23    3.65
   8 -12   2   17.09    3.70
  -8 -12  -2   13.86    5.68
  -8 -12  -2   17.27    3.64
   8 -12   2   12.91    5.51
  -8  12  -2   21.52    7.45
  -8  12  -2   23.02    3.47
   8  12   2    8.44    3.88
   8  12   2    8.16    7.83
  -8  12  -2   10.58   10.08
  -8  12  -2   20.45    4.01
   8  12   2   26.78    6.46
  -8  12  -2    8.25    4.13
 -10 -12  -2   27.78    7.68
  10 -12   2   40.30   10.77
  10 -12   2   29.31   16.83
 -10 -12  -2   34.36    4.70
 -10 -12  -2   16.73   20.42
  10 -12   2   25.84    4.94
 -10 -12  -2   21.23   11.01
 -10 -12  -2   27.34    4.97
 -10  12  -2   27.80   13.70
  10  12   2   33.68   11.63
 -10  12  -2   28.92    4.32
 -10  12  -2   33.55    9.69
  10  12   2   29.77    5.95
 -10  12  -2   29.45    5.57
  10  12   2   28.90    7.68
  11 -13  -2    7.44    4.26
 -11 -13   2   15.36    4.11
  11 -13  -2    9.06    4.03
 -11 -13   2   -8.74   18.85
  11 -13  -2   17.21   14.47
 -11 -13   2    9.98    6.19
 -11 -13   2   12.24   11.09
  11  13  -2   13.62   11.88
 -11  13   2    1.63   13.08
  11  13  -2   14.72    7.72
 -11  13   2   10.64    5.21
  11  13  -2   11.24    4.93
 -11  13   2    9.35    2.63
   9 -13  -2   -8.81   11.82
  -9 -13   2  -21.36   13.42
   9 -13  -2   -1.53    3.03
  -9 -13   2    1.54    2.42
   9 -13  -2    4.42    3.03
  -9 -13   2   -2.11    4.42
  -9 -13   2    2.91    8.53
   9  13  -2   -3.44    5.53
  -9  13   2   -0.03    2.82
   9  13  -2   -0.71    3.06
   9  13  -2   16.36    9.77
  -9  13   2    1.88    1.48
  -9  13   2  -12.58    9.21
   7 -13  -2  122.40    9.31
   7 -13  -2   96.06   12.78
  -7 -13   2   88.25   11.03
   7 -13  -2  102.12   13.66
  -7 -13   2  131.46    8.46
   7 -13  -2  129.22   17.54
  -7 -13   2   91.33   14.40
  -7 -13   2  126.73    8.26
  -7 -13   2  104.61   19.24
   7 -13  -2   94.78   10.93
   7 -13  -2  115.05    8.07
   7  13  -2  135.79    9.40
   7  13  -2  115.25   11.34
  -7  13   2  119.42    8.97
   7  13  -2  106.48   12.07
   7  13  -2  102.29    8.45
   7  13  -2   81.54   13.64
  -7  13   2  115.32    8.16
  -5 -13   2  106.17   12.03
  -5 -13   2  152.55   15.78
  -5 -13   2  135.64    8.80
  -5 -13   2  168.77   20.24
  -5 -13   2  134.07    8.39
   5 -13  -2  129.19    8.57
   5 -13  -2  123.41    9.55
   5 -13  -2  118.21   13.51
   5 -13  -2  141.42   10.70
   5 -13  -2  137.14   11.41
   5  13  -2  141.33   13.96
  -5  13   2  128.36    8.37
   5  13  -2  120.09   12.57
  -5  13   2  135.17    8.20
   5  13  -2  129.41    9.61
   5  13  -2  116.71    8.37
  -3 -13   2   -1.08    1.38
   3 -13  -2    6.89    4.54
  -3 -13   2   -3.83    6.84
   3 -13  -2    1.96    2.53
   3 -13  -2    4.17    3.99
   3 -13  -2    3.53    5.19
   3 -13  -2    1.81    2.28
  -3 -13   2    1.64    3.34
  -3 -13   2    0.63    2.20
   3 -13  -2    0.46    6.09
  -3  13   2    1.67    1.98
   3  13  -2   -0.06    4.16
   3  13  -2    0.43    2.17
   3  13  -2    1.53    2.28
   3  13  -2    1.84    1.66
  -1 -13   2   -1.55    4.09
   1 -13  -2   -0.58    3.76
  -1 -13   2    8.32    5.81
  -1 -13   2    1.60    7.36
  -1 -13   2    1.94    2.38
   1 -13  -2    6.27    6.59
   1 -13  -2   13.68    6.67
  -1 -13   2    0.10    4.53
  -1 -13   2   -0.19    2.74
   1 -13  -2    2.56    4.21
   1 -13  -2   -1.51    1.94
   1 -13  -2    1.67    2.61
  -1  13   2   -0.06    1.83
   1  13  -2   -0.91    2.03
   1  13  -2   -0.41    1.20
   1  13  -2    1.55    2.23
  -1 -13  -2   49.34   10.70
  -1 -13  -2   40.26    6.21
   1 -13   2   53.67    5.79
  -1 -13  -2   63.84    9.39
   1 -13   2   38.16    8.88
   1 -13   2   54.88    6.87
   1 -13   2   57.22   11.91
   1 -13   2   33.43    8.00
  -1 -13  -2   43.91    4.92
   1  13   2   61.30    5.29
  -1  13  -2   50.20    3.57
  -1  13  -2   56.60    5.52
  -1  13  -2   49.95    4.70
  -3 -13  -2   48.88    3.73
   3 -13   2   45.04    9.85
   3 -13   2   41.11    5.30
   3 -13   2   34.18    8.45
   3 -13   2   43.05    7.21
   3 -13   2   50.50    7.92
  -3 -13  -2   50.52    4.72
   3 -13   2   58.01   13.00
  -3 -13  -2   43.95    8.85
  -3 -13  -2   40.44    7.32
  -3 -13  -2   48.00   11.48
   3  13   2   48.45    8.73
  -3  13  -2   51.26    3.57
  -3  13  -2   50.56    4.98
  -3  13  -2   55.00    5.55
   3  13   2   43.24    5.16
   3  13   2   38.08    6.54
   5 -13   2    6.41    6.26
  -5 -13  -2    3.06    6.57
   5 -13   2    7.11    5.06
   5 -13   2   12.75   10.44
  -5 -13  -2    1.58    3.09
   5 -13   2    1.99    3.01
   5 -13   2    4.59    2.98
   5 -13   2    6.68    7.53
  -5 -13  -2    4.39    4.15
  -5 -13  -2    0.27    9.78
  -5 -13  -2    4.71    2.37
  -5  13  -2    4.05    2.74
   5  13   2    7.39    3.35
   5  13   2    1.55    2.60
  -5  13  -2    3.35    1.81
  -5  13  -2    3.73    2.28
  -5  13  -2    0.37    2.43
  -7 -13  -2   -2.14    4.17
  -7 -13  -2    1.59    7.06
  -7 -13  -2    8.33    2.89
   7 -13   2    4.74    4.28
   7 -13   2    0.44    5.30
   7 -13   2    2.56    3.04
  -7 -13  -2    2.46    2.29
   7 -13   2   -5.89    7.33
  -7 -13  -2   -1.53   12.28
  -7  13  -2    5.72    2.96
   7  13   2    8.27    4.56
   7  13   2    8.91    6.93
  -7  13  -2    3.69    3.10
   7  13   2    9.96    3.75
  -7  13  -2    1.01    3.45
  -9 -13  -2   12.21    3.48
  -9 -13  -2    8.10    5.63
  -9 -13  -2   26.18   11.41
   9 -13   2   11.81    3.91
  -9 -13  -2  -20.81   16.50
   9 -13   2   26.16   14.97
   9 -13   2   15.92   10.05
  -9 -13  -2   11.97    3.39
   9  13   2   26.34   10.51
  -9  13  -2   19.97   13.06
  -9  13  -2   10.44    3.99
   9  13   2    5.73    5.83
   9  13   2   17.83    5.07
  -9  13  -2   20.90    8.44
  -9  13  -2   14.87    3.14
  10 -14  -2   13.67   17.62
  10 -14  -2   28.19    6.54
 -10 -14   2   37.79   21.55
 -10 -14   2   21.75   11.56
 -10 -14   2   27.51    8.42
 -10 -14   2   23.94    4.82
  10 -14  -2   22.35    4.60
 -10  14   2   25.88    2.90
  10  14  -2   18.92   11.90
  10  14  -2   32.50    6.28
 -10  14   2   19.71    4.70
  10  14  -2   28.20    8.50
  -8 -14   2    1.56    3.05
   8 -14  -2   -0.64    7.16
   8 -14  -2    0.76   10.49
  -8 -14   2    5.62    8.32
   8 -14  -2    3.92    5.17
   8 -14  -2    1.61    2.85
  -8 -14   2    4.50    4.75
   8 -14  -2    3.35    3.21
  -8 -14   2   17.06   15.14
  -8 -14   2    2.17    2.35
   8  14  -2    5.57    6.23
  -8  14   2    7.70    3.51
   8  14  -2    5.11    3.07
   8  14  -2  -14.33    8.67
   8  14  -2    8.42    4.01
   6 -14  -2  153.20   11.58
   6 -14  -2  157.99   13.65
   6 -14  -2  161.20   11.99
   6 -14  -2  173.77   10.74
   6 -14  -2  168.17   17.11
  -6 -14   2  188.89   11.22
   6 -14  -2  187.75   16.81
   6 -14  -2  166.06   19.88
  -6 -14   2  186.83   19.07
  -6 -14   2  256.67   30.94
  -6 -14   2  180.35   10.63
  -6 -14   2  176.86   14.97
   6  14  -2  175.11   18.33
  -6  14   2  179.85   10.51
   6  14  -2  186.55   11.70
   6  14  -2  155.54   10.69
   6  14  -2  148.15   15.04
  -4 -14   2  131.18    8.56
  -4 -14   2  113.82   13.98
   4 -14  -2  117.71    9.01
  -4 -14   2  115.82    7.66
  -4 -14   2  138.00   18.44
   4 -14  -2   99.93   12.54
   4 -14  -2  141.67   13.89
  -4 -14   2  121.80    9.64
   4 -14  -2  106.28   11.21
  -4 -14   2  132.70   11.74
   4 -14  -2  108.86    9.25
   4 -14  -2  141.69   16.62
   4  14  -2  129.02    8.46
   4  14  -2  110.73    7.63
  -4  14   2  113.74    7.78
   4  14  -2  122.17    9.55
   4  14  -2  135.27   15.74
   4  14  -2  127.55   12.98
  -4  14   2  119.78    8.17
  -2 -14   2    6.60    6.45
  -2 -14   2    3.08    5.87
   2 -14  -2    5.78    6.13
  -2 -14   2   10.93    9.68
   2 -14  -2   -2.60    3.91
  -2 -14   2   -0.19    7.71
   2 -14  -2    1.98    3.10
  -2 -14   2    3.99    3.68
   2 -14  -2    5.17    2.64
  -2 -14   2    5.24    3.20
  -2  14   2    8.31    2.46
   2  14  -2    5.78    1.74
   2  14  -2    8.63    2.91
   2  14  -2    6.44    3.10
   0 -14  -2   -1.09    4.56
   0 -14   2   -9.94    7.94
   0 -14   2    2.18    6.98
   0 -14   2    1.76    5.65
   0 -14   2   -1.30    5.18
   0 -14  -2   -0.28    2.19
   0 -14  -2   -4.81    7.43
   0 -14   2   -1.22    2.43
   0 -14  -2    0.47    3.30
   0 -14   2    2.23    3.31
   0  14  -2    0.94    2.37
   0  14  -2   -0.65    1.08
   0  14   2   -1.36    2.04
   0  14  -2   -3.77    1.99
  -2 -14  -2   83.58   10.32
   2 -14   2  101.27    9.31
   2 -14   2  131.57   17.65
   2 -14   2  109.98    9.04
  -2 -14  -2  104.98   13.21
   2 -14   2  105.61   11.53
  -2 -14  -2  101.67   16.29
   2 -14   2  130.66   15.04
   2 -14   2   97.19   12.98
  -2 -14  -2  111.67    5.91
  -2 -14  -2  106.27    8.23
  -2  14  -2  110.90    6.12
  -2  14  -2  116.35    8.45
   2  14   2  132.09    8.27
  -2  14  -2  126.50   12.86
  -4 -14  -2   75.67    5.73
   4 -14   2   50.06    8.53
   4 -14   2   49.40    6.39
   4 -14   2   53.58    6.78
  -4 -14  -2   70.67   11.72
  -4 -14  -2   66.75    4.77
  -4 -14  -2   58.49   14.41
   4 -14   2   57.29   11.83
  -4 -14  -2   54.69    8.37
  -4  14  -2   56.27    6.30
  -4  14  -2   64.61    6.04
   4  14   2   65.35    8.60
   4  14   2   65.94    6.85
  -4  14  -2   64.34    4.21
   4  14   2   54.10    6.23
  -4  14  -2   67.01    4.51
   4  14   2   67.89   10.65
   4  14   2   68.18    5.73
   6 -14   2    3.88    3.07
   6 -14   2   -1.36    8.11
   6 -14   2   18.35   12.96
  -6 -14  -2   -6.19    5.97
   6 -14   2   -5.41    6.18
   6 -14   2    5.85    5.95
  -6 -14  -2    0.85    4.12
   6 -14   2   -0.97    3.10
   6 -14   2   -0.60    4.12
  -6 -14  -2   -5.13   12.33
  -6 -14  -2   -1.80    2.18
  -6 -14  -2   -0.72    1.84
  -6  14  -2    2.17    2.68
   6  14   2   -0.04    3.15
  -6  14  -2    0.63    1.73
  -6  14  -2    0.75    1.69
   8 -14   2   12.91    5.15
   8 -14   2   15.12   15.58
  -8 -14  -2    5.50    9.01
   8 -14   2   -3.12    9.52
  -8 -14  -2    0.16   17.14
  -8 -14  -2   14.05    3.51
  -8 -14  -2   11.14    3.21
   8 -14   2   10.25    6.28
  -8 -14  -2   12.88    5.83
   8 -14   2   10.21    3.80
   8  14   2   20.14    9.39
  -8  14  -2    7.03    3.90
   8  14   2   17.50    6.49
  -8  14  -2   15.67    2.88
   8  14   2    9.47    4.39
  10 -14   2   19.74   20.06
 -10 -14  -2   -9.76   23.56
 -10 -14  -2    9.34    6.01
 -10 -14  -2   21.42    4.37
  10 -14   2   12.22    4.43
  10  14   2   13.39    5.29
 -10  14  -2   28.34    5.90
 -10  14  -2   15.62    3.44
  10  14   2    3.40   10.94
   9 -15  -2    4.76    4.82
   9 -15  -2    2.17    3.12
  -9 -15   2    8.60   10.65
  -9 -15   2    3.44    3.42
  -9 -15   2  -25.68   17.25
  -9 -15   2    1.75    2.53
   9 -15  -2   10.25   11.53
   9  15  -2   -2.45    3.65
   9  15  -2   -9.53   10.75
  -9  15   2    3.94    3.66
   9  15  -2   -2.92    6.18
   7 -15  -2   -7.75    7.51
  -7 -15   2   -0.35    3.05
  -7 -15   2    1.41   14.34
  -7 -15   2   -1.49    7.75
   7 -15  -2   11.45    6.02
   7 -15  -2    2.96    3.38
   7 -15  -2    2.47    3.08
  -7 -15   2   -0.47    4.53
  -7 -15   2    2.39    2.25
   7 -15  -2    4.83    3.31
   7 -15  -2  -17.76   10.35
   7  15  -2    0.01    3.40
  -7  15   2    2.66    2.76
   7  15  -2    2.14    2.70
   7  15  -2   -0.75    5.61
   7  15  -2   -1.71    9.47
  -5 -15   2   76.23   10.33
  -5 -15   2   99.88    8.13
   5 -15  -2   63.02    7.62
   5 -15  -2   85.23    7.98
  -5 -15   2   89.47    6.59
   5 -15  -2   76.97   12.14
  -5 -15   2  103.32   14.09
   5 -15  -2  112.30   17.69
   5 -15  -2   86.79   10.63
  -5 -15   2   89.19   19.80
   5  15  -2   84.10    6.75
   5  15  -2   71.04   10.44
   5  15  -2  102.35    8.61
   5  15  -2   96.58   13.43
  -5  15   2  102.73    6.83
   3 -15  -2   36.13    5.60
   3 -15  -2   28.73    6.74
   3 -15  -2   42.22   11.36
   3 -15  -2   38.85    9.42
  -3 -15   2   20.30    8.99
  -3 -15   2   38.96    8.89
  -3 -15   2   30.60    5.98
   3 -15  -2   45.81    8.66
  -3 -15   2   33.90    5.13
   3 -15  -2   46.46    5.88
   3  15  -2   35.60    4.55
  -3  15   2   37.21    4.22
   3  15  -2   39.91    3.89
   1 -15  -2    0.86    4.77
  -1 -15   2   -7.71    7.63
   1 -15  -2  -10.02    7.16
  -1 -15   2   -1.93    3.08
   1 -15  -2    0.56    2.38
   1 -15  -2   12.90    8.51
  -1 -15   2    0.21    5.08
   1 -15  -2    0.87    2.91
  -1 -15   2    0.77    2.87
   1 -15  -2    4.92    5.48
  -1  15   2    1.40    2.10
   1  15  -2    1.42    1.39
  -1  15   2   -3.37    1.96
   1  15  -2   -1.96    2.04
   1  15  -2    0.19    2.39
   1 -15   2   -3.08    4.95
  -1 -15  -2    5.65    5.75
  -1 -15  -2   -2.71    8.01
  -1 -15  -2  -16.82    6.87
   1 -15   2    2.21    7.96
   1 -15   2    1.34    3.02
  -1 -15  -2   -1.09    5.22
  -1 -15  -2    3.29    2.60
   1 -15   2    8.22    4.10
  -1 -15  -2    1.20    3.43
   1  15   2    2.39    2.56
  -1  15  -2    1.41    2.68
  -1  15  -2    3.55    1.17
   1  15   2    1.03    3.32
  -3 -15  -2   13.21    3.76
   3 -15   2    8.05    6.01
   3 -15   2   11.87    3.94
   3 -15   2    9.42    4.16
  -3 -15  -2   10.37    5.20
  -3 -15  -2   10.81    1.80
  -3 -15  -2   10.34    7.14
  -3 -15  -2    8.49   10.14
   3 -15   2    6.47    8.70
   3  15   2   10.77    5.50
   3  15   2   12.32    3.53
   3  15   2    0.45    8.21
  -3  15  -2   15.24    3.22
  -3  15  -2    6.55    3.21
  -3  15  -2    9.83    1.48
  -3  15  -2   14.11    1.79
  -5 -15  -2   28.03    9.49
   5 -15   2   32.14    9.45
  -5 -15  -2   28.96    4.15
   5 -15   2   26.19    7.50
   5 -15   2   39.39   12.07
   5 -15   2   16.71   10.14
  -5 -15  -2   24.80    7.06
  -5 -15  -2   27.83   14.24
   5 -15   2   15.11    4.50
   5 -15   2   18.04    6.98
   5  15   2   24.94    9.77
  -5  15  -2   27.75    2.61
   5  15   2   32.33    5.12
  -5  15  -2   18.45    4.02
   5  15   2   22.66    6.37
  -5  15  -2   24.44    2.73
  -7 -15  -2  -14.07   15.90
   7 -15   2    3.46    5.82
  -7 -15  -2    2.94    2.79
  -7 -15  -2    9.01    2.76
   7 -15   2    0.94    9.58
   7 -15   2    3.92    3.81
   7 -15   2    0.30    3.86
  -7 -15  -2    4.46    5.37
   7 -15   2    6.98    3.56
  -7 -15  -2   19.87   10.39
  -7  15  -2    7.27    2.18
  -7  15  -2    8.13    2.31
  -7  15  -2    7.42    3.49
   7  15   2    5.72    4.08
  -9 -15  -2   22.22   23.23
   9 -15   2   11.83   19.27
  -8 -16   2   -0.23    2.44
  -8 -16   2   43.30   19.77
   8 -16  -2   -4.07    5.77
  -8 -16   2    3.85    5.48
   8 -16  -2   -2.27    3.25
  -8 -16   2    0.12    3.19
   8 -16  -2   -3.82    9.16
   8  16  -2   14.97   12.53
  -8  16   2   -1.65    2.75
   8  16  -2   -2.52    3.63
   6 -16  -2   -0.99    7.71
   6 -16  -2    0.88   13.41
  -6 -16   2    9.45    2.68
   6 -16  -2    8.34    4.01
  -6 -16   2    3.10   13.71
   6 -16  -2    5.43    4.06
  -6 -16   2   15.93    8.88
  -6 -16   2    2.09    3.33
  -6 -16   2    2.75    4.73
   6 -16  -2    0.97    5.07
   6  16  -2   12.18   11.15
  -6  16   2    4.29    2.81
   6  16  -2   -0.04    6.20
   6  16  -2    3.31    2.56
   6  16  -2    7.28    3.88
   4 -16  -2   53.19    8.81
  -4 -16   2   69.05   12.18
   4 -16  -2   73.77   14.46
   4 -16  -2   55.03    7.24
   4 -16  -2   57.97   11.74
  -4 -16   2   71.54   10.21
   4 -16  -2   51.20    6.71
  -4 -16   2   54.78   15.04
  -4 -16   2   38.57    5.98
  -4  16   2   57.86    5.43
   4  16  -2   62.42    6.64
   4  16  -2   76.13   13.97
   4  16  -2   53.52    5.00
   4  16  -2   53.54    9.57
  -2 -16   2   28.65    5.12
   2 -16  -2   23.96    5.34
   2 -16  -2   18.13   10.06
  -2 -16   2   21.29    5.96
   2 -16  -2   17.50    6.41
   2 -16  -2   28.11    4.67
  -2 -16   2   29.65   12.38
  -2 -16   2   25.97    8.23
  -2 -16   2   24.13   12.88
  -2 -16   2   29.55    9.35
   2  16  -2   25.29    4.39
   2  16  -2   36.24    3.27
  -2  16   2   25.92    3.87
   0 -16   2   18.39   12.00
   0 -16   2    0.03    3.51
   0 -16  -2   -8.25    8.51
   0 -16   2    5.60    5.87
   0 -16  -2    0.64    5.65
   0 -16   2   -1.46    2.72
   0 -16  -2   -0.61    3.58
   0 -16   2    7.68    8.81
   0 -16   2    2.75    7.09
   0 -16  -2    0.33    2.61
   0  16  -2    0.05    1.07
   0  16   2    0.87    2.51
   0  16  -2   -1.35    2.61
  -2 -16  -2   21.55   10.67
   2 -16   2    1.35    3.78
   2 -16   2    2.29    5.83
   2 -16   2   20.16   12.58
  -2 -16  -2   11.48    7.38
   2 -16   2    8.78   10.07
  -2 -16  -2   17.54   11.48
  -2 -16  -2   -0.21    2.67
   2 -16   2    5.06    7.54
  -2 -16  -2   -1.11    4.04
   2 -16   2    4.74    3.77
  -2  16  -2    1.31    2.64
   2  16   2    3.60    3.10
  -4 -16  -2   10.49    8.37
  -4 -16  -2   20.38    4.39
  -4 -16  -2    8.63    5.37
   4 -16   2    6.64    9.37
   4 -16   2   15.98    5.06
  -4 -16  -2   15.95    2.35
   4 -16   2    5.29   13.09
  -4 -16  -2    6.15   12.04
   4 -16   2   19.49    4.63
   4 -16   2   26.66    7.52
  -4  16  -2    8.62    3.27
   4  16   2    9.10    5.72
   4  16   2    3.49    8.54
   4  16   2   21.04    4.53
   6 -16   2   33.79   17.73
   6 -16   2   25.67    8.70
  -6 -16  -2   42.37   19.63
   6 -16   2   27.14    5.73
  -6 -16  -2   21.17    3.26
  -6 -16  -2   17.17    6.74
   6 -16   2   28.36    8.27
   6 -16   2   30.19   11.69
  -6 -16  -2   24.72    4.37
  -6 -16  -2   23.40   12.50
  -6  16  -2   26.88    2.57
   6  16   2   18.72   10.52
   6  16   2   23.71    7.90
   6  16   2   19.55    4.98
  -6  16  -2   20.35    2.27
  -6  16  -2   33.55    4.91
  -7 -17   2   -2.86    5.14
   7 -17  -2   22.10   10.72
  -7 -17   2    5.83   18.10
  -7 -17   2    2.04    2.43
   7 -17  -2    0.01    3.86
   7 -17  -2   -1.39    3.49
  -7 -17   2    4.57    3.73
  -7  17   2    2.30    3.05
   7  17  -2    2.79   12.75
   7  17  -2    5.04    4.12
   5 -17  -2    4.97    6.50
  -5 -17   2   -2.45   14.49
  -5 -17   2   -0.95    4.63
   5 -17  -2   -1.32    9.31
   5 -17  -2    1.13    3.69
  -5 -17   2    2.15    3.48
   5 -17  -2    5.30    3.59
  -5 -17   2   -2.78    7.50
   5  17  -2    8.95    4.16
  -5  17   2    1.33    2.68
   5  17  -2    8.36    6.85
   5  17  -2   12.18   11.65
   3 -17  -2   31.01   13.73
  -3 -17   2   60.42   11.59
  -3 -17   2   40.51   16.25
   3 -17  -2   55.25    9.51
  -3 -17   2   39.93    8.53
  -3 -17   2   37.15   16.92
   3 -17  -2   44.65    7.15
   3 -17  -2   51.11    6.86
  -3 -17   2   56.50    7.56
   3 -17  -2   25.42   11.16
   3  17  -2   56.01    6.16
  -3  17   2   56.39    5.53
   1 -17  -2   15.23    5.08
   1 -17  -2    4.17   11.81
  -1 -17   2   19.26   12.74
  -1 -17   2   32.29    6.38
  -1 -17   2    9.34    7.44
   1 -17  -2   22.14    4.68
   1 -17  -2   22.31    7.95
   1 -17  -2   38.15   13.97
  -1 -17   2   19.79    6.06
   1  17  -2   21.23    4.05
  -1  17   2   30.80    4.46
  -1 -17  -2    0.99    3.93
   1 -17   2   -1.66    3.56
   1 -17   2    2.45    6.11
   1 -17   2    2.26    3.30
   1 -17   2   -8.05    7.19
  -1 -17  -2   -2.38   12.13
  -1 -17  -2    6.98   10.97
  -1 -17  -2    1.10    3.11
   1 -17   2    8.00   15.58
  -1 -17  -2   -7.86    5.26
  -1  17  -2   -1.78    2.47
   1  17   2   -2.74    2.59
  -3 -17  -2    8.04   12.41
  -3 -17  -2   18.41    8.71
  -3 -17  -2    2.83    3.09
  -3 -17  -2    6.00    5.26
   3 -17   2   -2.39    3.60
   3 -17   2    2.86    3.74
   3 -17   2    5.59   14.53
   3 -17   2    7.84    6.64
   3 -17   2   -5.77    9.56
   3  17   2    3.20    3.30
  -3  17  -2    4.50    3.13
   5 -17   2   12.42   17.54
  -5 -17  -2   23.13   19.59
   5 -17   2    9.03    4.91
  -5 -17  -2   13.50    2.45
  -5 -17  -2   13.90    8.49
   5 -17   2    2.54   11.41
  -5 -17  -2    9.87    4.03
   5  17   2   20.39    4.82
   5  17   2    5.28   10.26
  -5  17  -2   11.36    3.79
  -4 -18   2    8.14    5.82
   4 -18  -2    0.46    4.69
   4 -18  -2    7.58    9.90
   4 -18  -2   -0.34    3.23
   4  18  -2    6.83    4.00
  -4  18   2   -0.56    2.82
   2 -18  -2   40.35    6.10
  -2 -18   2   42.96    6.86
   2 -18  -2   39.64   12.66
  -2 -18   2   46.15   18.01
  -2 -18   2   54.64   17.14
   2 -18  -2   36.67    6.82
   2  18  -2   31.13    5.21
  -2  18   2   39.22    5.03
   0 -18   2    5.72    4.29
   0 -18   2   18.42   14.74
   0 -18  -2   10.70    4.03
   0 -18  -2   19.57    6.16
   0 -18  -2   30.37   13.10
   0 -18   2   14.78    8.41
   0 -18   2   33.04   16.41
   0  18   2   11.69    3.56
   0  18  -2   10.61    3.98
  -2 -18  -2  -15.10   14.80
   2 -18   2  -13.61   16.99
   2 -18   2  -14.73   12.45
   2 -18   2    3.04    4.33
  -2 -18  -2    3.85    3.50
   2 -18   2    0.39    4.41
  -2 -18  -2    1.29    4.78
   2  18   2    5.11    3.48
  -2  18  -2   -3.62    2.93
   4 -18   2    3.43    4.30
 -16   0   3    4.55    9.09
  16   0  -3    8.67   10.60
  16   0  -3    1.17    7.18
  16   0  -3    2.61    4.00
 -16   0   3   28.74   18.09
 -16   0   3   -3.06    4.16
 -14   0   3    5.52    7.45
 -14   0   3   12.44    9.62
  14   0  -3    1.86    3.50
 -14   0   3   -3.54    2.13
 -14   0   3    1.73    3.38
  14   0  -3    1.57    6.21
  14   0  -3   -1.34    7.36
  12   0  -3   -6.47    6.61
 -12   0   3    2.11    9.14
 -12   0   3    1.14    1.62
  12   0  -3    3.56    3.22
  12   0  -3    1.84    2.69
  12   0  -3   -0.48    2.65
 -12   0   3   -0.21    2.64
 -12   0   3   -0.69    2.09
  12   0  -3    5.19    5.32
 -12   0   3   -0.27    5.42
  10   0  -3   -0.86    2.13
  10   0  -3    0.91    4.17
 -10   0   3    1.64    5.14
  10   0  -3    1.63    1.90
 -10   0   3    3.60    2.49
 -10   0   3    0.17    1.68
 -10   0   3    3.13    1.94
  10   0  -3    1.11    3.94
 -10   0   3   -0.35    4.12
  10   0  -3    0.18    2.30
   8   0  -3   -3.10    3.89
  -8   0   3    1.02    1.41
   8   0  -3   -0.12    2.80
   8   0  -3    0.37    1.82
  -8   0   3   -0.35    1.38
  -8   0   3    0.74    1.68
  -8   0   3   -3.28    2.79
   8   0  -3    0.85    1.35
   8   0  -3    1.01    2.05
  -8   0   3    2.90    4.18
  -6   0   3   -0.16    1.18
   6   0  -3   -2.39    1.77
   6   0  -3    1.69    2.13
  -6   0   3    1.55    1.05
   6   0  -3    1.07    1.09
  -6   0   3   -2.34    2.85
  -6   0   3    0.69    1.07
   6   0  -3   -0.24    1.08
  -6   0   3    1.40    2.39
   6   0  -3    0.62    1.31
  -4   0   3    1.27    0.80
  -4   0   3   -0.69    0.49
   4   0  -3    0.57    0.78
  -4   0   3    1.08    1.95
   4   0  -3    0.38    1.81
  -4   0   3   -0.05    0.68
   4   0  -3    0.63    0.84
   4   0  -3    0.19    1.30
   4   0  -3    0.87    0.66
  -4   0   3    1.76    1.49
  -2   0   3    0.22    1.08
   2   0  -3    0.01    0.43
  -2   0   3    0.68    0.51
   2   0  -3   -0.05    0.43
   2   0  -3    0.88    0.35
  -2   0   3    0.90    0.73
   2   0  -3   -0.38    1.05
  -2   0   3   -0.06    0.38
  -2   0   3   -0.27    0.30
   0   0  -3   -0.08    0.27
   0   0  -3    0.80    0.34
   0   0   3   -0.32    0.54
   0   0  -3    0.40    0.56
   0   0   3    0.97    0.97
   0   0   3    0.04    0.30
   0   0  -3    0.42    0.86
   0   0   3    0.24    0.29
   2   0   3    0.46    0.58
  -2   0  -3    1.40    0.62
   2   0   3   -0.80    0.45
  -2   0  -3    0.04    0.60
  -2   0  -3   -1.13    1.03
  -2   0  -3   -0.61    1.59
  -4   0  -3    1.05    3.04
  -4   0  -3    0.63    0.92
  -4   0  -3   -0.21    1.93
  -4   0  -3   -0.13    1.00
   4   0   3   -0.37    0.99
   4   0   3    0.00    0.91
   4   0   3   -0.28    1.93
   4   0   3    1.02    3.07
   6   0   3    2.32    4.13
  -6   0  -3   -1.56    2.70
  -6   0  -3   -0.46    1.50
   6   0   3    0.76    1.42
  -6   0  -3   -0.76    1.31
   6   0   3    0.93    1.33
   6   0   3    0.35    2.71
  -6   0  -3   -0.24    1.21
  -6   0  -3   -1.17    3.24
   8   0   3   -1.24    1.87
  -8   0  -3   -0.42    1.70
  -8   0  -3    0.06    1.68
   8   0   3    0.51    1.63
   8   0   3    5.11    6.00
  -8   0  -3   -0.37    1.88
  -8   0  -3    1.02    4.06
   8   0   3   -0.55    3.69
  -8   0  -3    5.59    5.20
 -10   0  -3   -2.28    7.73
  10   0   3   -3.83    4.76
 -10   0  -3    0.37    1.93
  10   0   3    1.07    2.23
 -10   0  -3   -0.32    2.55
 -10   0  -3    3.07    5.18
  10   0   3    4.57    2.87
  10   0   3   -1.10    7.16
 -12   0  -3   -1.59    6.56
  12   0   3    0.02    9.68
 -12   0  -3   -5.69    2.97
  12   0   3    2.90    2.99
 -12   0  -3   -0.83    2.54
  12   0   3    3.72    6.55
 -12   0  -3  -10.72   10.90
  14   0   3    1.98    3.87
 -14   0  -3   -1.83    2.79
  14   0   3    4.30   10.34
 -14   0  -3  -14.15   14.98
 -14   0  -3    1.50    8.11
 -14   0  -3   -1.79    4.07
  14   0   3   -2.21    6.70
 -15  -1   3   35.76   17.29
 -15  -1   3    9.53    4.78
 -15  -1   3    8.42    8.86
 -15  -1   3   26.43    4.57
  15  -1  -3   17.90    4.51
 -15   1   3   17.96    5.29
 -15   1   3   23.93   10.28
  15   1  -3   31.11    8.18
  15   1  -3   44.15   13.45
 -15   1   3   31.56   16.35
  15   1  -3   16.90    4.62
  13  -1  -3    5.13    8.76
  13  -1  -3   20.19    5.00
 -13  -1   3   13.00    3.35
  13  -1  -3   18.53    4.00
 -13  -1   3   17.70    5.04
 -13  -1   3   28.52   12.28
  13  -1  -3   17.41    7.17
 -13  -1   3   14.22    3.53
 -13  -1   3   15.93    8.17
 -13   1   3   17.73    3.54
  13   1  -3   23.79    7.29
 -13   1   3   19.09    3.62
 -13   1   3    6.22    6.72
  13   1  -3   24.10    5.38
 -13   1   3    6.90    3.60
  13   1  -3   19.84    4.33
 -11  -1   3  515.77   32.19
  11  -1  -3  570.91   31.00
 -11  -1   3  519.27   35.84
  11  -1  -3  504.88   28.25
  11  -1  -3  591.86   34.06
 -11  -1   3  537.40   26.51
 -11  -1   3  493.79   28.25
  11  -1  -3  524.68   28.18
 -11  -1   3  534.26   26.94
  11  -1  -3  564.85   27.10
  11   1  -3  505.75   32.91
 -11   1   3  521.63   26.41
 -11   1   3  509.88   26.75
  11   1  -3  568.73   27.23
  11   1  -3  550.73   28.55
  11   1  -3  523.76   28.74
 -11   1   3  461.89   33.75
 -11   1   3  502.25   34.89
 -11   1   3  533.30   28.20
   9  -1  -3    3.70    2.48
  -9  -1   3    5.71    1.84
  -9  -1   3    1.78    4.13
   9  -1  -3    1.77    3.74
  -9  -1   3    0.56    2.09
  -9  -1   3    3.14    1.76
  -9  -1   3   -6.02    5.05
   9  -1  -3    3.54    1.92
   9  -1  -3    0.83    2.06
   9  -1  -3   -1.36    4.86
   9   1  -3    3.06    5.34
  -9   1   3    1.76    2.13
   9   1  -3    3.90    2.80
   9   1  -3    3.59    2.03
  -9   1   3    0.61    1.58
  -9   1   3    0.15    3.54
  -9   1   3    2.10    1.78
  -9   1   3    2.01    4.08
   9   1  -3   -0.52    2.00
   9   1  -3    0.92    3.48
  -7  -1   3 1284.38   61.69
   7  -1  -3 1286.25   62.52
  -7  -1   3 1182.02   63.24
   7   1  -3 1215.24   62.11
  -7   1   3 1209.87   63.02
  -7   1   3 1296.29   61.48
  -5  -1   3    1.24    1.88
  -5  -1   3    0.81    1.05
  -5  -1   3    0.72    1.03
   5  -1  -3    0.89    1.70
   5  -1  -3    3.36    2.77
   5  -1  -3    0.55    1.02
   5  -1  -3    0.18    0.91
   5  -1  -3    0.39    0.86
  -5  -1   3    2.46    0.87
  -5  -1   3    1.06    2.47
  -5   1   3    1.14    1.84
   5   1  -3    0.66    1.08
  -5   1   3   -0.08    0.82
  -5   1   3   -0.32    2.34
   5   1  -3    1.11    2.51
   5   1  -3    0.78    1.81
  -5   1   3    0.51    0.80
   5   1  -3    1.74    0.88
   5   1  -3   -0.37    0.93
  -5   1   3    1.32    0.82
  -3   1   3 3355.69  155.64
   1  -1  -3    6.40    0.54
  -1  -1   3    6.28    0.71
   1  -1  -3    6.27    0.40
  -1  -1   3    4.22    1.17
  -1  -1   3    4.84    1.00
  -1  -1   3    7.44    0.97
   1  -1  -3    5.69    0.64
   1  -1  -3    6.35    0.51
  -1  -1   3    5.88    0.89
   1  -1  -3    4.34    0.68
  -1   1   3    5.91    0.56
   1   1  -3    4.39    1.04
   1   1  -3    4.33    0.80
  -1   1   3    6.44    0.73
   1   1  -3    5.80    1.46
   1   1  -3    6.30    0.68
   1   1  -3    6.66    0.91
  -1  -1  -3 2444.30  113.84
  -1   1  -3 2427.44  114.30
   1   1   3 2478.05  113.83
  -3  -1  -3  224.04   11.13
   3  -1   3  219.06   12.94
  -3  -1  -3  219.53   13.81
  -3  -1  -3  248.33   13.02
   3  -1   3  230.45   11.70
   3  -1   3  206.48   11.15
   3  -1   3  242.26   14.38
  -3   1  -3  214.29   11.54
  -3   1  -3  216.66   11.22
  -3   1  -3  231.09   13.99
   3   1   3  240.74   11.71
   3   1   3  229.48   11.20
  -3   1  -3  223.74   12.92
  -5  -1  -3 1294.69   64.86
   5  -1   3 1320.19   64.76
  -5   1  -3 1285.39   64.92
   5   1   3 1253.25   64.04
   7  -1   3  163.98    9.72
   7  -1   3  175.94   10.62
  -7  -1  -3  181.49   10.27
   7  -1   3  152.11   12.37
  -7  -1  -3  167.12   15.35
  -7  -1  -3  171.71   13.07
   7  -1   3  148.71   17.48
  -7  -1  -3  168.22   10.53
  -7  -1  -3  165.21    9.45
   7   1   3  189.57   14.84
   7   1   3  162.56   12.35
  -7   1  -3  167.34   10.46
   7   1   3  176.04   10.67
  -7   1  -3  169.20   13.11
  -7   1  -3  177.87    9.70
   7   1   3  174.32    9.71
  -7   1  -3  166.36   10.11
  -7   1  -3  157.78   15.17
   9  -1   3   50.74    5.24
   9  -1   3   50.40    5.66
  -9  -1  -3   45.24    8.42
  -9  -1  -3   63.17    6.51
   9  -1   3   38.33    9.67
  -9  -1  -3   51.55   10.51
   9  -1   3   49.78    8.26
  -9  -1  -3   45.06    4.53
  -9  -1  -3   51.05    5.23
  -9   1  -3   49.90    8.69
  -9   1  -3   49.02    5.23
  -9   1  -3   60.65    6.68
   9   1   3   36.30    4.50
   9   1   3   67.54    7.02
   9   1   3   62.87   10.94
  -9   1  -3   48.77   11.07
  -9   1  -3   41.80    4.57
   9   1   3   53.28    8.38
 -11  -1  -3   46.98   10.34
  11  -1   3   65.60   10.45
  11  -1   3   55.01    5.98
 -11  -1  -3   61.33   13.43
  11  -1   3   38.60   11.85
 -11  -1  -3   50.95    6.53
  11  -1   3   77.75    8.57
 -11  -1  -3   49.45    5.88
 -11   1  -3   56.50    7.07
 -11   1  -3   65.52   14.71
  11   1   3   53.82    6.24
  11   1   3   70.53    7.72
 -11   1  -3   52.23    6.16
 -11   1  -3   56.19   10.73
 -11   1  -3   64.76    6.29
  11   1   3   51.48   12.47
  11   1   3   60.32   10.14
 -13  -1  -3    8.99   13.85
 -13  -1  -3   -5.72    7.26
 -13  -1  -3    9.69    5.02
 -13  -1  -3   10.59    3.59
  13  -1   3   13.91   12.55
  13  -1   3   13.28    4.46
  13  -1   3   -2.44    6.57
 -13   1  -3   -2.76    7.05
 -13   1  -3    7.37    3.64
 -13   1  -3   -3.55   12.85
  13   1   3    9.29    4.05
 -13   1  -3   12.82    5.04
  13   1   3   -8.45   10.52
  13   1   3   -3.82    6.37
  16  -2  -3   69.36   18.32
  16  -2  -3   84.57    8.80
 -16  -2   3  118.08   22.89
 -16  -2   3   67.90    9.82
 -16  -2   3   52.94   18.00
 -16   2   3   75.95   14.31
  16   2  -3   75.75    9.04
 -16   2   3   78.57   10.18
 -16   2   3   57.69   21.61
  14  -2  -3    7.33    4.07
  14  -2  -3   20.87    8.85
 -14  -2   3    8.91    3.97
 -14  -2   3   16.10    9.01
 -14  -2   3    5.49   14.50
 -14  -2   3    1.26    3.77
  14  -2  -3    6.29    3.67
 -14   2   3    2.02    9.52
  14   2  -3    6.54    6.59
 -14   2   3    5.65    7.02
  14   2  -3   16.22   10.62
 -14   2   3    4.22    3.15
 -14   2   3    7.33    4.07
  14   2  -3    7.76    4.36
  14   2  -3    3.28    3.66
 -12  -2   3  355.53   30.46
 -12  -2   3  377.09   29.85
 -12  -2   3  400.00   22.96
  12  -2  -3  393.65   21.00
  12  -2  -3  404.53   25.33
  12  -2  -3  384.15   22.32
 -12  -2   3  391.45   20.42
 -12   2   3  390.13   20.79
  12   2  -3  396.72   24.92
  12   2  -3  402.02   21.30
 -12   2   3  421.75   26.97
  12   2  -3  401.48   22.84
 -12   2   3  378.59   22.10
 -12   2   3  352.70   29.73
  12   2  -3  397.07   28.06
  12   2  -3  397.50   24.94
 -12   2   3  394.06   20.44
 -10  -2   3    6.88    5.00
 -10  -2   3   13.26    2.45
 -10  -2   3    8.46    3.17
  10  -2  -3   13.25    3.40
  10  -2  -3    5.17    2.22
 -10  -2   3    8.15    2.46
 -10  -2   3    6.75    7.73
  10  -2  -3    6.91    4.85
  10  -2  -3   10.16    3.11
  10  -2  -3    6.31    6.10
  10   2  -3   13.45    3.61
 -10   2   3    7.51    2.87
  10   2  -3    8.88    5.53
 -10   2   3   22.49    7.23
 -10   2   3    3.95    1.87
 -10   2   3   16.28    2.97
  10   2  -3    5.38    2.51
  10   2  -3   14.91    3.86
 -10   2   3    6.91    4.91
  10   2  -3    9.21    4.68
   8  -2  -3 1547.22   75.10
   8  -2  -3 1535.26   77.00
  -8  -2   3 1485.98   78.45
  -8  -2   3 1626.08   76.53
  -8   2   3 1526.01   78.06
  -8   2   3 1510.39   75.66
   8   2  -3 1574.14   76.86
  -6  -2   3  379.79   21.94
   6  -2  -3  374.13   18.19
   6  -2  -3  383.21   19.67
  -6  -2   3  379.62   20.46
  -6  -2   3  353.01   18.68
  -6  -2   3  338.08   17.91
   6  -2  -3  305.64   17.76
   6  -2  -3  366.63   20.77
  -6   2   3  349.33   21.26
   6   2  -3  379.46   17.70
   6   2  -3  362.21   18.65
  -6   2   3  403.95   20.17
  -6   2   3  333.44   17.53
   6   2  -3  361.83   20.90
  -6   2   3  349.86   18.02
   6   2  -3  370.08   19.55
   6   2  -3  316.34   18.32
  -4  -2   3 2091.45   99.63
   4  -2  -3 2205.16   98.82
   4   2  -3 2021.59   99.22
  -4   2   3 2053.22   98.87
   2  -2  -3 3077.20  155.68
  -2  -2   3 3151.80  171.77
  -2   2   3 3276.16  156.39
   2   2  -3 3175.86  169.44
   0  -2   3  764.58   35.61
   0  -2  -3  734.35   34.56
   0  -2   3  723.75   36.06
   0   2   3  731.56   34.47
  -2  -2  -3 2762.30  129.56
   2  -2   3 2807.23  130.51
  -2   2  -3 2795.07  130.24
   2   2   3 2727.83  129.26
  -4  -2  -3    2.56    2.27
   4  -2   3    3.41    1.38
   4  -2   3    8.18    2.89
  -4  -2  -3    3.92    1.44
   4  -2   3   -1.12    2.34
  -4  -2  -3    7.62    3.58
  -4  -2  -3    3.59    1.40
   4  -2   3    1.94    1.20
   4   2   3    2.34    1.48
  -4   2  -3    4.36    1.57
  -4   2  -3    3.56    2.88
  -4   2  -3    3.14    1.27
   4   2   3   -1.72    1.03
   4   2   3    2.86    1.12
  -4   2  -3    2.79    2.45
  -6  -2  -3  874.03   43.94
  -6  -2  -3  881.05   46.24
   6  -2   3  873.86   43.87
  -6   2  -3  779.75   45.58
   6   2   3  852.56   43.08
  -6   2  -3  838.88   45.69
   6   2   3  857.87   44.92
   8  -2   3   24.08    4.11
  -8  -2  -3   24.97    4.16
   8  -2   3   25.06    4.08
   8  -2   3   32.45    6.74
  -8  -2  -3   15.53    7.50
  -8  -2  -3   26.54    3.30
  -8  -2  -3   21.33    5.82
  -8  -2  -3   22.72    3.47
   8  -2   3   17.12    7.43
  -8   2  -3   33.89    6.87
   8   2   3   13.94    2.69
   8   2   3   23.41    5.67
  -8   2  -3   21.38    3.76
   8   2   3    5.93    6.15
  -8   2  -3   24.67    3.40
   8   2   3   29.26    4.55
  -8   2  -3   19.42    3.28
  -8   2  -3   11.37    7.37
 -10  -2  -3  443.16   22.71
  10  -2   3  441.19   31.15
 -10  -2  -3  386.13   30.53
 -10  -2  -3  411.51   28.36
  10  -2   3  459.14   23.29
 -10  -2  -3  433.18   24.50
  10  -2   3  415.78   27.41
  10  -2   3  438.23   24.47
 -10   2  -3  451.52   22.98
  10   2   3  436.13   27.06
 -10   2  -3  436.67   24.27
  10   2   3  510.16   31.28
 -10   2  -3  449.32   28.66
 -10   2  -3  456.99   32.52
  10   2   3  441.65   23.17
 -10   2  -3  444.79   23.51
  12  -2   3   17.53    4.42
 -12  -2  -3   23.65   13.49
  12  -2   3    0.17    9.90
 -12  -2  -3    9.86    4.01
  12  -2   3   16.63    7.81
 -12  -2  -3    8.85    3.09
 -12  -2  -3   18.16    8.81
  12   2   3   12.21    3.89
  12   2   3   12.47    7.16
 -12   2  -3   15.54    4.69
 -12   2  -3    6.85   11.65
 -12   2  -3   10.94    7.57
  12   2   3   12.44   10.48
 -12   2  -3   12.28    3.70
  14  -2   3   40.49   11.22
 -14  -2  -3   57.26    6.33
 -14  -2  -3   39.44   18.54
  14  -2   3   21.45   17.50
 -14  -2  -3   39.73   12.27
 -14  -2  -3   39.00    7.34
  14  -2   3   45.35    6.70
 -14   2  -3   40.88    5.82
 -14   2  -3   57.53    8.11
  14   2   3   30.69   15.45
 -14   2  -3   54.05   19.41
  14   2   3   49.57   12.94
  14   2   3   65.97    8.01
 -14   2  -3   55.09   13.24
  15  -3  -3   78.56   12.70
 -15  -3   3   63.54    6.73
 -15  -3   3   47.43   19.57
 -15  -3   3   60.09    9.41
  15  -3  -3   75.01   16.60
 -15  -3   3   60.12   13.51
  15  -3  -3   66.67    7.50
 -15   3   3   54.79   12.25
  15   3  -3   73.35    8.34
  15   3  -3   63.21   15.67
  15   3  -3   64.11   11.42
 -15   3   3   58.52    8.31
 -15   3   3   52.94   14.90
 -13  -3   3   37.22    6.67
 -13  -3   3   31.52    8.81
 -13  -3   3   23.57   11.35
  13  -3  -3   43.36   10.40
  13  -3  -3   36.59    5.93
 -13  -3   3   26.61    4.22
  13  -3  -3   27.13    4.30
  13  -3  -3   47.04    9.13
  13   3  -3   28.15    5.80
 -13   3   3   28.37    5.51
 -13   3   3   16.61    8.00
  13   3  -3   11.91    4.96
  13   3  -3   28.03    9.75
 -13   3   3   13.47   11.70
  13   3  -3   28.35    7.30
  13   3  -3   24.48    4.65
  11  -3  -3  620.37   32.95
  11  -3  -3  637.54   31.77
 -11  -3   3  636.35   33.84
 -11  -3   3  656.17   38.04
  11  -3  -3  631.38   38.63
 -11  -3   3  628.59   31.43
  11  -3  -3  630.13   35.79
 -11  -3   3  623.31   41.62
  11   3  -3  673.89   32.26
 -11   3   3  629.50   36.84
  11   3  -3  568.08   33.60
 -11   3   3  643.93   33.00
 -11   3   3  602.18   39.26
  11   3  -3  681.21   38.62
 -11   3   3  611.28   31.60
  11   3  -3  650.43   35.43
 -11   3   3  660.72   31.54
  11   3  -3  687.91   34.00
  -9  -3   3   16.06    3.59
   9  -3  -3   13.15    2.73
   9  -3  -3   19.88    3.34
  -9  -3   3   23.13    2.94
   9  -3  -3   23.30    3.86
  -9  -3   3   20.75    3.42
  -9  -3   3   28.80    6.94
   9  -3  -3   16.81    4.94
   9  -3  -3   23.16    6.81
  -9  -3   3   24.20    8.14
   9   3  -3   24.65    5.43
   9   3  -3   13.48    2.96
   9   3  -3   18.37    3.85
  -9   3   3   24.38    7.60
   9   3  -3   18.98    3.74
  -9   3   3   17.55    2.66
  -9   3   3   18.63    2.70
  -9   3   3   17.12    3.37
   9   3  -3   29.44    6.41
  -9   3   3   27.95    6.20
  -7  -3   3 2676.63  132.59
   7  -3  -3 2779.55  131.21
  -7   3   3 2757.61  131.89
   7   3  -3 2750.17  131.01
  -5  -3   3   98.10    5.53
  -5  -3   3   94.98    6.71
   5  -3  -3   92.96    5.64
  -5  -3   3   93.73    6.08
   5  -3  -3   95.21    8.04
   5  -3  -3   97.05    5.83
   5  -3  -3  102.61    7.07
  -5  -3   3   96.38    8.87
  -5  -3   3   85.76    7.46
   5  -3  -3   98.08    5.41
  -5   3   3   99.72    7.13
   5   3  -3   97.95    6.51
  -5   3   3  103.01    5.39
   5   3  -3  101.77    7.29
   5   3  -3   94.19    8.33
   5   3  -3   77.25    6.03
  -5   3   3  100.63    8.35
  -5   3   3   97.30    5.51
  -5   3   3   94.44    5.74
  -3  -3   3 5299.93  285.76
   3  -3  -3 5372.36  270.60
  -3   3   3 5646.20  271.71
   3   3  -3 5472.47  285.18
   1  -3  -3  345.60   16.62
  -1  -3   3  359.82   18.10
   1  -3  -3  322.65   17.04
   1   3  -3  356.25   18.17
   1  -3   3 9679.99  474.80
  -1  -3  -3 9441.65  462.11
  -1   3  -3 9999.00  479.61
   3  -3   3  664.62   31.81
   3  -3   3  608.46   32.99
  -3  -3  -3  626.53   32.21
  -3  -3  -3  587.54   30.84
   3   3   3  620.55   31.58
  -3   3  -3  615.17   31.31
  -3   3  -3  611.22   32.66
   5  -3   3 1741.38   89.47
  -5  -3  -3 1705.29   85.68
   5   3   3 1792.55   84.86
  -5   3  -3 1726.63   86.00
  -7  -3  -3  338.64   22.21
   7  -3   3  377.67   25.07
   7  -3   3  347.47   18.74
   7  -3   3  372.74   22.56
  -7  -3  -3  359.78   24.97
  -7  -3  -3  353.09   19.78
  -7  -3  -3  373.83   19.28
   7  -3   3  359.35   19.72
  -7  -3  -3  388.31   18.62
   7   3   3  359.20   18.81
   7   3   3  373.94   23.61
   7   3   3  374.67   19.97
  -7   3  -3  394.16   18.95
   7   3   3  393.16   21.75
  -7   3  -3  370.26   19.25
  -7   3  -3  351.22   24.80
  -7   3  -3  376.56   19.65
  -7   3  -3  343.56   22.23
   9  -3   3  166.68   18.49
  -9  -3  -3  171.50   19.44
  -9  -3  -3  153.84    9.54
  -9  -3  -3  169.19   10.50
   9  -3   3  161.15   14.20
   9  -3   3  168.43   10.18
   9  -3   3  146.03   10.86
  -9  -3  -3  179.86   15.25
  -9  -3  -3  152.27   11.06
   9   3   3  161.85   15.73
  -9   3  -3  139.78   17.85
  -9   3  -3  151.07   15.37
  -9   3  -3  175.11   11.18
  -9   3  -3  163.29    9.96
  -9   3  -3  160.43   10.34
   9   3   3  159.24   13.34
   9   3   3  146.60    9.97
  11  -3   3  105.22    9.47
 -11  -3  -3   76.40   16.59
 -11  -3  -3   95.18    7.52
  11  -3   3  103.19    8.35
  11  -3   3   95.03   16.77
 -11  -3  -3   93.00   13.92
 -11  -3  -3   85.75    9.19
 -11  -3  -3  100.63    8.25
  11  -3   3  122.37   14.29
 -11   3  -3  104.10    9.58
  11   3   3  110.98    9.16
 -11   3  -3  100.01   15.51
  11   3   3  110.88   12.83
  11   3   3  111.10   15.83
 -11   3  -3  100.86    7.71
 -11   3  -3   93.68   13.37
 -11   3  -3   97.74    9.15
 -13  -3  -3   17.54    9.40
 -13  -3  -3   25.25   16.66
  13  -3   3   36.05   12.46
  13  -3   3    9.95    7.78
 -13  -3  -3   24.61    6.09
  13  -3   3   15.74    4.69
 -13  -3  -3    8.99    3.54
 -13   3  -3   16.48   14.12
  13   3   3   17.72    7.73
 -13   3  -3    9.19    8.34
 -13   3  -3    6.73    4.25
  13   3   3   10.90    4.30
  13   3   3   11.27    9.51
 -13   3  -3   21.08    4.52
 -16  -4   3    7.48    9.78
  16  -4  -3    0.36   10.88
  16  -4  -3   11.43    4.65
 -16  -4   3    4.91    5.15
 -16  -4   3   10.60   15.65
 -16   4   3   12.05    5.32
  16   4  -3   13.41    5.27
  14  -4  -3   -0.70    2.73
  14  -4  -3   -1.22    3.26
 -14  -4   3   -4.17    7.16
 -14  -4   3    8.73    5.01
 -14  -4   3   -0.43   13.48
 -14  -4   3    0.88    2.53
 -14   4   3    6.84    4.80
 -14   4   3    0.68    7.17
 -14   4   3   -2.55    3.27
  14   4  -3   -8.75    7.46
  14   4  -3    5.51    3.96
 -14   4   3   -2.99   11.68
 -14   4   3   -1.50    2.33
  14   4  -3    2.26    6.38
  12  -4  -3   80.70    7.13
 -12  -4   3   88.61   15.49
 -12  -4   3   88.77   13.32
  12  -4  -3   72.40   13.29
 -12  -4   3   92.42    6.46
  12  -4  -3   72.54    7.60
  12  -4  -3   78.15   10.96
 -12  -4   3   51.72    7.58
 -12   4   3   59.33   10.61
 -12   4   3   86.02    6.68
 -12   4   3   90.02    8.13
 -12   4   3   65.57    6.31
  12   4  -3   55.16    7.90
  12   4  -3   77.30    8.84
 -12   4   3   85.55   15.07
  12   4  -3   84.98    7.79
  12   4  -3  104.01   14.74
  12   4  -3   66.11   10.28
  10  -4  -3   70.49    5.59
 -10  -4   3   72.02   10.66
 -10  -4   3   73.91    8.18
  10  -4  -3   70.58   11.22
 -10  -4   3   67.65    5.33
 -10  -4   3   76.45   14.03
  10  -4  -3   64.71    9.12
  10  -4  -3   63.65    6.97
 -10  -4   3   75.13    6.12
  10   4  -3   70.09    7.47
 -10   4   3   70.89    5.58
 -10   4   3   87.76   12.98
  10   4  -3   66.39    6.37
 -10   4   3   94.65   11.16
 -10   4   3   84.18    6.87
  10   4  -3   65.99   10.24
  10   4  -3   68.21    8.81
 -10   4   3   75.16    5.46
  10   4  -3   60.04    7.20
  -8  -4   3  287.45   14.36
   8  -4  -3  277.66   14.91
  -8  -4   3  313.90   21.80
   8  -4  -3  280.94   19.26
   8  -4  -3  281.71   17.37
  -8  -4   3  283.01   18.69
  -8  -4   3  287.13   14.98
   8  -4  -3  267.80   15.10
  -8  -4   3  272.25   16.26
   8  -4  -3  256.89   14.28
   8   4  -3  293.74   14.83
   8   4  -3  245.41   15.65
   8   4  -3  277.06   15.99
  -8   4   3  265.87   14.16
  -8   4   3  272.33   14.28
   8   4  -3  273.52   16.96
  -8   4   3  289.42   20.03
  -8   4   3  275.84   17.62
   8   4  -3  259.18   18.69
  -6  -4   3  111.34    7.21
   6  -4  -3  121.31    6.88
  -6  -4   3  116.04    6.60
  -6  -4   3  131.58   10.03
   6  -4  -3  119.51    6.60
   6  -4  -3  124.40    7.21
   6  -4  -3  125.65   10.22
   6  -4  -3  121.15    8.71
  -6  -4   3  106.94    8.10
  -6  -4   3  104.41   11.00
   6   4  -3  100.17    8.48
   6   4  -3  104.14    6.71
   6   4  -3  127.25    8.11
  -6   4   3  110.25    6.47
  -6   4   3  124.18    6.59
  -6   4   3  123.16    7.14
   6   4  -3  108.49   10.16
  -6   4   3  107.49   10.07
  -6   4   3  118.81    8.87
   6   4  -3  105.55    7.55
   4  -4  -3  240.73   13.91
  -4  -4   3  227.39   12.84
   4  -4  -3  237.32   12.83
  -4  -4   3  220.35   12.19
  -4  -4   3  251.50   15.07
  -4  -4   3  233.97   13.65
  -4  -4   3  224.17   11.51
  -4   4   3  226.09   11.55
   4   4  -3  204.21   15.15
  -4   4   3  219.42   12.70
  -4   4   3  224.94   13.74
   4   4  -3  245.27   12.66
  -4   4   3  219.48   11.23
   4   4  -3  237.35   13.30
   4   4  -3  226.55   11.56
   2  -4  -3 1230.81   57.00
  -2  -4   3 1214.23   58.21
   2   4  -3 1174.64   58.14
  -2   4   3 1188.06   56.85
   0  -4  -3   27.70    1.74
   0  -4   3   29.02    4.47
   0  -4   3   29.11    2.63
   0  -4   3   29.78    2.19
   0  -4   3   39.04    3.76
   0  -4   3   25.08    3.51
   0  -4  -3   26.26    2.27
   0  -4   3   31.95    2.54
   0  -4  -3   27.09    2.72
   0  -4  -3   22.76    3.05
   0  -4   3   38.07    3.83
   0   4   3   26.47    2.04
   0   4   3   34.12    2.87
   0   4  -3   26.79    2.03
   0   4  -3   27.86    2.21
   0   4   3   31.22    2.01
   0   4   3   38.83    2.50
   2  -4   3  716.00   36.86
  -2  -4  -3  688.46   35.59
   2  -4   3  700.02   35.66
  -2   4  -3  699.02   36.38
   2   4   3  692.57   34.92
  -2   4  -3  751.19   35.29
   4  -4   3   -0.62    1.22
   4  -4   3   -0.42    2.70
  -4  -4  -3   -0.64    2.21
   4  -4   3    2.15    4.58
  -4  -4  -3    0.20    1.30
   4  -4   3   -0.05    0.98
  -4  -4  -3   -0.02    1.10
  -4  -4  -3   -0.02    0.94
  -4  -4  -3    1.42    3.36
  -4   4  -3    1.05    2.61
   4   4   3    0.27    1.04
  -4   4  -3   -1.01    1.04
   4   4   3    0.38    1.30
  -4   4  -3   -0.06    1.04
  -4   4  -3    7.47    4.14
   6  -4   3  488.09   29.99
   6  -4   3  481.49   24.85
  -6  -4  -3  463.54   29.09
  -6  -4  -3  490.31   27.38
  -6  -4  -3  479.38   25.01
   6  -4   3  445.09   23.84
   6  -4   3  448.75   27.17
  -6   4  -3  482.73   29.63
  -6   4  -3  504.88   24.14
   6   4   3  507.83   25.10
  -6   4  -3  490.95   24.64
  -6   4  -3  505.82   27.51
   6   4   3  488.29   23.99
   6   4   3  512.92   26.39
   6   4   3  481.59   27.93
   8  -4   3   -0.35    4.61
  -8  -4  -3    5.05    2.10
  -8  -4  -3    1.88    2.34
  -8  -4  -3    3.60    4.55
   8  -4   3    1.26    1.92
  -8  -4  -3    4.17    2.42
  -8  -4  -3    3.46    5.02
   8  -4   3    2.03    2.46
   8  -4   3   -7.90    6.22
   8   4   3    0.81    1.96
   8   4   3    3.85    2.57
   8   4   3    4.28    4.02
  -8   4  -3    4.11    6.95
  -8   4  -3    4.11    2.15
  -8   4  -3    2.83    2.38
   8   4   3    4.72    5.78
  -8   4  -3    1.95    4.47
  -8   4  -3    6.71    2.43
  10  -4   3  142.57   17.53
 -10  -4  -3  106.92   14.07
 -10  -4  -3  129.35    9.27
 -10  -4  -3  122.19   17.90
  10  -4   3  121.21   14.21
  10  -4   3  128.06    9.08
  10  -4   3  120.36   10.10
 -10  -4  -3  133.71    8.34
 -10   4  -3   99.18   16.60
 -10   4  -3  122.82    8.86
 -10   4  -3  135.29    9.22
 -10   4  -3  142.94   10.26
  10   4   3  112.86   15.56
 -10   4  -3  162.90   16.22
  10   4   3  122.07    9.17
  10   4   3  115.79   12.63
  12  -4   3   28.34   12.47
 -12  -4  -3    3.22   10.10
 -12  -4  -3    2.64    3.84
  12  -4   3    4.73    3.47
  12  -4   3    3.55    7.08
 -12  -4  -3    2.25    2.77
 -12  -4  -3    3.18    7.42
  12   4   3    3.12    3.62
 -12   4  -3    3.35    6.88
 -12   4  -3    9.17    4.39
 -12   4  -3    4.08   11.71
  12   4   3    9.30   10.72
 -12   4  -3    8.17    3.66
  12   4   3    3.22    6.08
 -14  -4  -3    8.17    3.66
  14  -4   3   11.56    4.42
 -14  -4  -3   16.32   18.96
 -14  -4  -3    8.64    9.30
  14  -4   3   19.72   10.03
  14  -4   3   29.12   16.17
  14   4   3    9.73    4.78
 -14   4  -3    7.09   15.76
 -14   4  -3   26.97    4.97
 -14   4  -3    9.77    5.03
 -14   4  -3    3.87    8.38
  14   4   3   14.66   14.32
  14   4   3    9.18    8.03
 -15  -5   3    1.78    9.07
  15  -5  -3    2.65    3.88
  15  -5  -3   -3.24   12.81
 -15  -5   3  -15.95   16.22
 -15  -5   3    0.65    4.43
 -15  -5   3    4.41    3.46
 -15   5   3    0.16    4.07
 -15   5   3   -1.42   10.54
  15   5  -3    0.99    6.79
  15   5  -3   14.04   13.17
 -15   5   3   -3.95    7.09
  15   5  -3   -0.24    3.49
 -13  -5   3   -4.46    3.08
  13  -5  -3    1.84    3.12
  13  -5  -3    9.43    8.73
 -13  -5   3   10.08    8.42
  13  -5  -3    0.70    3.45
 -13  -5   3    0.41    2.44
 -13  -5   3    8.12   13.43
 -13   5   3  -10.02   10.20
 -13   5   3   -2.32    5.85
  13   5  -3    1.16    3.81
  13   5  -3   -2.18    3.33
  13   5  -3   -3.49    7.04
  13   5  -3   -5.90    2.95
  13   5  -3    1.84    5.63
 -13   5   3   -1.13    2.47
 -13   5   3   -0.21    3.29
 -11  -5   3   30.23    3.84
 -11  -5   3   25.36    8.31
 -11  -5   3   37.54   12.68
  11  -5  -3   32.95    4.52
  11  -5  -3   35.67    7.86
  11  -5  -3   43.28    5.88
  11  -5  -3   27.72    9.70
 -11  -5   3   37.88    4.84
 -11  -5   3   33.65    5.81
 -11   5   3   25.29    4.53
  11   5  -3   24.11    4.89
  11   5  -3   15.51    6.24
  11   5  -3   50.08    5.30
 -11   5   3   29.87    3.96
  11   5  -3   21.42    9.42
 -11   5   3   22.02    7.05
 -11   5   3   18.51    3.25
  11   5  -3   31.51    5.58
   9  -5  -3    0.85    3.75
  -9  -5   3   -0.02    2.41
  -9  -5   3    1.47    1.68
   9  -5  -3    1.91    1.93
   9  -5  -3    0.11    1.90
  -9  -5   3   -3.92    3.70
  -9  -5   3    0.77    2.01
  -9  -5   3    5.05    5.81
   9  -5  -3   -5.43    3.04
   9   5  -3    3.64    5.75
  -9   5   3    1.50    5.77
   9   5  -3    0.40    2.49
  -9   5   3    2.09    2.07
   9   5  -3   -0.67    1.94
   9   5  -3   -0.55    2.16
  -9   5   3   -5.26    3.28
  -9   5   3    0.23    1.61
   9   5  -3    5.84    4.32
   7  -5  -3   36.19    4.05
   7  -5  -3   31.06    5.46
  -7  -5   3   46.59    3.97
  -7  -5   3   29.03    4.54
   7  -5  -3   43.80    3.71
   7  -5  -3   36.58    6.97
  -7  -5   3   33.34    6.62
  -7  -5   3   44.34    8.82
  -7   5   3   31.10    5.46
   7   5  -3   26.86    6.52
  -7   5   3   36.24    3.25
  -7   5   3   40.66    3.53
  -7   5   3   37.63    3.84
   7   5  -3   42.58    4.93
  -7   5   3   41.18    7.80
   7   5  -3   38.31    5.78
   7   5  -3   41.72    4.72
   7   5  -3   37.96    4.95
  -5  -5   3   31.54    5.19
   5  -5  -3   23.57    3.97
  -5  -5   3   26.95    4.03
  -5  -5   3   26.27    2.73
   5  -5  -3   20.50    4.77
   5  -5  -3   33.13    3.17
  -5  -5   3   24.99    3.06
   5  -5  -3   35.12    2.65
   5  -5  -3   27.74    2.47
  -5  -5   3   13.17    4.63
   5   5  -3   45.01    6.26
  -5   5   3   27.06    2.52
  -5   5   3   32.43    4.42
   5   5  -3   24.60    3.85
   5   5  -3   25.72    3.59
  -5   5   3   34.69    5.71
   5   5  -3   23.17    4.18
  -5   5   3   33.35    3.18
  -5   5   3   29.42    2.39
  -3  -5   3   66.46    4.60
   3  -5  -3   64.47    5.76
  -3  -5   3   63.53    5.20
   3  -5  -3   61.52    5.01
  -3  -5   3   63.98    4.17
   3  -5  -3   71.08    3.92
   3  -5  -3   71.83    3.64
   3  -5  -3   70.33    4.15
  -3  -5   3   74.08    7.41
  -3   5   3   66.14    3.85
   3   5  -3   71.06    6.97
  -3   5   3   53.62    5.54
   3   5  -3   67.87    5.03
   3   5  -3   74.93    4.84
  -3   5   3   73.79    4.14
  -3   5   3   63.11    3.62
  -3   5   3   81.37    5.32
   3   5  -3   74.49    5.97
   3   5  -3   69.73    4.24
   1  -5  -3   19.04    2.83
   1  -5  -3   16.22    2.21
  -1  -5   3   11.57    1.90
  -1  -5   3   14.24    2.83
  -1  -5   3   12.65    3.42
   1  -5  -3   18.37    1.86
   1  -5  -3   15.88    1.47
  -1  -5   3   14.04    1.94
   1  -5  -3   17.64    1.08
   1  -5  -3   17.46    2.75
  -1  -5   3   22.65    2.12
   1  -5  -3   19.37    2.24
  -1   5   3   17.86    1.39
   1   5  -3   14.25    2.14
   1   5  -3   19.27    3.70
   1   5  -3   14.20    1.73
   1   5  -3   19.13    3.16
   1   5  -3   14.54    1.70
  -1   5   3   21.15    1.47
   1   5  -3   20.11    1.90
   1  -5   3   36.23    2.70
   1  -5   3   38.66    6.11
   1  -5   3   34.46    4.85
  -1  -5  -3   38.98    3.33
  -1  -5  -3   37.79    2.35
  -1  -5  -3   37.34    4.84
   1  -5   3   20.62    3.93
  -1  -5  -3   33.04    3.80
  -1  -5  -3   37.09    2.52
   1  -5   3   37.86    3.16
  -1   5  -3   40.23    2.97
   1   5   3   37.02    3.25
   1   5   3   37.39    2.79
   1   5   3   42.32    4.18
   1   5   3   36.01    2.50
  -1   5  -3   35.78    3.01
  -3  -5  -3    1.56    0.97
  -3  -5  -3    4.22    3.18
  -3  -5  -3    2.05    1.13
   3  -5   3   -0.09    1.07
   3  -5   3   -1.26    2.32
  -3  -5  -3    2.64    1.87
   3  -5   3    1.35    3.87
   3  -5   3    2.16    1.40
  -3  -5  -3    0.59    2.02
  -3   5  -3    2.92    2.70
  -3   5  -3    1.63    1.18
   3   5   3    1.84    2.44
   3   5   3    1.78    1.86
   3   5   3    2.31    1.40
  -3   5  -3    2.08    1.49
  -3   5  -3    1.81    3.69
  -5  -5  -3   54.71    7.15
  -5  -5  -3   55.28    5.13
   5  -5   3   50.93    4.81
  -5  -5  -3   55.18    4.46
  -5  -5  -3   57.72    3.90
   5  -5   3   59.26    7.67
  -5  -5  -3   60.18    9.06
   5  -5   3   48.29    8.24
   5  -5   3   56.44    4.34
  -5   5  -3   52.44    4.70
   5   5   3   60.52    5.13
  -5   5  -3   42.27    7.43
  -5   5  -3   47.31    6.65
  -5   5  -3   55.16    4.27
   5   5   3   44.84    4.12
  -7  -5  -3    3.09    2.05
  -7  -5  -3    1.48    1.69
   7  -5   3   -6.46    5.54
   7  -5   3    4.91    4.59
   7  -5   3    1.41    1.93
  -7  -5  -3   -0.07    5.92
   7  -5   3    1.46    2.19
  -7  -5  -3    2.37    2.51
  -7  -5  -3   -0.18    3.91
   7   5   3    3.59    4.90
  -7   5  -3    5.30    4.18
  -7   5  -3    0.87    1.88
  -7   5  -3    1.15    1.75
  -7   5  -3    0.62    2.17
   7   5   3    2.07    2.42
  -7   5  -3   -0.62    4.25
   7   5   3    1.89    1.88
   7   5   3    6.46    3.89
  -9  -5  -3    2.31    3.05
  -9  -5  -3   -3.08    4.91
   9  -5   3   -1.42    2.34
   9  -5   3    3.29    5.75
  -9  -5  -3   -1.30    7.85
   9  -5   3    0.24    2.41
  -9  -5  -3    4.63    2.70
   9  -5   3   -1.41    7.35
  -9  -5  -3    1.17    2.07
  -9   5  -3  -10.66    6.86
  -9   5  -3   -2.02    2.38
  -9   5  -3    2.53    5.50
  -9   5  -3    2.64    2.36
  -9   5  -3   -0.96    2.23
   9   5   3    1.50    6.19
   9   5   3   -0.15    4.25
   9   5   3    0.11    2.34
 -11  -5  -3    6.38    6.74
 -11  -5  -3    1.65    2.30
  11  -5   3    2.48    3.24
  11  -5   3   -2.30    6.08
 -11  -5  -3    8.17   13.29
 -11  -5  -3    0.99    2.78
  11  -5   3    7.57    4.02
 -11  -5  -3    1.64    3.30
  11  -5   3   -3.71   10.33
  11   5   3   12.15    9.00
 -11   5  -3    5.04    3.01
 -11   5  -3    7.74    7.01
  11   5   3    5.94    3.56
  11   5   3   -1.46    5.32
 -11   5  -3    3.89    2.77
 -11   5  -3   -1.32    7.17
  11   5   3    5.52    4.05
 -11   5  -3    3.46    3.54
  13  -5   3   -0.10    4.10
  13  -5   3   -3.40    6.92
 -13  -5  -3   -1.31    3.78
 -13  -5  -3    8.37    8.57
  13  -5   3  -14.12    9.57
 -13  -5  -3   -3.41    2.89
 -13  -5  -3  -26.54   10.06
  13   5   3    6.17   12.48
 -13   5  -3    4.03    3.27
  13   5   3   -2.43    3.48
 -13   5  -3   10.75    8.92
 -13   5  -3   -6.74   14.00
 -13   5  -3    0.30    3.80
  13   5   3    6.44    6.70
  14  -6  -3    3.59    3.50
 -14  -6   3    1.73    2.77
 -14  -6   3  -30.57   14.27
  14  -6  -3   -6.57    6.02
  14  -6  -3    1.60    3.54
 -14  -6   3   -0.68    3.88
  14  -6  -3  -13.57   11.05
 -14  -6   3   -3.05    8.04
  14   6  -3   -4.47   11.51
 -14   6   3   -5.30    6.28
  14   6  -3    4.19    4.35
 -14   6   3    2.79    3.97
 -14   6   3  -10.89   10.94
  14   6  -3   -5.43    5.94
 -14   6   3   -0.03    2.62
 -12  -6   3  172.39   13.94
  12  -6  -3  245.93   20.83
 -12  -6   3  183.30   11.90
  12  -6  -3  163.39   11.21
  12  -6  -3  202.12   16.09
 -12  -6   3  175.42   19.72
 -12  -6   3  181.98   11.03
  12  -6  -3  183.79   12.72
 -12  -6   3  159.66   23.24
  12   6  -3  136.84   17.05
  12   6  -3  189.50   12.30
 -12   6   3  172.66   10.89
 -12   6   3  171.37   17.69
 -12   6   3  168.87   10.74
 -12   6   3  187.94   22.05
 -12   6   3  177.52   12.37
  12   6  -3  168.29   13.16
  12   6  -3  156.39   13.45
 -10  -6   3    0.50    2.83
 -10  -6   3    2.81    8.72
 -10  -6   3   10.80    6.78
  10  -6  -3    6.96    5.09
  10  -6  -3    5.13    2.70
  10  -6  -3   11.33    6.18
  10  -6  -3    5.54    2.40
 -10  -6   3    4.22    2.51
 -10  -6   3    9.28    2.54
  10   6  -3   12.62    7.68
 -10   6   3    3.12    2.06
  10   6  -3    3.95    2.88
 -10   6   3    7.35    2.25
  10   6  -3    3.99    3.24
 -10   6   3   10.41    5.38
 -10   6   3    5.11    2.89
  10   6  -3    1.65    4.68
 -10   6   3    9.82    8.00
  10   6  -3    6.94    3.58
  -8  -6   3  452.30   23.77
  -8  -6   3  448.19   25.57
   8  -6  -3  476.51   23.16
   8  -6  -3  467.85   26.45
   8  -6  -3  475.99   24.01
  -8  -6   3  472.05   30.72
   8  -6  -3  470.13   28.70
  -8  -6   3  466.91   28.26
  -8  -6   3  454.96   23.03
   8   6  -3  490.18   28.67
  -8   6   3  442.35   28.33
  -8   6   3  465.84   26.66
  -8   6   3  489.22   23.89
   8   6  -3  469.68   24.96
   8   6  -3  433.96   24.61
   8   6  -3  476.88   26.30
  -8   6   3  446.46   22.98
  -8   6   3  446.41   22.79
   8   6  -3  489.38   23.73
   6  -6  -3   18.28    2.66
  -6  -6   3   17.99    2.88
  -6  -6   3   19.51    2.62
   6  -6  -3   15.57    2.18
   6  -6  -3   14.13    5.04
  -6  -6   3   20.68    5.83
   6  -6  -3   20.77    4.34
  -6  -6   3   21.76    5.15
  -6  -6   3   19.23    3.83
   6   6  -3   15.41    4.10
  -6   6   3   22.02    4.41
  -6   6   3   20.81    2.15
   6   6  -3   27.33    3.93
  -6   6   3   19.48    2.80
   6   6  -3   21.53    5.08
   6   6  -3   18.90    3.57
  -6   6   3   12.32    4.86
   6   6  -3   18.89    2.77
   4  -6  -3  739.60   36.08
  -4  -6   3  723.15   38.87
  -4  -6   3  749.73   37.23
   4  -6  -3  720.49   37.39
  -4   6   3  698.65   35.80
   4   6  -3  725.75   37.96
  -4   6   3  691.04   37.01
   4   6  -3  742.36   36.49
  -2  -6   3  718.09   36.91
   2  -6  -3  748.14   35.83
   2  -6  -3  684.41   35.07
  -2  -6   3  726.17   35.81
   2   6  -3  653.72   36.42
   2   6  -3  757.70   35.76
   0  -6  -3  136.67    8.04
   0  -6   3  139.01   10.21
   0  -6   3  147.77   10.98
   0  -6   3  137.98    9.20
   0  -6   3  137.18    8.06
   0  -6  -3  136.97    7.13
   0  -6   3  143.57    9.81
   0  -6   3  142.56    8.30
   0  -6  -3  146.07    7.02
   0  -6  -3  135.90    8.68
   0  -6  -3  147.37    9.70
   0   6   3  140.97    7.18
   0   6   3  135.01    7.50
   0   6   3  137.90    7.32
   0   6   3  153.69    8.94
   0   6   3  151.10    8.19
   0   6  -3  145.27    7.53
   0   6  -3  160.89    7.91
   0   6  -3  141.92    7.50
   2  -6   3  355.52   17.79
  -2  -6  -3  327.15   20.31
   2  -6   3  337.70   17.13
  -2  -6  -3  347.46   19.13
   2  -6   3  346.49   21.52
   2  -6   3  315.16   19.50
   2   6   3  352.46   19.05
   2   6   3  348.51   18.08
  -2   6  -3  360.48   17.40
   2   6   3  361.16   17.49
  -2   6  -3  339.00   22.30
  -2   6  -3  369.46   19.53
   4  -6   3    1.02    4.70
   4  -6   3    4.97    2.07
  -4  -6  -3    4.82    3.19
  -4  -6  -3    8.57    1.92
   4  -6   3    8.74    1.82
   4  -6   3    8.67    3.99
  -4  -6  -3    7.31    2.41
  -4  -6  -3    7.04    1.52
  -4  -6  -3    5.98    4.07
   4   6   3   11.39    4.29
  -4   6  -3   12.96    2.12
   4   6   3   12.32    3.18
  -4   6  -3    8.69    2.09
   4   6   3    9.89    2.40
   4   6   3    5.29    1.63
  -4   6  -3    5.66    3.29
  -4   6  -3    5.75    4.15
   6  -6   3  548.82   30.09
   6  -6   3  507.11   26.66
  -6  -6  -3  493.75   29.42
  -6  -6  -3  537.51   25.96
   6  -6   3  523.08   25.74
   6  -6   3  532.78   32.72
  -6  -6  -3  515.87   27.31
  -6  -6  -3  451.92   31.30
  -6  -6  -3  526.79   25.31
  -6   6  -3  524.49   26.41
  -6   6  -3  533.36   25.97
  -6   6  -3  533.92   29.42
   6   6   3  518.92   26.85
  -6   6  -3  488.25   31.02
   6   6   3  528.14   25.81
  -8  -6  -3    8.64    5.46
  -8  -6  -3   10.44    3.07
   8  -6   3   14.28    3.13
   8  -6   3   14.51    6.59
  -8  -6  -3    5.52    6.70
   8  -6   3   20.64    9.58
  -8  -6  -3   13.73    2.45
  -8  -6  -3   11.02    3.76
   8  -6   3   13.39    3.57
   8   6   3   11.76    3.11
   8   6   3    9.89    3.18
   8   6   3   15.14    5.09
   8   6   3   15.01    6.78
  -8   6  -3   11.13    2.89
  -8   6  -3   11.06    3.42
  -8   6  -3   12.00    2.83
  -8   6  -3   15.04    8.44
  -8   6  -3    7.20    5.33
  10  -6   3  175.24   17.61
 -10  -6  -3  195.46   23.59
  10  -6   3  195.15   22.56
  10  -6   3  156.24   10.72
  10  -6   3  209.99   20.14
 -10  -6  -3  172.58   11.38
 -10  -6  -3  157.02   10.22
 -10  -6  -3  140.88   17.28
 -10  -6  -3  175.56   13.18
 -10   6  -3  177.44   11.13
  10   6   3  150.32   11.05
  10   6   3  187.02   17.94
 -10   6  -3  169.33   20.28
 -10   6  -3  175.25   11.08
  10   6   3  155.31   15.04
  12  -6   3    1.04    7.35
  12  -6   3    4.77    3.69
 -12  -6  -3   -1.58    3.02
 -12  -6  -3   10.30   14.93
  12  -6   3  -12.67   11.67
 -12  -6  -3    4.18    4.16
 -12  -6  -3    5.38    7.99
  12   6   3   -1.04   10.25
 -12   6  -3    1.89    3.79
  12   6   3    2.65    5.80
 -12   6  -3    6.35    7.64
  12   6   3    3.91    3.47
 -14  -6  -3   34.33    5.25
  14  -6   3   25.42    5.67
 -14  -6  -3   11.00    5.47
 -14  -6  -3   34.08   23.63
  14   6   3    4.54   14.62
 -14   6  -3   13.87    9.59
 -14   6  -3   27.89   11.12
  14   6   3   24.87    6.07
 -14   6  -3   14.29   18.53
 -15  -7   3   31.68    7.79
 -15  -7   3   -4.80   20.88
 -15  -7   3   29.99    5.08
  15  -7  -3   38.62   17.54
  15  -7  -3   27.83    5.53
 -15  -7   3   16.76   11.39
 -15   7   3   59.73   19.07
  15   7  -3   22.68    9.28
  15   7  -3   28.07   14.98
 -15   7   3   41.19    6.79
  15   7  -3   39.22    7.03
 -13  -7   3   37.99   14.24
  13  -7  -3   23.88   12.44
 -13  -7   3   15.45    5.94
  13  -7  -3   19.04    5.06
 -13  -7   3   34.53   10.68
  13  -7  -3   18.57    4.22
  13  -7  -3   19.26    8.20
 -13  -7   3   17.70    3.65
 -13   7   3   16.13    4.75
 -13   7   3   19.62    8.22
  13   7  -3   24.61    5.38
  13   7  -3   23.99   11.21
  13   7  -3   13.64    5.44
  13   7  -3   18.18    7.43
 -13   7   3   34.84   13.57
  11  -7  -3  256.19   14.51
  11  -7  -3  262.43   15.66
 -11  -7   3  286.84   27.04
 -11  -7   3  266.06   14.25
  11  -7  -3  252.74   22.01
  11  -7  -3  239.30   18.81
 -11  -7   3  226.83   22.77
  11   7  -3  240.54   18.01
  11   7  -3  250.08   20.47
 -11   7   3  246.99   13.90
  11   7  -3  221.01   21.07
 -11   7   3  229.36   18.98
  11   7  -3  241.20   15.10
  11   7  -3  273.20   22.36
 -11   7   3  228.86   22.57
 -11   7   3  252.17   15.40
  -9  -7   3   13.42    3.06
   9  -7  -3   15.54    5.69
  -9  -7   3   20.11    7.17
  -9  -7   3    6.28    8.66
   9  -7  -3   10.06    2.66
   9  -7  -3   28.25    8.06
  -9  -7   3   17.51    4.91
  -9  -7   3   18.63    3.16
   9  -7  -3   21.63    3.79
   9   7  -3   23.32    4.71
  -9   7   3   17.03    3.45
  -9   7   3    9.85    5.13
   9   7  -3   14.93    7.45
  -9   7   3   17.27    2.93
  -9   7   3   18.43    2.82
  -9   7   3   16.81    7.70
   9   7  -3   20.80    4.29
   9   7  -3   20.61    3.81
   9   7  -3    8.29    5.04
   7  -7  -3 1418.46   67.35
  -7  -7   3 1325.06   71.71
  -7  -7   3 1398.52   69.17
   7  -7  -3 1386.23   69.54
  -7   7   3 1317.14   69.19
   7   7  -3 1401.89   65.81
   7   7  -3 1266.01   68.63
   7   7  -3 1378.09   67.02
  -7   7   3 1348.46   67.12
   5  -7  -3   25.97    5.88
   5  -7  -3   35.72    3.10
  -5  -7   3   38.94    3.64
  -5  -7   3   33.49    3.91
   5  -7  -3   37.67    3.73
  -5  -7   3   35.30    6.10
   5  -7  -3   32.87    5.03
  -5  -7   3   39.74    5.27
  -5  -7   3   32.28    8.83
  -5   7   3   29.68    2.45
  -5   7   3   31.50    3.41
   5   7  -3   30.35    5.22
   5   7  -3   31.93    3.30
   5   7  -3   41.65    4.68
  -5   7   3   34.25    3.56
  -5   7   3   40.56    6.40
  -5   7   3   29.41    4.87
   5   7  -3   45.02    7.30
   5   7  -3   38.59    4.25
   3  -7  -3 3249.25  150.05
  -3  -7   3 3150.12  152.30
   3  -7  -3 3220.12  150.95
   3   7  -3 3206.01  153.63
   1  -7  -3  316.85   18.09
  -1  -7   3  321.89   19.26
   1  -7  -3  328.53   18.07
   1  -7  -3  327.91   17.07
   1  -7  -3  305.35   16.38
  -1  -7   3  309.30   16.87
   1  -7  -3  352.36   17.25
   1   7  -3  326.25   18.04
   1   7  -3  331.11   16.18
   1   7  -3  345.10   19.92
  -1   7   3  308.16   15.56
  -1  -7  -3 4039.10  203.31
   1  -7   3 4602.91  205.14
   1  -7   3 4302.86  203.13
   1   7   3 4439.56  201.82
  -3  -7  -3  395.90   21.78
   3  -7   3  401.25   21.02
  -3  -7  -3  420.54   20.14
   3  -7   3  433.67   23.81
   3  -7   3  406.92   20.30
  -3  -7  -3  397.72   24.83
  -3  -7  -3  394.67   22.99
   3  -7   3  438.50   26.07
   3   7   3  431.74   21.75
   3   7   3  422.36   22.93
   3   7   3  403.71   20.77
  -3   7  -3  392.07   20.71
  -3   7  -3  426.96   23.11
  -3   7  -3  424.62   20.62
  -3   7  -3  386.99   24.54
  -5  -7  -3  867.70   45.76
  -5  -7  -3  839.23   47.99
   5  -7   3  924.51   49.09
   5  -7   3  883.14   46.03
   5   7   3  742.16   48.06
   5   7   3  945.63   43.09
  -5   7  -3  857.63   45.15
  -5   7  -3  921.28   48.00
  -7  -7  -3  216.80   17.11
  -7  -7  -3  242.74   12.67
   7  -7   3  204.63   16.75
  -7  -7  -3  201.23   14.08
   7  -7   3  204.18   13.31
  -7  -7  -3  209.09   11.79
  -7  -7  -3  235.09   20.39
   7  -7   3  232.98   12.53
   7  -7   3  182.18   19.49
   7   7   3  206.64   12.47
   7   7   3  218.49   14.66
  -7   7  -3  224.16   13.19
   7   7   3  202.26   16.43
  -7   7  -3  219.67   12.49
  -7   7  -3  212.18   16.23
  -7   7  -3  228.97   12.64
   7   7   3  235.43   13.76
  -7   7  -3  214.79   19.35
  -9  -7  -3   69.25   11.79
   9  -7   3   96.49    8.53
  -9  -7  -3   62.55   14.79
  -9  -7  -3   88.28    9.65
  -9  -7  -3   95.25    7.37
   9  -7   3  103.91   16.46
   9  -7   3  103.28   13.42
  -9  -7  -3   79.19    6.42
   9  -7   3   87.46    6.95
   9   7   3   97.82    7.68
   9   7   3   99.08   10.80
   9   7   3   92.96   12.75
  -9   7  -3   92.37    7.24
  -9   7  -3   86.98   14.88
  -9   7  -3   90.66    8.13
  -9   7  -3   85.09   13.45
  -9   7  -3   63.03    6.71
  11  -7   3   44.89    7.73
  11  -7   3   63.48   14.11
 -11  -7  -3   49.27    5.51
 -11  -7  -3   28.87    6.60
  11  -7   3   49.16   10.71
  11  -7   3   48.97    5.79
 -11  -7  -3   59.05   15.16
 -11   7  -3   59.81   11.45
 -11   7  -3   55.19    6.41
 -11   7  -3   49.12    6.80
  11   7   3   37.81    8.62
 -11   7  -3   46.43    5.84
 -11   7  -3   62.52   13.81
 -13  -7  -3   17.14    6.37
 -13  -7  -3   -1.63    9.55
  13  -7   3    9.19    4.32
 -13  -7  -3   13.91    3.83
 -13  -7  -3  -14.01   17.84
 -13   7  -3    7.11   11.38
  13   7   3   13.09    7.66
 -13   7  -3   12.98    8.71
 -13   7  -3   12.83    5.12
  13   7   3   11.67   12.61
  13   7   3   22.32    5.54
 -14  -8   3    6.21    3.81
  14  -8  -3   19.32   14.14
 -14  -8   3   -0.04   17.55
  14  -8  -3    0.76    3.46
 -14  -8   3    5.08    4.78
  14  -8  -3    7.28    4.57
 -14  -8   3   -5.95    8.05
 -14   8   3   -0.88    3.83
  14   8  -3    1.73    3.99
 -14   8   3    3.04    2.85
  14   8  -3    9.41    7.93
  12  -8  -3  129.73   15.27
 -12  -8   3  182.97   25.28
 -12  -8   3  143.02   18.86
 -12  -8   3  114.83   13.01
  12  -8  -3  160.37   10.38
 -12  -8   3  152.78   11.58
  12  -8  -3  186.19   21.24
 -12  -8   3  156.17    9.79
  12  -8  -3  149.24   11.55
  12   8  -3  136.46   11.04
  12   8  -3  131.26   12.40
 -12   8   3  143.40   11.50
 -12   8   3  168.54   11.63
 -12   8   3  146.80   16.40
 -12   8   3  146.60   19.80
  12   8  -3  130.55   17.38
 -12   8   3  142.01    9.55
 -10  -8   3   41.77    7.30
  10  -8  -3   41.44    4.89
 -10  -8   3   51.05    5.77
  10  -8  -3   33.04    7.77
 -10  -8   3   53.46    5.36
  10  -8  -3   59.08   11.83
  10  -8  -3   37.50    5.36
 -10  -8   3   39.61    9.71
 -10  -8   3   54.64   12.46
  10   8  -3   50.60    6.69
  10   8  -3   40.97    5.26
 -10   8   3   46.02   11.08
  10   8  -3   27.52    9.37
  10   8  -3   44.35    8.16
  10   8  -3   42.79    6.29
 -10   8   3   45.07    4.42
 -10   8   3   27.28    7.39
 -10   8   3   47.48    5.88
 -10   8   3   51.03    5.07
   8  -8  -3  331.86   22.94
   8  -8  -3  286.98   19.77
   8  -8  -3  321.40   16.44
  -8  -8   3  348.37   22.76
   8  -8  -3  307.35   17.25
  -8  -8   3  313.29   16.47
  -8  -8   3  332.23   26.05
  -8  -8   3  285.22   19.21
  -8  -8   3  315.79   17.27
   8   8  -3  283.22   17.71
   8   8  -3  329.86   19.97
   8   8  -3  309.89   18.24
  -8   8   3  290.21   16.26
  -8   8   3  318.62   15.85
  -8   8   3  299.29   22.48
   8   8  -3  325.10   17.11
   8   8  -3  340.63   21.96
  -8   8   3  341.71   17.31
  -8   8   3  286.38   19.55
   6  -8  -3  250.70   12.61
  -6  -8   3  242.13   12.71
   6  -8  -3  248.87   13.27
   6  -8  -3  246.42   17.97
  -6  -8   3  216.64   15.05
  -6  -8   3  246.95   17.02
   6  -8  -3  260.25   15.91
  -6  -8   3  300.73   20.87
   6   8  -3  235.99   15.41
   6   8  -3  242.01   14.14
   6   8  -3  230.66   16.78
  -6   8   3  205.06   14.90
   6   8  -3  202.21   13.28
  -6   8   3  251.04   17.39
   6   8  -3  262.65   13.18
  -6   8   3  224.52   11.84
  -6   8   3  238.72   13.01
  -6   8   3  232.29   12.48
  -4  -8   3  335.64   18.04
   4  -8  -3  409.15   22.21
   4  -8  -3  392.94   22.38
  -4  -8   3  342.87   23.26
  -4  -8   3  360.21   20.12
   4  -8  -3  365.67   17.85
  -4  -8   3  374.03   18.53
  -4  -8   3  412.69   21.96
   4  -8  -3  366.61   18.29
   4   8  -3  374.17   19.40
  -4   8   3  341.49   17.77
  -4   8   3  353.36   19.92
   4   8  -3  339.89   22.10
  -4   8   3  358.35   21.53
   4   8  -3  328.28   20.26
   4   8  -3  363.01   18.18
   2  -8  -3 1289.21   63.73
  -2  -8   3 1347.64   65.59
   2  -8  -3 1303.72   64.32
   0  -8  -3   30.18    2.85
   0  -8   3   40.22    7.34
   0  -8  -3   31.69    5.37
   0  -8  -3   24.76    4.28
   0  -8   3   29.75    5.42
   0  -8   3   25.51    3.45
   0  -8  -3   25.61    3.28
   0  -8   3   26.35    4.45
   0  -8   3   37.35    6.38
   0  -8   3   30.89    3.54
   0   8  -3   36.59    3.43
   0   8  -3   29.87    2.58
   0   8   3   25.95    3.50
   0   8   3   21.28    2.45
   0   8   3   30.95    2.60
   0   8  -3   29.69    2.83
   0   8   3   25.60    4.32
  -2  -8  -3 1096.83   60.11
   2  -8   3 1332.20   59.65
   2  -8   3 1206.75   59.46
  -2  -8  -3 1083.11   58.25
   2  -8   3 1178.78   61.15
   2   8   3 1213.19   58.12
   2   8   3 1191.04   56.86
  -4  -8  -3    5.27    5.77
  -4  -8  -3   19.09    3.97
   4  -8   3   24.43    5.96
   4  -8   3   16.97    3.16
   4  -8   3   18.64    6.39
  -4  -8  -3   14.40    2.19
   4  -8   3   11.19    2.28
  -4  -8  -3   17.42    4.97
  -4  -8  -3   16.65    2.34
   4   8   3   17.95    2.76
  -4   8  -3   18.72    6.29
  -4   8  -3   23.21    3.38
   4   8   3   38.00    6.15
  -4   8  -3   10.84    4.29
   4   8   3   21.74    3.31
  -4   8  -3   20.69    3.09
   4   8   3   20.71    4.05
  -6  -8  -3  538.20   33.53
  -6  -8  -3  575.88   36.90
   6  -8   3  620.54   29.14
   6  -8   3  629.91   30.44
   6  -8   3  552.87   35.99
  -6  -8  -3  582.96   31.33
  -6  -8  -3  584.60   28.57
   6  -8   3  595.83   33.98
  -6  -8  -3  627.03   29.17
  -6   8  -3  546.31   35.36
  -6   8  -3  566.46   32.79
  -6   8  -3  598.14   29.42
   6   8   3  584.42   29.34
   6   8   3  580.58   30.19
  -6   8  -3  570.14   29.70
  -8  -8  -3   14.57    2.92
   8  -8   3    9.17    3.53
  -8  -8  -3   13.30    2.94
   8  -8   3   17.25   10.66
   8  -8   3    8.49    6.37
  -8  -8  -3    2.62    5.67
  -8  -8  -3   10.02    9.24
  -8  -8  -3    9.45    3.86
   8  -8   3   11.22    3.10
  -8   8  -3   10.05    8.21
   8   8   3   12.73    5.14
   8   8   3   15.53    7.23
  -8   8  -3   12.08    3.52
   8   8   3   11.91    3.37
  -8   8  -3    9.91    2.88
  -8   8  -3   13.91    3.43
   8   8   3    7.18    2.71
 -10  -8  -3  126.52   11.55
 -10  -8  -3  110.43   15.77
 -10  -8  -3  126.09    9.15
  10  -8   3  115.09   10.28
 -10  -8  -3  127.36    8.42
 -10  -8  -3   97.60   19.75
  10  -8   3  124.36   19.91
  10  -8   3  157.81   17.14
  10  -8   3  122.41    8.95
  10   8   3  102.42   12.27
 -10   8  -3  109.01    9.87
  10   8   3  112.69   15.34
  10   8   3  120.83    9.59
 -10   8  -3  118.93   15.01
 -10   8  -3  118.96    8.96
 -10   8  -3  154.41   19.92
 -12  -8  -3  -15.42   16.25
  12  -8   3    0.11   13.03
  12  -8   3    9.04    3.82
 -12  -8  -3   18.43   10.44
 -12  -8  -3    8.15    5.23
  12  -8   3    8.68    6.92
 -12   8  -3   -1.16   12.28
 -12   8  -3    9.32    4.68
  12   8   3    5.41    4.00
  12   8   3   17.09   11.19
 -12   8  -3   10.04    7.95
 -12   8  -3    7.78    3.92
  12   8   3    5.45    6.57
 -13  -9   3    3.52    3.25
 -13  -9   3  -15.51   15.63
 -13  -9   3    0.77    4.26
  13  -9  -3    0.13    3.11
  13  -9  -3   -0.01    3.76
 -13  -9   3   -3.01    8.09
  13   9  -3    3.16    4.03
  13   9  -3   -3.44    6.04
 -13   9   3    6.81    6.93
 -13   9   3   -0.96   11.76
  13   9  -3   14.62   11.37
  13   9  -3    7.08    4.47
  11  -9  -3   52.88   14.85
 -11  -9   3   61.61    9.36
 -11  -9   3   52.74    6.23
  11  -9  -3   60.70    7.24
  11  -9  -3   59.53   11.34
 -11  -9   3   63.17   12.72
  11  -9  -3   67.03    6.34
 -11  -9   3   63.91   17.37
 -11  -9   3   59.48    5.84
  11   9  -3   67.30    8.55
  11   9  -3   60.35    9.41
  11   9  -3   61.47    6.87
 -11   9   3   52.58   12.75
 -11   9   3   66.66    5.53
  11   9  -3   52.89    7.95
  11   9  -3   54.15   10.97
 -11   9   3   59.39    7.03
 -11   9   3   49.30    5.71
  -9  -9   3    0.24    2.00
  -9  -9   3    7.73   10.08
  -9  -9   3   -6.50    5.18
   9  -9  -3   -0.31    2.14
   9  -9  -3    6.66    7.89
  -9  -9   3    0.64    3.57
   9  -9  -3   -1.81    4.66
  -9  -9   3   -1.12    2.16
   9  -9  -3    0.51    2.19
   9   9  -3    0.27    2.71
   9   9  -3    0.99    2.74
   9   9  -3    3.50    4.94
  -9   9   3   -0.22    1.95
   9   9  -3   -3.68    2.41
   9   9  -3   10.29    7.54
  -9   9   3   10.70    7.55
  -9   9   3    0.01    4.35
  -9   9   3    1.31    2.57
  -9   9   3    1.62    1.68
  -7  -9   3  105.13   12.30
  -7  -9   3  111.03    9.75
   7  -9  -3  102.72    6.60
   7  -9  -3  122.18   11.58
  -7  -9   3   89.24    6.60
  -7  -9   3   95.30   13.83
   7  -9  -3  100.99   12.92
   7  -9  -3   90.98    7.12
  -7  -9   3   97.80    7.24
  -7   9   3   93.77    5.65
  -7   9   3  115.40   13.28
   7   9  -3   85.59    9.88
   7   9  -3   84.92    7.40
  -7   9   3   92.10   10.04
   7   9  -3  100.12   12.36
  -7   9   3   97.99    7.16
   7   9  -3  101.46    7.27
   7   9  -3   95.74    8.06
  -7   9   3   93.53    6.38
   5  -9  -3    0.13    4.76
  -5  -9   3    0.40    2.40
   5  -9  -3   -0.40    1.49
   5  -9  -3   -0.71    2.99
   5  -9  -3    0.37    1.36
  -5  -9   3    0.53    1.50
  -5  -9   3   -2.05    4.25
  -5  -9   3    1.33    3.93
  -5  -9   3   -0.08    1.47
   5   9  -3    1.79    3.65
  -5   9   3   -1.85    3.85
   5   9  -3    0.33    1.76
  -5   9   3    0.21    2.89
  -5   9   3    0.30    1.33
   5   9  -3   -1.05    1.83
  -5   9   3    0.53    1.47
   5   9  -3   -1.52    4.94
   5   9  -3    0.82    1.67
  -5   9   3    0.27    0.66
  -3  -9   3  400.12   20.13
  -3  -9   3  414.67   20.11
   3  -9  -3  418.27   23.87
   3  -9  -3  386.87   20.02
  -3  -9   3  377.94   21.68
   3  -9  -3  411.56   22.88
  -3  -9   3  406.92   24.88
   3  -9  -3  374.11   21.84
   3  -9  -3  404.75   21.47
  -3  -9   3  396.22   23.02
   3  -9  -3  394.43   20.37
   3   9  -3  396.80   22.57
  -3   9   3  410.73   19.68
   3   9  -3  398.11   20.25
   3   9  -3  392.78   21.08
   3   9  -3  409.67   24.17
   3   9  -3  421.38   20.06
   1  -9  -3    6.27    2.00
   1  -9  -3    8.17    2.97
   1  -9  -3    7.87    3.00
  -1  -9   3   11.19    4.96
  -1  -9   3    5.92    2.46
   1  -9  -3    3.06    3.49
   1  -9  -3    1.85    1.33
   1  -9  -3   11.37    4.37
  -1  -9   3    5.35    3.27
  -1  -9   3    6.55    2.24
  -1   9   3    6.77    1.47
   1   9  -3    9.31    1.96
   1   9  -3    7.62    1.77
   1   9  -3    6.18    1.69
  -1   9   3    8.17    1.51
   1  -9   3   99.12    6.80
  -1  -9  -3   79.13    5.03
  -1  -9  -3   73.84    9.67
   1  -9   3   77.02    9.02
  -1  -9  -3   77.71    4.67
  -1  -9  -3   80.73    6.84
   1  -9   3   90.92    8.56
   1  -9   3   79.40    6.17
   1  -9   3   93.27    8.92
  -1  -9  -3   92.08    8.93
   1  -9   3  115.87   12.50
   1   9   3   88.93    6.82
  -1   9  -3   87.01    5.52
   1   9   3   94.77    7.92
  -1   9  -3   82.85    5.82
  -1   9  -3   85.93    5.19
   1   9   3   83.76    5.08
   3  -9   3   24.06    7.80
  -3  -9  -3   18.54    5.12
  -3  -9  -3   16.08    2.18
  -3  -9  -3   23.58    6.74
  -3  -9  -3   18.49    2.30
   3  -9   3   19.42    2.79
   3  -9   3    9.81    5.32
   3  -9   3   19.96    4.61
   3  -9   3   15.12    2.88
  -3  -9  -3   14.54    3.57
   3  -9   3   15.92    5.32
   3   9   3   15.26    5.06
  -3   9  -3   16.61    2.95
  -3   9  -3   20.55    3.07
   3   9   3   24.56    3.30
   3   9   3   18.90    3.96
  -5  -9  -3  115.61    7.36
  -5  -9  -3  111.75    9.77
   5  -9   3   98.34   11.78
  -5  -9  -3  123.32    7.25
   5  -9   3  126.22   15.67
   5  -9   3   99.69    7.49
   5  -9   3  113.16    8.55
  -5  -9  -3  104.05   12.35
  -5  -9  -3  131.12   16.06
  -5   9  -3  137.97    8.28
  -5   9  -3  128.92    8.42
  -5   9  -3  108.97   11.60
   5   9   3  112.02    8.28
   5   9   3  129.85   12.06
   5   9   3  122.16    9.76
  -5   9  -3  101.90   13.22
   5   9   3  133.64    8.09
  -7  -9  -3   40.12    4.14
  -7  -9  -3   23.80    7.76
  -7  -9  -3   42.85    4.47
  -7  -9  -3   35.31   11.01
   7  -9   3   50.67   12.42
   7  -9   3   43.96    4.91
   7  -9   3   45.39    9.11
  -7  -9  -3   32.73    6.21
   7  -9   3   32.39    4.93
  -7   9  -3   39.11    4.97
  -7   9  -3   43.09    8.45
  -7   9  -3   42.41    5.06
   7   9   3   40.11    5.00
   7   9   3   40.80    5.59
  -7   9  -3   35.19   10.00
  -7   9  -3   50.86    4.95
  -9  -9  -3   23.49    5.39
   9  -9   3   21.62    4.14
  -9  -9  -3   22.38    4.06
   9  -9   3    5.82    7.19
   9  -9   3   29.75    5.72
   9  -9   3   35.80   13.55
  -9  -9  -3   25.57    3.68
  -9  -9  -3   22.57   12.56
  -9  -9  -3   24.52    8.76
   9   9   3   22.76    4.55
   9   9   3   21.71    6.49
   9   9   3   23.21    4.99
  -9   9  -3   18.69    8.77
  -9   9  -3   21.77    3.79
  -9   9  -3   23.93    4.40
   9   9   3   17.67    8.42
  -9   9  -3   25.01    7.73
  11  -9   3   11.74   12.85
 -11  -9  -3   -0.79    2.61
  11  -9   3    1.81    3.53
  11  -9   3   23.54    8.67
 -11  -9  -3    9.40   16.00
 -11  -9  -3   13.32    9.76
 -11  -9  -3    0.10    4.32
 -11   9  -3    1.55    3.93
 -11   9  -3    5.98    9.19
 -11   9  -3    1.12    2.83
 -11   9  -3    4.99    3.54
  11   9   3  -11.06    9.43
  11   9   3    2.84    3.94
 -11   9  -3    1.27    6.32
 -14 -10   3    3.26   21.57
 -14 -10   3   11.06   10.44
 -14 -10   3    4.14    3.47
 -14 -10   3   -7.39    4.57
 -14  10   3    2.07    2.82
  14  10  -3    8.18    7.66
 -14  10   3   -0.56    3.99
 -14  10   3   -1.30   16.57
  14  10  -3    2.95   11.18
 -12 -10   3    7.22    9.07
 -12 -10   3   12.06    5.97
  12 -10  -3   11.88   14.05
  12 -10  -3   11.31    3.68
  12 -10  -3   12.11    4.53
 -12 -10   3   13.47    3.71
 -12 -10   3   31.77   13.97
 -12  10   3   16.19    3.33
  12  10  -3   10.67    4.83
 -12  10   3   14.70    4.39
  12  10  -3    5.92   11.28
 -12  10   3   -0.48   11.36
  12  10  -3   20.82    5.22
 -10 -10   3    3.71    2.84
 -10 -10   3    6.90    7.93
  10 -10  -3    1.55    2.89
 -10 -10   3    1.65    4.18
  10 -10  -3    2.60    2.56
 -10 -10   3   -0.13   11.66
  10 -10  -3    1.59    6.98
 -10 -10   3    2.39    4.53
  10  10  -3   11.39    6.18
  10  10  -3    7.63    3.70
  10  10  -3    1.00    3.46
 -10  10   3    2.70    3.23
 -10  10   3    5.17    2.12
  10  10  -3    0.91    8.33
 -10  10   3    3.59    2.49
 -10  10   3   -4.96    8.43
   8 -10  -3   28.98    4.56
  -8 -10   3   23.88    5.70
   8 -10  -3   16.18    7.61
  -8 -10   3   17.50    7.75
   8 -10  -3   29.65    7.02
  -8 -10   3   23.86   10.62
  -8 -10   3   21.71    3.67
  -8 -10   3   32.06    4.52
   8 -10  -3   24.52    3.49
   8  10  -3   30.40    4.45
  -8  10   3   23.66    2.76
  -8  10   3   29.84    9.09
  -8  10   3   32.55    3.85
   8  10  -3   27.14    4.93
   8  10  -3   31.36    6.77
   8  10  -3   30.84    7.57
  -8  10   3   29.56    4.51
   8  10  -3   25.91    4.49
  -8  10   3   23.13    6.36
  -6 -10   3    0.80    1.76
  -6 -10   3    1.41    3.15
   6 -10  -3   -3.18    5.01
   6 -10  -3   -0.52    1.62
  -6 -10   3    1.54    2.07
  -6 -10   3    0.85    7.34
   6 -10  -3   -0.11    1.90
  -6 -10   3    8.37    5.38
   6 -10  -3   -2.95    3.55
   6  10  -3   -6.44    3.45
  -6  10   3    2.90    0.99
   6  10  -3    0.97    1.97
  -6  10   3    1.23    3.42
  -6  10   3    2.78    2.00
   6  10  -3    0.87    1.88
   6  10  -3    2.85    2.79
  -6  10   3   -0.95    1.51
   6  10  -3   -8.33    5.34
   4 -10  -3   16.77    4.04
  -4 -10   3   20.31    4.69
   4 -10  -3   23.09    5.06
  -4 -10   3   20.12    2.83
  -4 -10   3   19.80    5.54
   4 -10  -3   21.38    2.67
  -4 -10   3   20.46    2.82
   4 -10  -3   27.32    6.93
   4 -10  -3   17.86    5.15
   4 -10  -3   23.18    3.21
  -4  10   3   17.00    2.49
   4  10  -3   21.29    2.96
   4  10  -3   13.83    4.79
   4  10  -3    8.41    5.65
   4  10  -3   20.09    2.99
  -4  10   3   14.36    2.39
   4  10  -3   19.07    3.72
  -2 -10   3    4.49    5.25
  -2 -10   3    3.00    2.44
  -2 -10   3    1.34    1.35
   2 -10  -3    3.69    3.12
  -2 -10   3   -2.79    3.24
   2 -10  -3    1.26    1.49
   2 -10  -3   -5.51    2.63
   2 -10  -3    4.04    4.09
   2 -10  -3    1.44    2.70
   2 -10  -3    0.85    1.94
   2  10  -3    1.86    1.52
   2  10  -3    4.80    1.94
   2  10  -3   -0.39    3.47
   2  10  -3    4.71    3.72
  -2  10   3    1.57    1.33
   2  10  -3    4.25    2.00
   0 -10  -3   11.83    2.84
   0 -10  -3    4.91    4.72
   0 -10  -3    6.98    1.88
   0 -10   3   19.41    5.20
   0 -10   3    8.74    2.61
   0 -10   3   21.70    4.76
   0 -10  -3    4.95    3.46
   0 -10   3    9.06    4.54
   0 -10   3    5.17    4.90
   0  10   3   13.56    2.00
   0  10  -3   14.58    2.39
   0  10  -3   12.06    2.36
   0  10  -3   13.37    2.07
  -2 -10  -3    3.79    2.72
  -2 -10  -3    7.92    4.25
   2 -10   3    8.05    3.92
   2 -10   3    5.78    2.26
  -2 -10  -3   14.13    6.33
  -2 -10  -3    8.21    1.84
   2 -10   3    4.27    6.43
   2 -10   3    8.27    4.95
   2 -10   3    9.00    2.72
  -2 -10  -3    8.13    1.49
  -2  10  -3    7.75    2.36
  -2  10  -3    9.45    1.79
   2  10   3    4.45    4.57
   2  10   3    8.13    2.28
  -2  10  -3    7.86    2.10
   2  10   3   12.32    3.44
   4 -10   3    3.73    3.96
   4 -10   3    3.51    2.33
  -4 -10  -3   -0.35    1.64
  -4 -10  -3    0.85    2.60
   4 -10   3    1.29    5.08
  -4 -10  -3    5.16    4.79
   4 -10   3    1.19    4.99
  -4 -10  -3    3.54    6.54
   4 -10   3    2.99    2.22
  -4 -10  -3    1.08    1.50
   4  10   3    6.97    3.57
  -4  10  -3    1.29    2.27
   4  10   3    5.43    5.12
  -4  10  -3    1.41    2.14
   4  10   3    4.41    2.18
   4  10   3   -0.42    2.00
   6 -10   3   31.81    7.73
  -6 -10  -3   28.17    3.60
   6 -10   3   32.25    4.05
   6 -10   3   38.76    9.69
  -6 -10  -3   27.21    3.39
  -6 -10  -3   22.91    9.11
  -6 -10  -3   18.31    6.72
   6 -10   3   16.09    3.81
  -6 -10  -3   25.00    5.34
   6  10   3   26.17    4.12
   6  10   3   36.12    4.57
   6  10   3   33.93    6.58
  -6  10  -3   35.42    7.38
  -6  10  -3   28.96    4.16
  -6  10  -3   24.98    4.17
   6  10   3   34.68    7.93
  -6  10  -3   27.57    8.94
  -8 -10  -3   12.10   10.54
  -8 -10  -3    0.17    3.34
  -8 -10  -3    0.63    2.22
   8 -10   3    3.02    2.81
   8 -10   3   -5.73    5.77
  -8 -10  -3    6.65    7.07
   8 -10   3    4.41    3.37
   8 -10   3    2.67   10.57
  -8 -10  -3    0.60    2.22
   8  10   3   10.55    4.75
  -8  10  -3   -2.53    2.66
   8  10   3   -2.99    2.63
  -8  10  -3    0.36    2.11
  -8  10  -3   -8.63    7.60
  -8  10  -3    3.43    2.93
   8  10   3    7.21    6.25
  -8  10  -3   -2.95    4.85
   8  10   3    0.89    2.84
 -10 -10  -3   20.86    3.72
 -10 -10  -3   14.62    9.34
  10 -10   3   23.88    4.68
  10 -10   3   26.72   11.61
 -10 -10  -3   16.16    5.64
  10 -10   3   22.74    8.47
 -10 -10  -3   22.84    4.31
 -10 -10  -3   24.22   16.44
  10  10   3   21.10    4.94
  10  10   3   15.77   10.41
 -10  10  -3   10.48    4.16
 -10  10  -3   17.14    8.26
 -10  10  -3   18.98    4.29
  10  10   3    8.24    6.21
 -10  10  -3   11.78   11.60
  12 -10   3   -1.08    8.38
  12 -10   3   -7.72    3.20
 -12 -10  -3    3.79    4.81
 -12 -10  -3   -7.19   21.17
  12 -10   3   -1.94   17.46
  12  10   3  -12.33   13.74
  12  10   3   -3.30    3.84
 -12  10  -3    3.33   14.72
 -12  10  -3   -3.66    7.40
 -12  10  -3   -1.61    3.81
 -13 -11   3    1.72    9.73
 -13 -11   3    9.23   21.18
 -13 -11   3    2.20    3.06
  13 -11  -3    1.17    3.53
  13 -11  -3    1.10    3.92
  13  11  -3    7.95    4.78
 -13  11   3    2.01    1.88
  13  11  -3   13.00   12.86
 -13  11   3    7.45    4.44
 -13  11   3   24.84   14.71
  13  11  -3    7.21    7.13
  11 -11  -3   31.18    5.44
 -11 -11   3   34.62    5.92
 -11 -11   3   21.27    7.02
 -11 -11   3   60.79   19.70
 -11 -11   3   26.34   10.27
  11 -11  -3   29.43   13.23
 -11 -11   3   23.22    4.27
  11 -11  -3   31.45    4.84
  11  11  -3   33.21   11.41
 -11  11   3   20.84   11.89
 -11  11   3   24.34    5.12
  11  11  -3   24.11    5.02
 -11  11   3   22.52    3.47
  11  11  -3   24.67    5.21
  11  11  -3   32.07    8.21
  -9 -11   3   13.35    3.45
  -9 -11   3   12.88    8.19
   9 -11  -3    9.59    6.45
   9 -11  -3    8.36    3.00
  -9 -11   3    6.53    3.03
   9 -11  -3   -0.99    9.49
   9 -11  -3    8.52    3.62
  -9 -11   3    9.79    9.89
  -9 -11   3    5.76    4.63
   9  11  -3   12.17    3.82
  -9  11   3   10.33    2.16
   9  11  -3   10.83    4.00
   9  11  -3   14.80    6.19
  -9  11   3    9.48    8.31
   9  11  -3   11.27    3.91
  -9  11   3    7.64    2.71
  -9  11   3   10.38    6.85
   9  11  -3    0.85    6.01
  -9  11   3    7.74    3.18
  -7 -11   3  202.32   15.90
   7 -11  -3  246.47   19.46
  -7 -11   3  185.97   12.25
  -7 -11   3  219.46   21.03
  -7 -11   3  258.48   19.49
   7 -11  -3  233.43   12.49
   7 -11  -3  217.37   13.34
   7 -11  -3  225.95   16.64
  -7 -11   3  236.44   13.13
   7  11  -3  210.32   13.29
  -7  11   3  219.89   11.01
   7  11  -3  215.00   16.04
   7  11  -3  241.31   13.38
  -7  11   3  197.63   18.23
  -7  11   3  231.38   13.10
  -7  11   3  208.28   15.87
   7  11  -3  229.47   19.12
   5 -11  -3   21.17    7.86
  -5 -11   3    5.99    7.55
  -5 -11   3   12.34    3.14
  -5 -11   3    8.89    5.75
   5 -11  -3   12.21    2.83
   5 -11  -3   24.83    6.00
   5 -11  -3    7.49    3.79
  -5 -11   3   11.28    2.75
  -5 -11   3   14.28    4.71
   5 -11  -3   11.89    2.41
   5 -11  -3   13.45    4.91
   5  11  -3    8.21    6.55
   5  11  -3   16.25    5.36
  -5  11   3   16.11    3.02
   5  11  -3   13.53    3.42
  -5  11   3   11.37    2.26
   5  11  -3   14.26    3.11
   5  11  -3    9.28    2.51
   3 -11  -3  581.91   28.60
  -3 -11   3  553.90   37.54
   3 -11  -3  575.11   31.10
  -3 -11   3  572.05   28.45
  -3 -11   3  542.86   30.52
   3 -11  -3  623.60   32.29
   3 -11  -3  568.39   30.30
   3 -11  -3  560.57   33.16
   3 -11  -3  548.77   28.99
  -3 -11   3  609.34   32.49
  -3 -11   3  584.45   28.30
   3  11  -3  561.62   28.14
   3  11  -3  597.30   28.58
  -3  11   3  582.16   28.04
   3  11  -3  553.47   31.36
   3  11  -3  585.41   28.39
   3  11  -3  592.21   29.82
   3  11  -3  581.52   33.80
   1 -11  -3   23.88    4.91
  -1 -11   3   16.43    4.83
  -1 -11   3   11.74    3.22
   1 -11  -3   13.96    3.13
  -1 -11   3   23.70    6.21
   1 -11  -3   25.58    5.04
  -1 -11   3   15.94    6.54
  -1 -11   3   11.09    2.78
   1 -11  -3   32.61    7.07
   1 -11  -3   29.30    6.45
   1 -11  -3   17.78    2.72
  -1  11   3   12.44    2.21
   1  11  -3   13.12    2.63
   1  11  -3   13.06    2.39
   1  11  -3   15.86    2.42
  -1 -11  -3  588.78   32.47
   1 -11   3  609.68   35.06
   1 -11   3  637.35   31.54
  -1 -11  -3  618.25   34.21
   1 -11   3  671.34   38.29
  -1 -11  -3  607.89   36.51
   1 -11   3  605.44   31.77
   1 -11   3  658.94   33.58
   1  11   3  621.41   29.98
  -1  11  -3  603.03   30.76
   1  11   3  648.57   33.90
   1  11   3  633.86   32.15
  -1  11  -3  616.52   30.21
   3 -11   3  106.27    7.20
   3 -11   3  112.05    8.13
  -3 -11  -3   77.53   10.90
   3 -11   3  118.82   11.24
   3 -11   3   97.64    8.08
   3 -11   3  100.97   11.92
   3 -11   3  108.91   10.55
   3 -11   3  106.39   14.94
  -3 -11  -3   99.61    6.41
  -3 -11  -3   72.00    8.85
  -3 -11  -3  103.86   14.18
  -3 -11  -3   99.36    6.22
   3  11   3  103.35    7.48
  -3  11  -3  117.34    7.07
  -3  11  -3  105.06    6.35
   3  11   3  102.95   10.32
   3  11   3   94.91    9.06
  -3  11  -3  104.90    7.27
   3  11   3  100.69    7.28
  -5 -11  -3  125.15    9.08
  -5 -11  -3  142.35   16.22
   5 -11   3  144.00   13.29
   5 -11   3  155.50    9.23
  -5 -11  -3  146.66    8.46
   5 -11   3  138.94   15.00
   5 -11   3  151.82   18.93
  -5 -11  -3  125.53   11.58
   5 -11   3  138.11   10.05
  -5 -11  -3  146.28   19.45
   5  11   3  140.18   11.25
   5  11   3  137.47    9.36
  -5  11  -3  136.40    9.34
  -5  11  -3  132.61    9.54
   5  11   3  134.48    9.50
   5  11   3  145.65   13.81
  -7 -11  -3   28.00    3.85
   7 -11   3   25.27   11.93
  -7 -11  -3   27.77    6.33
  -7 -11  -3   35.40   14.35
  -7 -11  -3   45.56   10.39
  -7 -11  -3   27.69    3.85
   7 -11   3   22.54    7.84
   7 -11   3   36.07    5.52
   7 -11   3   33.45    4.33
  -7  11  -3   44.96   11.78
   7  11   3   29.12    4.67
  -7  11  -3   30.77    4.42
  -7  11  -3   28.03    4.66
  -7  11  -3   31.49    7.63
   7  11   3   31.31    4.79
  -7  11  -3   35.56    4.28
   9 -11   3   31.28    5.85
  -9 -11  -3   29.03    4.02
   9 -11   3   57.37   15.22
   9 -11   3   23.39    4.45
  -9 -11  -3   37.75   16.46
   9 -11   3   29.38    8.65
  -9 -11  -3   25.49    4.25
  -9 -11  -3   11.78    8.59
  -9 -11  -3   13.86    5.59
  -9  11  -3   12.61    7.31
   9  11   3   34.68    7.39
  -9  11  -3   34.46    4.62
   9  11   3   23.92    9.55
  -9  11  -3   11.72    8.62
  -9  11  -3   29.21    4.97
   9  11   3   31.53    5.52
  -9  11  -3   20.88    4.72
  11 -11   3   17.89   10.44
 -11 -11  -3   19.51    4.24
 -11 -11  -3    8.76   20.83
 -11 -11  -3   11.37    5.70
  11 -11   3   -5.17   16.60
  11 -11   3   21.54    4.94
  11  11   3   21.45    5.63
 -11  11  -3   12.66    8.79
 -11  11  -3   -1.87   13.75
  11  11   3   13.75   10.94
 -11  11  -3   20.21    4.06
 -11  11  -3   10.95    4.51
  11  11   3    8.56   11.45
 -12 -12   3   41.05    5.59
 -12 -12   3   59.65   10.61
 -12 -12   3   92.63   24.76
 -12 -12   3   34.18   12.71
  12 -12  -3   56.27    7.84
  12 -12  -3   47.04    6.10
  12 -12  -3   49.79   18.54
 -12  12   3   62.06   16.44
  12  12  -3   44.16    7.40
 -12  12   3   52.79    5.22
  12  12  -3   46.18    7.40
 -12  12   3   54.22    8.03
  12  12  -3   41.67    9.98
  12  12  -3   30.44   13.89
 -10 -12   3   -8.20   13.50
  10 -12  -3    7.26    3.25
  10 -12  -3    9.42   12.21
 -10 -12   3   10.38    9.00
 -10 -12   3    2.39    2.68
 -10 -12   3    0.89    4.78
 -10 -12   3    2.33    2.91
  10 -12  -3    1.10    3.13
 -10  12   3    2.98    3.15
  10  12  -3    5.01    3.60
 -10  12   3    1.98    1.82
  10  12  -3    3.11    6.19
  10  12  -3    9.61    9.66
 -10  12   3   11.76    9.86
  10  12  -3    4.24    3.99
  -8 -12   3  249.10   27.37
  -8 -12   3  216.46   21.35
   8 -12  -3  218.43   13.64
   8 -12  -3  226.33   22.05
  -8 -12   3  222.67   12.73
   8 -12  -3  200.15   12.27
  -8 -12   3  182.56   16.07
  -8 -12   3  235.44   13.11
   8 -12  -3  211.56   17.62
  -8  12   3  212.15   10.75
  -8  12   3  205.27   16.41
   8  12  -3  223.80   13.47
  -8  12   3  231.39   20.76
   8  12  -3  225.93   16.97
   8  12  -3  199.84   18.14
   8  12  -3  185.67   13.14
  -8  12   3  207.01   13.04
   8  12  -3  214.69   14.35
  -8  12   3  198.93   12.28
  -6 -12   3  133.22   14.76
   6 -12  -3   89.51    8.11
   6 -12  -3  102.53   12.00
  -6 -12   3  105.96    7.35
   6 -12  -3   83.58    9.41
  -6 -12   3   99.40   16.32
  -6 -12   3  106.77    7.43
   6  12  -3   91.99    7.40
   6  12  -3   88.24   12.83
   6  12  -3  108.17    7.85
  -6  12   3  111.92    7.81
   6  12  -3   87.19   10.69
   4 -12  -3  101.27    8.19
  -4 -12   3  119.64   14.96
  -4 -12   3  118.59    7.60
   4 -12  -3  118.44    8.11
   4 -12  -3  119.23   10.00
  -4 -12   3  111.04    7.81
   4 -12  -3  127.35   12.02
   4 -12  -3  130.26   12.57
  -4 -12   3  114.81   12.53
   4 -12  -3  127.65   14.10
  -4 -12   3  116.51   10.33
   4  12  -3  118.94   11.80
   4  12  -3  111.00    7.73
  -4  12   3  122.45    7.24
   4  12  -3  144.77   13.15
   4  12  -3  102.91    7.39
   2 -12  -3  292.07   19.74
   2 -12  -3  290.12   17.79
   2 -12  -3  269.90   16.27
  -2 -12   3  260.05   16.20
   2 -12  -3  313.05   20.75
   2 -12  -3  297.77   15.66
   2 -12  -3  310.43   18.48
  -2 -12   3  300.58   19.18
  -2 -12   3  271.42   17.30
   2  12  -3  300.37   15.43
   2  12  -3  296.06   15.70
   2  12  -3  285.49   15.52
   0 -12  -3   86.22    7.90
   0 -12   3   83.92    7.28
   0 -12   3  109.88   14.47
   0 -12  -3   92.09    6.50
   0 -12   3   86.03    7.79
   0 -12   3   83.15    9.62
   0 -12  -3   95.43   11.64
   0 -12   3   86.64   11.11
   0 -12  -3  109.38   13.35
   0 -12  -3  100.32   10.48
   0 -12  -3   97.51    9.69
   0  12  -3   89.99    6.25
   0  12  -3   94.52    6.61
   0  12  -3   93.88    5.80
   0  12   3   75.74    5.59
   2 -12   3  627.09   33.55
   2 -12   3  611.46   31.55
   2 -12   3  681.55   36.11
   2 -12   3  647.55   36.22
  -2 -12  -3  608.25   35.07
   2 -12   3  686.40   38.97
  -2 -12  -3  632.81   29.83
  -2 -12  -3  514.62   32.60
  -2 -12  -3  639.01   38.34
   2 -12   3  568.17   31.56
   2  12   3  592.33   32.14
  -2  12  -3  627.76   30.12
  -2  12  -3  595.15   30.67
   2  12   3  637.28   34.21
   4 -12   3    2.25    4.35
   4 -12   3    3.46    9.00
  -4 -12  -3    1.36    5.10
  -4 -12  -3    8.00    8.54
  -4 -12  -3    0.81    1.60
  -4 -12  -3    1.79    3.40
   4 -12   3   -0.30    2.35
   4 -12   3    2.77    5.77
   4 -12   3    1.15    2.90
  -4 -12  -3    2.71    1.88
   4 -12   3    5.75    4.96
   4 -12   3   -0.09    2.25
   4  12   3   -6.99    5.42
  -4  12  -3    6.01    2.59
   4  12   3    0.19    2.32
   4  12   3    4.74    2.36
  -4  12  -3    2.57    1.75
   4  12   3    0.84    3.62
  -4  12  -3   19.15    3.24
   6 -12   3  166.10   12.00
  -6 -12  -3  158.98    9.93
   6 -12   3  160.41   16.73
  -6 -12  -3  144.62   17.96
   6 -12   3  163.50   10.54
   6 -12   3  175.21   21.88
  -6 -12  -3  156.74   22.09
   6 -12   3  128.18   16.16
  -6 -12  -3  164.34    9.81
   6  12   3  152.51   11.07
   6  12   3  166.93   12.95
  -6  12  -3  169.40   11.39
  -6  12  -3  178.06   10.16
   6  12   3  170.77   15.39
   6  12   3  160.06   11.19
  -6  12  -3  182.32   11.22
   8 -12   3   -0.16    3.07
  -8 -12  -3    3.28    7.40
   8 -12   3   -5.94    1.56
  -8 -12  -3    9.58   15.48
  -8 -12  -3   -0.62    2.34
   8 -12   3   -1.93   10.28
   8 -12   3   -0.25    2.83
  -8 -12  -3    4.28    4.40
  -8 -12  -3   -1.54    2.14
   8  12   3   -0.23    3.30
  -8  12  -3   -0.76    3.08
  -8  12  -3    3.61    2.41
  -8  12  -3    1.66    3.31
  -8  12  -3   -2.68    5.69
  -8  12  -3   -4.33    9.49
 -10 -12  -3   55.95    5.97
  10 -12   3   58.93   19.86
 -10 -12  -3   27.49    7.39
 -10 -12  -3   16.37   23.13
 -10 -12  -3   49.51   13.81
  10 -12   3   51.41   12.19
  10 -12   3   51.52    6.34
 -10  12  -3   43.18    6.62
 -10  12  -3   49.72   11.29
  10  12   3   57.06    9.77
  10  12   3   62.55   12.77
  10  12   3   62.75    7.93
 -10  12  -3   61.66   14.67
 -11 -13   3   30.90    5.10
  11 -13  -3   29.91    5.04
 -11 -13   3   55.34   10.49
 -11 -13   3   42.14   13.07
  11 -13  -3   13.26   16.63
 -11 -13   3   38.91   17.07
  11 -13  -3   22.58    5.23
  11  13  -3   37.93   11.41
  11  13  -3   28.79    8.86
  11  13  -3   38.79    6.73
 -11  13   3   38.49    6.09
  11  13  -3   32.28    6.01
 -11  13   3   29.53   14.15
  -9 -13   3    9.96    5.92
   9 -13  -3    2.91    3.32
  -9 -13   3   10.71    3.30
   9 -13  -3   11.33    3.36
  -9 -13   3    2.90    8.28
  -9 -13   3    3.60   13.64
   9  13  -3    9.57    6.45
  -9  13   3    7.04    1.62
   9  13  -3   16.84    4.47
  -9  13   3   -5.34    8.90
   9  13  -3    5.93    9.38
   9  13  -3    2.30    3.47
  -9  13   3    4.96    3.07
   7 -13  -3  154.78    9.55
  -7 -13   3  162.95    9.84
   7 -13  -3  141.26   14.81
   7 -13  -3  143.11   12.44
  -7 -13   3  153.53   15.12
  -7 -13   3  153.36    9.83
   7 -13  -3  150.74   10.68
   7 -13  -3  164.29   18.94
  -7 -13   3  163.80   20.91
   7 -13  -3  124.61   14.36
  -7 -13   3  172.39   18.41
   7  13  -3  134.94   10.06
   7  13  -3  148.61   17.41
  -7  13   3  143.24    9.70
   7  13  -3  140.71   11.45
  -7  13   3  159.85   10.49
   7  13  -3  158.27   10.55
   7  13  -3  125.67   13.68
  -5 -13   3    0.48    2.45
   5 -13  -3    5.76    4.28
   5 -13  -3   -3.59    4.96
  -5 -13   3    0.15    1.80
  -5 -13   3    0.08    8.87
  -5 -13   3    1.25    3.34
   5 -13  -3    0.49    2.24
  -5 -13   3    0.43    5.41
   5  13  -3   -0.95    2.48
   5  13  -3    0.92    2.01
   5  13  -3    3.99    7.55
   5  13  -3   -0.69    4.69
  -5  13   3    1.33    1.99
  -3 -13   3  235.82   14.16
   3 -13  -3  212.84   15.17
   3 -13  -3  230.84   13.19
   3 -13  -3  231.48   17.38
  -3 -13   3  227.19   12.45
  -3 -13   3  259.84   20.30
  -3 -13   3  204.92   15.22
  -3 -13   3  228.28   17.43
   3 -13  -3  218.66   13.88
   3  13  -3  211.76   12.19
   3  13  -3  219.34   19.37
   3  13  -3  251.05   13.08
   3  13  -3  241.33   16.73
   3  13  -3  243.50   13.07
  -3  13   3  205.65   13.02
   1 -13  -3    6.18    2.36
   1 -13  -3   10.94    6.24
   1 -13  -3   20.11    6.38
  -1 -13   3    6.50    7.39
  -1 -13   3    2.79    3.01
  -1 -13   3   11.90    6.22
  -1 -13   3   15.58    8.86
   1 -13  -3   13.17    3.72
   1 -13  -3   19.83    5.03
   1 -13  -3    2.17    4.14
  -1 -13   3    7.43    3.20
  -1 -13   3    9.21    5.12
   1  13  -3    6.04    2.70
   1  13  -3    7.37    1.90
   1  13  -3   12.13    2.94
  -1 -13  -3  203.69   16.58
   1 -13   3  213.51   13.48
   1 -13   3  223.64   14.03
   1 -13   3  209.35   17.22
  -1 -13  -3  182.89   14.29
   1 -13   3  189.06   15.35
  -1 -13  -3  209.10   12.44
   1 -13   3  238.51   17.94
   1 -13   3  250.58   21.94
  -1 -13  -3  209.90   20.00
  -1  13  -3  225.21   12.17
  -1  13  -3  217.12   11.30
  -1  13  -3  220.27   12.70
   3 -13   3   20.97    6.07
  -3 -13  -3    9.11    4.35
  -3 -13  -3   16.80    2.27
   3 -13   3   14.65    7.77
   3 -13   3    6.76    8.07
  -3 -13  -3   15.84    7.06
   3 -13   3   16.08    4.22
   3 -13   3   13.01    6.81
   3 -13   3   16.01    3.96
  -3 -13  -3   10.52    8.92
  -3  13  -3   12.14    2.23
   3  13   3   19.72    5.15
  -3  13  -3   14.88    3.25
   3  13   3   14.16    3.30
  -3  13  -3   19.86    3.47
   3  13   3   12.20    7.06
  -5 -13  -3   48.36    4.73
  -5 -13  -3   62.29   11.56
  -5 -13  -3   40.78    7.40
   5 -13   3   52.40   14.13
  -5 -13  -3   55.31    5.53
  -5 -13  -3   51.47   16.36
   5 -13   3   46.49    6.03
   5 -13   3   71.94   12.00
   5 -13   3   60.51   11.09
   5 -13   3   45.73    7.49
   5 -13   3   45.37    8.02
   5 -13   3   53.23    6.65
   5  13   3   60.33   10.08
   5  13   3   43.68    7.09
  -5  13  -3   57.84    5.54
  -5  13  -3   54.79    4.58
   5  13   3   47.92    5.63
   5  13   3   51.36    6.09
  -5  13  -3   36.48    5.77
  -7 -13  -3   11.94    5.44
  -7 -13  -3   19.60    3.47
  -7 -13  -3   22.04    9.23
  -7 -13  -3   28.56   14.00
   7 -13   3    3.38    5.43
  -7 -13  -3   15.37    3.32
   7 -13   3   29.95    9.92
   7 -13   3   11.33    3.62
   7 -13   3   20.35    4.86
  -7  13  -3   14.55    4.02
  -7  13  -3   16.06    3.13
   7  13   3   21.21    6.05
  -7  13  -3   16.28    4.17
   7  13   3   13.78    4.24
   7  13   3   27.76    8.94
   9 -13   3   22.53    4.62
   9 -13   3   13.52    9.15
  -9 -13  -3   20.44   11.13
  -9 -13  -3   22.60    4.26
  -9 -13  -3   36.78   21.52
  -9 -13  -3   27.02    4.34
  -9 -13  -3   20.50    6.49
   9 -13   3   23.71   13.93
  -9  13  -3    7.34   13.25
   9  13   3    3.26    4.89
   9  13   3   13.89    9.34
   9  13   3   15.76    5.17
  -9  13  -3   28.78    5.56
  -9  13  -3    6.35    7.52
  -9  13  -3   25.16    3.96
 -10 -14   3    7.31   19.26
 -10 -14   3    5.16    3.59
  10 -14  -3    4.61    3.35
 -10 -14   3    0.00    9.23
  10 -14  -3    2.77    3.65
 -10 -14   3    3.38    5.53
  10  14  -3    5.69   10.96
  10  14  -3   11.55    4.92
 -10  14   3    6.26    1.56
  10  14  -3    7.54    6.94
  10  14  -3    4.07    3.56
 -10  14   3    3.01    3.55
  -8 -14   3    0.67    7.84
   8 -14  -3    3.41   10.20
   8 -14  -3    6.83    3.65
   8 -14  -3   -0.20    4.61
  -8 -14   3   11.38    6.13
   8 -14  -3   10.93    7.89
  -8 -14   3    4.03    2.54
  -8 -14   3   25.60   16.00
   8 -14  -3    7.13    3.11
  -8 -14   3    4.59    3.23
   8  14  -3    4.01    3.00
   8  14  -3   -2.99    9.60
   8  14  -3   -4.98    5.59
  -8  14   3    8.47    3.64
   8  14  -3    5.48    3.67
   6 -14  -3   27.27    7.95
   6 -14  -3   24.41    6.27
   6 -14  -3   25.17    4.32
   6 -14  -3   26.27    4.97
  -6 -14   3   18.83    8.16
  -6 -14   3   17.42    3.91
  -6 -14   3   30.69    4.11
   6 -14  -3   27.18   11.02
  -6 -14   3   13.49    5.45
  -6 -14   3   46.67   14.54
   6 -14  -3   22.26    8.46
  -6  14   3   30.03    3.81
   6  14  -3   30.80    7.50
   6  14  -3   22.87    9.57
   6  14  -3   27.23    4.71
   6  14  -3   20.38    3.72
   4 -14  -3    6.78    4.64
  -4 -14   3    3.39    3.21
  -4 -14   3    4.27    2.68
   4 -14  -3    3.67    5.37
  -4 -14   3    1.88    5.87
   4 -14  -3    0.23    2.61
   4 -14  -3    7.06    7.09
   4 -14  -3    3.46    2.71
  -4 -14   3   15.66   10.04
  -4 -14   3    4.02    3.95
   4 -14  -3    2.02    5.90
   4  14  -3    5.17    2.67
   4  14  -3    2.43    2.85
   4  14  -3   11.75    6.17
   4  14  -3   -4.11    7.56
   4  14  -3    3.98    2.06
  -4  14   3    0.93    1.95
  -2 -14   3   33.42   12.05
  -2 -14   3   22.47    7.05
   2 -14  -3   23.20    7.76
   2 -14  -3    9.97    8.06
   2 -14  -3   12.64    5.20
  -2 -14   3   18.99    4.17
  -2 -14   3   21.50    9.42
   2 -14  -3   14.58    3.38
   2 -14  -3   14.37    5.87
  -2 -14   3   14.14    7.29
   2 -14  -3   15.48    4.97
  -2 -14   3   14.20    4.41
   2  14  -3   15.60    3.39
   2  14  -3   19.01    2.62
   2  14  -3   14.89    3.15
   0 -14   3    7.73    3.84
   0 -14   3    8.08    5.29
   0 -14  -3    8.36    5.30
   0 -14  -3    4.57    7.29
   0 -14   3    6.90    6.58
   0 -14  -3   20.09    9.02
   0 -14   3   -4.86    9.16
   0 -14   3   15.49    7.84
   0 -14  -3    6.70    5.28
   0 -14   3    5.47    3.00
   0 -14  -3   10.65    3.00
   0  14  -3    9.69    1.96
   0  14  -3   12.39    3.16
   0  14  -3    8.87    2.62
  -2 -14  -3   37.69    8.73
   2 -14   3    6.75    7.57
  -2 -14  -3   25.79    2.11
  -2 -14  -3   20.83   11.16
   2 -14   3   16.90    6.17
   2 -14   3   27.32    5.27
  -2 -14  -3   30.17    6.52
   2 -14   3   25.99    8.51
   2 -14   3   42.99   13.05
   2 -14   3   24.74    4.73
  -2 -14  -3   21.43    3.67
  -2  14  -3   27.09    2.94
   2  14   3   25.29    6.36
   2  14   3   26.14    7.38
  -2  14  -3   30.33    4.04
   4 -14   3    7.85    5.52
  -4 -14  -3   -0.08    2.16
  -4 -14  -3    2.35    6.35
   4 -14   3    4.55    7.84
   4 -14   3    8.84    5.86
  -4 -14  -3   -0.78    3.65
  -4 -14  -3   14.39   10.01
   4 -14   3   -0.72    3.29
   4 -14   3    3.66    9.73
  -4 -14  -3    0.78    1.48
   4 -14   3   -0.51    3.00
  -4  14  -3   -1.09    2.54
   4  14   3  -12.73    5.43
  -4  14  -3   -0.84    1.48
   4  14   3    3.08    2.94
  -4  14  -3   -0.78    2.62
   4  14   3   -2.70    3.92
   4  14   3    0.07    2.54
  -6 -14  -3    1.37    4.31
  -6 -14  -3    2.18    2.16
   6 -14   3    3.13    3.62
   6 -14   3    6.62    7.91
  -6 -14  -3   11.63    8.20
   6 -14   3   15.45    9.50
   6 -14   3   10.67    6.24
  -6 -14  -3    2.11    2.34
   6 -14   3   -0.60    2.94
   6 -14   3    5.36    3.61
  -6 -14  -3    3.05   13.17
   6  14   3    5.19    5.25
   6  14   3   -4.40    6.98
  -6  14  -3    2.43    2.55
  -6  14  -3    5.90    4.01
  -6  14  -3    4.25    2.08
   6  14   3   -1.30    2.96
  -8 -14  -3    4.06    2.60
  -8 -14  -3    0.44    2.73
   8 -14   3    1.50    5.82
  -8 -14  -3   -6.89    7.26
   8 -14   3   -1.54    2.77
  -8 -14  -3   -2.36    4.14
   8 -14   3   -3.33    9.60
   8 -14   3   36.63   18.08
  -8 -14  -3   -1.80   16.74
   8  14   3   -1.50    3.50
  -8  14  -3   -0.24    2.25
   8  14   3   11.56   11.90
  -8  14  -3   -0.57    3.19
   8  14   3   -4.05    5.85
  -9 -15   3    4.30    9.59
   9 -15  -3    2.94    3.21
   9 -15  -3    2.70    3.71
  -9 -15   3    5.48    3.29
  -9 -15   3   -5.70    4.54
  -9 -15   3    9.68   19.20
   9 -15  -3   -8.11    8.14
  -9 -15   3    0.16    2.41
  -9  15   3    3.44    3.45
  -9  15   3    0.70    2.76
   9  15  -3   11.73   12.01
   9  15  -3   -3.47    3.56
   9  15  -3    1.39    3.01
   9  15  -3   -4.88    6.19
  -7 -15   3    1.26    4.95
   7 -15  -3    3.39    3.46
  -7 -15   3    0.53    6.98
   7 -15  -3    1.80    3.14
  -7 -15   3    0.55    2.15
  -7 -15   3    0.68    3.00
   7 -15  -3    8.99   11.37
  -7 -15   3    2.32   11.06
   7 -15  -3   -1.98    4.70
   7 -15  -3  -11.83    7.80
   7  15  -3    1.02    3.41
   7  15  -3    4.84    6.36
   7  15  -3   -2.60    2.30
  -7  15   3    1.40    2.57
   7  15  -3    2.76   10.30
   5 -15  -3   -0.42    2.80
  -5 -15   3   -1.24    2.73
   5 -15  -3   -2.43    4.54
  -5 -15   3   -3.82    3.50
  -5 -15   3    1.17    2.03
   5 -15  -3   -3.80    2.22
  -5 -15   3    1.29    6.69
  -5 -15   3   -2.86    2.74
  -5 -15   3  -27.48    9.27
   5 -15  -3   24.54    8.95
   5  15  -3   -0.37    5.57
   5  15  -3   10.31    9.87
  -5  15   3    0.33    2.19
   5  15  -3    3.71    2.28
   5  15  -3    0.93    3.00
   5  15  -3   -1.35    3.81
  -3 -15   3   39.32    5.90
   3 -15  -3   41.76   10.54
   3 -15  -3   28.57    5.35
  -3 -15   3   44.46    9.35
   3 -15  -3   32.02    4.78
  -3 -15   3   38.06   10.92
   3 -15  -3   40.04    7.65
   3 -15  -3   24.64    9.74
  -3 -15   3   30.04    6.97
  -3  15   3   28.84    3.86
   3  15  -3   32.49    4.66
   3  15  -3   42.68    5.13
   3  15  -3   32.37    3.69
  -1 -15   3    8.19    5.94
  -1 -15   3   -4.79    1.48
   1 -15  -3   -4.86    8.33
  -1 -15   3  -13.97    5.82
   1 -15  -3   -1.89    4.56
  -1 -15   3  -16.48    7.78
   1 -15  -3   -2.36    2.76
   1 -15  -3    4.32    5.25
  -1 -15   3   -0.51    3.22
   1 -15  -3   10.83    8.86
   1 -15  -3   -0.47    2.36
  -1 -15   3   -0.39    3.19
   1  15  -3   -1.11    2.49
   1  15  -3   -3.01    2.36
   1  15  -3    0.18    1.50
   1 -15   3   12.84    4.31
   1 -15   3   17.36    4.50
  -1 -15  -3   16.69    9.86
  -1 -15  -3    8.19    6.70
  -1 -15  -3   23.59   10.07
   1 -15   3    8.83    8.72
  -1 -15  -3   15.95    3.74
  -1 -15  -3    4.59    8.69
  -1 -15  -3   14.80    4.93
   1 -15   3   12.27    5.97
  -1  15  -3    9.24    2.94
  -1  15  -3   11.07    3.53
  -1  15  -3   11.44    1.96
   3 -15   3    0.23    3.19
  -3 -15  -3    1.20    2.67
   3 -15   3  -10.73    7.86
  -3 -15  -3    1.50    6.55
  -3 -15  -3    0.69    1.21
  -3 -15  -3  -12.83   11.47
   3 -15   3    2.62    3.38
  -3 -15  -3    4.61    4.23
   3 -15   3    2.52    5.41
  -3  15  -3    2.63    2.75
  -3  15  -3    2.94    2.97
   3  15   3    0.90    4.27
   3  15   3    1.34    2.83
  -3  15  -3    0.32    1.41
   3  15   3   -0.92    6.49
   5 -15   3   13.18    4.20
  -5 -15  -3   11.86    3.21
   5 -15   3   10.73    4.48
   5 -15   3    6.80   13.32
   5 -15   3   14.85    6.50
  -5 -15  -3    1.51   12.87
   5 -15   3    5.97    7.72
   5 -15   3    0.99    9.26
  -5 -15  -3    8.56    8.24
  -5 -15  -3   10.43    5.85
  -5  15  -3   13.70    3.62
   5  15   3   20.17    8.48
   5  15   3    2.19    4.93
   5  15   3    6.69    3.71
  -5  15  -3   11.80    2.27
  -5  15  -3    8.92    2.31
   7 -15   3   -2.06    9.56
  -7 -15  -3    4.72    3.01
  -7 -15  -3    5.08    2.64
  -7 -15  -3   12.38    9.08
   7 -15   3    1.09    3.87
  -7 -15  -3   12.76   17.80
   7 -15   3   -4.71    5.47
  -7 -15  -3    7.56    5.23
   7 -15   3   -3.34    3.18
   7  15   3    4.65    9.25
  -7  15  -3    4.83    2.39
  -7  15  -3    2.58    2.33
  -7  15  -3    4.17    3.31
   7  15   3   -2.89    5.08
   7  15   3    5.97    3.91
   8 -16  -3   44.34    6.65
  -8 -16   3   27.79    4.98
   8 -16  -3   24.23    6.06
  -8 -16   3   48.28   21.66
  -8 -16   3   35.17    5.54
  -8 -16   3   31.91    8.49
   8 -16  -3   55.03   12.02
   8  16  -3   41.28   14.49
  -8  16   3   40.83    5.14
   8  16  -3   30.23    6.03
   8  16  -3   42.64   12.51
   8  16  -3   31.53    5.20
   6 -16  -3   18.16   12.71
  -6 -16   3    0.43    4.57
  -6 -16   3    9.47    8.19
   6 -16  -3   -1.67    3.20
   6 -16  -3    1.24    5.31
   6 -16  -3    6.53    3.56
  -6 -16   3   -0.33    2.13
   6 -16  -3    4.79    7.87
  -6 -16   3    0.37   13.59
  -6 -16   3    3.16    3.24
  -6  16   3    2.42    2.55
   6  16  -3    2.28    3.34
   6  16  -3    0.63    2.39
   6  16  -3   16.85   11.22
   6  16  -3   -0.04    6.22
   4 -16  -3   45.38   11.27
  -4 -16   3   40.12    7.60
  -4 -16   3   59.49    7.53
   4 -16  -3   33.99    7.69
   4 -16  -3   41.28    6.44
  -4 -16   3   38.20   14.45
  -4 -16   3   33.22    9.29
   4 -16  -3   25.45   11.46
   4 -16  -3   40.91    5.79
   4  16  -3   18.51    4.30
  -4  16   3   30.67    4.07
   4  16  -3   36.88    4.17
  -2 -16   3   50.03    8.33
   2 -16  -3   33.55    8.15
  -2 -16   3   47.51   13.54
   2 -16  -3   33.66    5.20
   2 -16  -3   39.50    6.33
  -2 -16   3   44.97   14.52
  -2 -16   3   39.61    9.35
  -2 -16   3   39.97   10.42
   2 -16  -3   24.21   12.31
   2 -16  -3   46.53   11.25
  -2 -16   3   44.45    7.75
   2  16  -3   35.77    5.08
   2  16  -3   42.17    3.94
   0 -16   3    4.09    5.32
   0 -16   3   16.78   10.08
   0 -16  -3    6.98    8.73
   0 -16  -3  -17.91    7.73
   0 -16  -3    8.46    3.38
   0 -16   3   11.43   12.75
   0 -16   3    9.08    7.94
   0 -16  -3    2.62    3.92
   0 -16   3    8.14    4.50
   0 -16   3    6.35    6.55
   0  16  -3    5.36    1.61
   0  16  -3    7.09    3.10
   2 -16   3   49.15    6.71
   2 -16   3   65.71   17.25
  -2 -16  -3   61.73   15.16
  -2 -16  -3   51.52    6.10
   2 -16   3   60.36    8.06
  -2 -16  -3   38.99    7.60
   2 -16   3   47.75    9.45
   2 -16   3   56.33   11.74
  -2 -16  -3   68.71   13.96
  -2 -16  -3   78.91   13.78
   2 -16   3   27.68   11.61
   2  16   3   53.09    7.32
  -2  16  -3   59.86    5.96
  -2  16  -3   52.96    3.66
   4 -16   3    1.90   10.09
   4 -16   3    8.12   13.67
   4 -16   3   -0.33    3.74
  -4 -16  -3    3.11    3.15
  -4 -16  -3   -3.12    3.77
  -4 -16  -3   11.36   13.85
  -4 -16  -3    4.69    1.69
   4 -16   3    2.05    3.33
   4 -16   3   -5.57    5.45
  -4 -16  -3    4.96    7.72
   4  16   3    6.13    5.25
  -4  16  -3    2.87    1.71
   4  16   3    4.70    3.53
  -4  16  -3    1.65    2.93
   4  16   3    4.04    8.12
  -4  16  -3    3.98    1.58
  -6 -16  -3   28.52    4.59
   6 -16   3   29.10   12.59
  -6 -16  -3   18.04   20.66
  -6 -16  -3   39.47    8.81
   6 -16   3   34.07    9.00
  -6 -16  -3   31.83    3.87
   6 -16   3   34.11   15.87
  -6  16  -3   32.98    3.61
  -6  16  -3   35.98    3.46
  -6  16  -3   31.79    5.13
   6  16   3   30.18   11.14
   6  16   3   31.10    5.93
   7 -17  -3   24.34    5.23
   7 -17  -3   21.31   11.85
  -7 -17   3   27.57    8.11
  -7 -17   3   25.27   19.33
   7 -17  -3   11.70    4.76
  -7 -17   3   29.25    5.33
  -7 -17   3   16.51    3.61
  -7  17   3   22.09    4.03
   7  17  -3   28.15   14.28
   7  17  -3   23.46    4.23
   7  17  -3   28.45    5.30
   5 -17  -3    4.39    3.76
  -5 -17   3   20.62   15.87
   5 -17  -3    3.74    6.54
  -5 -17   3    2.44    7.88
   5 -17  -3   -2.11    2.79
  -5 -17   3    0.11    5.15
   5 -17  -3   -2.45    8.69
   5  17  -3    2.37    2.29
   5  17  -3   -2.44   11.58
   5  17  -3    6.27    3.58
   5  17  -3   -5.42    6.02
  -5  17   3   -0.06    2.37
  -3 -17   3   62.98    8.29
   3 -17  -3   71.05   17.37
   3 -17  -3   62.53    7.97
  -3 -17   3   73.50   12.84
   3 -17  -3   57.44   12.41
  -3 -17   3   47.37    8.37
   3 -17  -3   77.76    8.03
  -3 -17   3   40.69   15.94
   3  17  -3   65.08    5.14
   3  17  -3   68.28    7.04
  -3  17   3   56.58    6.06
   1 -17  -3    4.54    3.29
   1 -17  -3    0.04    3.69
  -1 -17   3   15.22   11.75
  -1 -17   3    2.75    4.21
  -1 -17   3    5.95    4.27
  -1 -17   3    4.15    6.84
   1 -17  -3   20.82   12.10
   1 -17  -3    1.63    6.90
   1 -17  -3   17.09   11.11
  -1 -17   3   -0.14   14.12
   1  17  -3    5.45    1.76
   1  17  -3    3.77    3.27
   1 -17   3   35.83    8.61
  -1 -17  -3   49.53   16.10
   1 -17   3   35.71    6.75
  -1 -17  -3   48.35    6.01
  -1 -17  -3   25.31    9.59
   1 -17   3   34.33    6.47
   1 -17   3   20.20   12.40
  -1 -17  -3   24.89    6.48
  -1  17  -3   46.34    5.30
   3 -17   3   14.33   11.23
  -3 -17  -3   -0.37    2.71
  -3 -17  -3    6.43    5.30
  -3 -17  -3    2.05   15.60
   3 -17   3    8.76   15.99
   3 -17   3    0.38    6.13
   3 -17   3    7.56    4.58
  -3  17  -3   -1.74    2.94
   3  17   3    4.25    3.41
   5 -17   3    6.22   17.75
   5 -17   3   22.79   13.01
  -5 -17  -3   18.23    2.68
  -5 -17  -3   29.43   19.10
   5 -17   3   15.29    5.26
  -5 -17  -3   12.49    4.39
  -5  17  -3   13.19    4.07
   5  17   3    8.53    4.14
  -5  17  -3   16.77    1.99
  -5  17  -3   20.38    2.18
   5  17   3   23.70   12.27
   4 -18  -3    9.64    4.14
  -4 -18   3    3.48    4.95
  -4 -18   3   18.50   16.48
   4 -18  -3   10.37   10.91
  -4 -18   3   22.71   21.74
   4  18  -3   10.68    2.68
   4  18  -3    7.21    4.11
  -4  18   3   12.37    3.35
  -2 -18   3   14.23   13.71
   2 -18  -3   30.73    5.40
  -2 -18   3   -0.82   16.28
   2 -18  -3   12.36    5.01
  -2 -18   3   17.08    6.97
   2 -18  -3   52.43   15.83
   2  18  -3   22.00    2.68
   2  18  -3   20.65    4.59
   0 -18  -3   -0.02    3.12
   0 -18  -3   -0.03    4.10
   0 -18   3    2.98   16.25
   0 -18   3    3.75    6.13
   0 -18   3   -8.46   11.93
   0  18  -3    5.22    3.50
  -2 -18  -3    7.27    3.85
   2 -18   3   27.89   19.56
   2 -18   3   -8.37   11.50
  -2 -18  -3    8.09    6.23
   2 -18   3    6.78    4.83
  -2  18  -3    6.08    3.59
 -16   0   4   -7.95    7.00
  16   0  -4    1.73    3.61
 -16   0   4    3.62    5.09
  16   0  -4   15.16   13.45
 -16   0   4   16.89   17.36
  16   0  -4   -5.46    6.44
  14   0  -4   18.15    7.44
  14   0  -4   -1.84    9.09
 -14   0   4   -3.26   10.80
 -14   0   4    6.58    7.65
 -14   0   4    5.31    3.06
 -14   0   4    4.05    3.91
  14   0  -4    5.38    4.19
  14   0  -4    7.81    3.93
  12   0  -4   75.74    6.77
  12   0  -4   42.68    8.60
 -12   0   4   69.84    6.21
  12   0  -4   98.97   13.99
 -12   0   4   93.32   15.59
 -12   0   4   81.49   11.90
  12   0  -4   84.53    8.41
 -12   0   4   61.40    6.08
  12   0  -4   78.81    8.99
 -12   0   4   83.17    8.54
  10   0  -4  115.93   11.74
  10   0  -4  116.64   13.14
  10   0  -4  117.20    9.12
 -10   0   4   98.36   11.92
 -10   0   4  111.84    8.79
  10   0  -4  115.17    7.82
 -10   0   4  135.11    7.64
  10   0  -4  126.92    9.10
 -10   0   4  115.03    7.81
 -10   0   4  109.20   14.80
  -8   0   4   11.46    4.73
   8   0  -4    8.68    5.00
  -8   0   4    6.38    2.04
  -8   0   4    7.88    1.86
  -8   0   4    7.60    3.89
   8   0  -4    2.67    3.15
   8   0  -4    3.41    2.13
  -8   0   4    3.77    2.39
   8   0  -4    5.13    1.84
   8   0  -4    4.27    2.03
  -6   0   4   57.38    6.32
   6   0  -4   58.07    4.10
   6   0  -4   48.68    6.63
  -6   0   4   70.46    4.93
   6   0  -4   66.03    4.98
   6   0  -4   60.04    4.78
   6   0  -4   65.20    5.79
  -6   0   4   57.59    7.55
  -6   0   4   71.24    4.79
  -6   0   4   72.98    4.14
   4   0  -4 2809.96  131.34
  -4   0   4 2811.80  131.69
  -2   0   4    3.17    0.98
   2   0  -4    3.65    0.80
   2   0  -4    2.77    0.54
  -2   0   4    3.73    0.78
  -2   0   4    3.85    0.91
   2   0  -4    3.70    0.77
  -2   0   4    4.80    1.42
  -2   0   4    4.22    0.59
   2   0  -4    2.51    0.92
   0   0   4 1701.28   81.22
   0   0  -4 1775.01   81.05
  -2   0  -4 1099.86   53.08
   2   0   4 1083.16   53.23
   4   0   4 3681.07  170.65
  -4   0  -4 3554.42  170.65
   6   0   4   28.40    6.20
  -6   0  -4   33.51    3.76
   6   0   4   30.41    3.76
  -6   0  -4   34.77    3.33
  -6   0  -4   27.49    5.40
   6   0   4   33.93    3.48
  -6   0  -4   32.42    6.55
   6   0   4   27.58    5.27
  -8   0  -4  341.01   18.24
  -8   0  -4  375.01   26.03
   8   0   4  347.45   18.51
   8   0   4  339.94   21.94
  -8   0  -4  357.87   19.54
   8   0   4  350.66   19.67
  -8   0  -4  344.85   25.18
  -8   0  -4  359.66   19.14
   8   0   4  383.10   25.18
  10   0   4   30.62    7.86
  10   0   4   54.93   11.81
 -10   0  -4   21.89    7.22
 -10   0  -4   26.51    8.84
  10   0   4   32.11    4.50
 -10   0  -4   35.37    4.57
 -10   0  -4   30.34    6.77
 -12   0  -4  215.18   15.02
 -12   0  -4  231.15   27.07
  12   0   4  222.42   24.52
 -12   0  -4  200.45   21.08
  12   0   4  181.98   18.87
 -12   0  -4  202.39   12.82
  12   0   4  194.90   13.29
  14   0   4   18.88   15.81
  14   0   4   39.31    6.56
 -14   0  -4   41.11   18.27
  14   0   4   44.98   11.43
 -14   0  -4   33.19    5.27
 -14   0  -4   35.00   13.84
  15  -1  -4   -6.53    8.87
 -15  -1   4    2.96    4.05
 -15  -1   4   -5.36    6.99
 -15  -1   4    4.21    2.86
  15  -1  -4    2.98    4.56
  15  -1  -4    3.83    3.72
 -15  -1   4   -7.44   13.72
  15   1  -4    8.09    4.02
 -15   1   4  -15.37   13.15
 -15   1   4    8.58    4.37
  13  -1  -4   76.76   10.90
  13  -1  -4   82.13   13.74
  13  -1  -4   66.33    6.68
 -13  -1   4   79.81    7.36
 -13  -1   4   58.92   17.22
 -13  -1   4   62.81    5.95
  13  -1  -4   68.43    7.83
  13  -1  -4   74.46    8.68
 -13  -1   4   61.51    7.86
 -13  -1   4   72.49   12.43
  13   1  -4   95.23   11.75
 -13   1   4   53.31    7.08
  13   1  -4   83.13   12.70
  13   1  -4   52.48    7.66
  13   1  -4   58.76    7.67
 -13   1   4   68.34   11.78
 -13   1   4   68.99    6.16
  13   1  -4   65.57    6.81
 -13   1   4   84.49   16.20
  11  -1  -4   26.49    4.68
 -11  -1   4   36.84    4.62
  11  -1  -4   35.28    5.35
  11  -1  -4   28.74    8.52
 -11  -1   4   30.14    3.83
  11  -1  -4   35.56    4.48
 -11  -1   4   32.41    5.00
  11  -1  -4   33.10    6.96
 -11  -1   4   37.82   10.22
 -11  -1   4   52.82   10.77
  11   1  -4   25.15    4.59
  11   1  -4   32.76    4.39
  11   1  -4   26.08    6.55
 -11   1   4   20.86    3.47
 -11   1   4   33.61    7.74
 -11   1   4   31.63    3.86
  11   1  -4   22.80    4.64
  11   1  -4   23.83    8.48
 -11   1   4   26.06    4.49
 -11   1   4   42.54   10.81
   9  -1  -4   32.38    4.49
   9  -1  -4   49.38    8.20
  -9  -1   4   40.88    5.12
   9  -1  -4   50.64    4.56
   9  -1  -4   46.45    6.75
   9  -1  -4   47.89    5.39
  -9  -1   4   56.94    8.26
  -9  -1   4   44.83    9.34
  -9  -1   4   40.73    3.98
  -9  -1   4   40.74    4.26
  -9   1   4   43.02    7.09
   9   1  -4   49.85    4.50
  -9   1   4   48.89    4.31
  -9   1   4   36.56    4.48
  -9   1   4   43.26    3.94
   9   1  -4   46.43    8.17
   9   1  -4   37.76    5.08
   9   1  -4   46.58    5.37
   9   1  -4   36.52    6.02
  -9   1   4   44.05    9.03
   7  -1  -4  496.71   26.15
   7  -1  -4  454.12   24.66
  -7  -1   4  495.46   28.87
   7  -1  -4  501.59   27.69
   7  -1  -4  526.10   24.92
  -7  -1   4  510.85   27.07
  -7   1   4  466.38   28.03
   7   1  -4  455.83   24.96
   7   1  -4  521.49   25.20
   7   1  -4  487.95   27.63
  -7   1   4  516.70   26.84
  -7   1   4  492.01   23.79
   7   1  -4  493.99   26.13
   5  -1  -4 2220.45  107.01
  -5  -1   4 2283.05  108.02
  -5   1   4 2264.93  107.52
   5   1  -4 2292.20  107.29
  -3  -1   4   39.34    3.27
   3  -1  -4   54.53    3.13
   3  -1  -4   50.96    3.46
   3  -1  -4   50.10    2.69
  -3  -1   4   41.14    3.34
   3  -1  -4   41.93    3.83
  -3  -1   4   48.64    4.56
  -3  -1   4   47.26    2.88
   3  -1  -4   50.90    3.34
  -3  -1   4   60.88    4.13
   3   1  -4   51.33    3.52
  -3   1   4   55.56    4.21
   3   1  -4   48.45    4.54
   3   1  -4   49.32    3.42
  -3   1   4   49.28    2.68
  -3   1   4   41.20    3.14
  -3   1   4   49.30    2.97
   3   1  -4   45.36    3.78
  -3   1   4   48.75    3.50
   3   1  -4   47.53    2.82
  -1  -1   4   94.50    4.91
  -1  -1   4   88.46    5.64
  -1  -1   4   85.94    5.60
   1  -1  -4   92.90    4.88
  -1  -1   4   87.70    4.76
   1   1  -4   90.42    4.98
  -1   1   4   89.41    4.68
   1   1  -4   85.88    4.53
  -1   1   4   91.51    4.83
   1   1  -4   96.82    4.68
  -1   1   4   91.85    4.43
  -1   1   4   92.41    4.60
  -1   1   4   87.74    4.50
   1   1  -4   99.76    5.39
  -1  -1  -4  177.52   10.33
  -1  -1  -4  181.40    9.76
  -1   1  -4  173.11   10.77
  -1   1  -4  194.25   10.22
   1   1   4  189.75    9.85
   1   1   4  186.75   10.50
   3  -1   4 1334.18   66.43
  -3  -1  -4 1343.76   66.00
  -3   1  -4 1392.28   66.40
   3   1   4 1349.91   66.28
   5  -1   4  927.25   49.48
  -5  -1  -4  954.23   49.72
   5  -1   4  968.35   47.90
  -5  -1  -4  946.88   47.75
  -5   1  -4  961.67   49.89
  -5   1  -4  884.90   47.57
   5   1   4  953.18   49.12
   5   1   4 1014.59   47.64
   7  -1   4   62.64   10.15
   7  -1   4   49.23    5.39
  -7  -1  -4   73.84   11.05
  -7  -1  -4   63.14    5.74
   7  -1   4   60.07    4.99
  -7  -1  -4   62.50    4.81
  -7  -1  -4   73.93    5.64
  -7  -1  -4   80.26    9.42
   7  -1   4   77.62    9.10
   7   1   4   68.92    5.92
  -7   1  -4   64.65    4.99
  -7   1  -4   50.36    8.05
  -7   1  -4   68.20    5.77
  -7   1  -4   55.93    5.35
  -7   1  -4   52.13    9.87
   7   1   4   49.35    7.41
   7   1   4   64.47    5.10
   7   1   4   86.15   11.02
  -9  -1  -4   58.42    6.37
  -9  -1  -4   39.27   11.02
   9  -1   4  100.93   13.45
  -9  -1  -4   58.26    9.72
   9  -1   4   78.37    7.03
   9  -1   4   53.08    5.66
   9  -1   4   75.04   10.28
  -9  -1  -4   76.41    5.68
  -9   1  -4   76.92    6.96
  -9   1  -4   78.78    6.69
  -9   1  -4   66.85    6.04
   9   1   4   74.11    5.96
  -9   1  -4   92.73   13.70
   9   1   4   71.26   13.82
   9   1   4   81.78   10.26
  -9   1  -4   79.15   10.85
 -11  -1  -4   30.79    9.12
 -11  -1  -4   51.62   12.33
  11  -1   4   55.93   10.40
  11  -1   4   56.65    7.08
 -11  -1  -4   62.12    7.07
 -11  -1  -4   50.63    7.26
  11  -1   4   46.04   13.46
  11  -1   4   50.60    6.12
 -11   1  -4   45.25    5.77
  11   1   4   40.68    8.95
  11   1   4   45.88    6.68
 -11   1  -4   45.38    6.47
  11   1   4   48.26    5.72
 -11   1  -4   50.11    5.62
 -11   1  -4   64.93   14.69
  11   1   4   68.00   12.91
 -11   1  -4   49.53   10.68
  13  -1   4   88.97   14.16
 -13  -1  -4  106.80   15.94
 -13  -1  -4   96.29   19.73
 -13  -1  -4   95.91   10.93
 -13  -1  -4  105.47    9.01
  13  -1   4  124.65   21.00
  13  -1   4  109.89    9.94
 -13   1  -4   95.84   10.01
  13   1   4   96.23    9.32
  13   1   4  116.09   19.70
  13   1   4   97.66   14.05
 -13   1  -4   91.24    8.87
 -13   1  -4   68.26   13.66
 -13   1  -4   65.11   18.86
 -16  -2   4    5.54    4.94
  16  -2  -4    9.08   14.02
  16  -2  -4   11.25    4.73
 -16  -2   4    6.31   18.82
 -16  -2   4   23.67   10.37
  16   2  -4   26.16   11.59
 -16   2   4    3.69    4.55
  16   2  -4    5.48    4.37
 -16   2   4    2.41   12.30
  16   2  -4    3.97    7.16
 -16   2   4    8.77   13.74
  14  -2  -4    9.36    3.63
 -14  -2   4    9.27    4.77
 -14  -2   4   14.72    8.45
 -14  -2   4    8.73    3.10
 -14  -2   4   12.51   10.62
 -14   2   4    5.47    4.32
 -14   2   4   20.26   13.13
  14   2  -4   16.06    5.19
  14   2  -4    2.14    4.10
  14   2  -4   23.16    7.81
 -14   2   4   11.97    3.58
 -14   2   4    7.20    3.06
  14   2  -4   10.98    4.29
 -14   2   4    9.63    7.96
  14   2  -4    5.59    7.21
 -12  -2   4    4.12    8.54
  12  -2  -4   22.55    9.25
  12  -2  -4   26.38    4.82
  12  -2  -4   17.65    3.59
 -12  -2   4   29.33    5.25
 -12  -2   4   33.90    8.54
  12  -2  -4   24.04    6.95
 -12  -2   4   24.17    3.55
  12  -2  -4   29.24    5.41
 -12   2   4   19.91    3.44
  12   2  -4   28.41    4.60
 -12   2   4   16.81    4.27
  12   2  -4   23.08    7.72
 -12   2   4   27.26    7.78
  12   2  -4   21.16    4.76
 -12   2   4   46.74   12.10
  12   2  -4   24.44    6.83
  12   2  -4   17.79    5.18
 -12   2   4   13.88    3.22
  10  -2  -4   70.49    5.89
  10  -2  -4   98.80   12.01
  10  -2  -4   85.31    9.62
 -10  -2   4   62.93   11.78
 -10  -2   4   58.89    6.69
  10  -2  -4   66.37    7.69
 -10  -2   4   42.33    8.61
 -10  -2   4   57.52    4.83
 -10  -2   4   61.36    5.58
  10  -2  -4   58.88    6.16
  10   2  -4   77.34   10.95
  10   2  -4   77.71    7.37
  10   2  -4   74.03    7.77
 -10   2   4   61.55    5.28
  10   2  -4   68.49    5.48
 -10   2   4   53.35    5.95
 -10   2   4   65.81   10.95
 -10   2   4   73.38    5.22
  10   2  -4   51.90    7.78
 -10   2   4   59.05   12.80
   8  -2  -4   75.32    5.56
   8  -2  -4   82.21    8.62
  -8  -2   4   93.17    9.99
   8  -2  -4   92.08   10.60
  -8  -2   4   71.23   10.96
  -8  -2   4   78.47    6.98
   8  -2  -4   95.29    6.73
  -8  -2   4   78.17    6.12
  -8  -2   4   92.06    5.76
   8  -2  -4   92.09    6.69
  -8   2   4   99.13    9.67
   8   2  -4   92.93    6.12
   8   2  -4  126.53   10.86
   8   2  -4   93.69    7.11
  -8   2   4   90.01   11.22
   8   2  -4   79.95    6.88
  -8   2   4   93.07    6.29
  -8   2   4   97.68    6.10
  -8   2   4   92.39    6.55
   8   2  -4   91.42    8.89
   6  -2  -4  664.20   34.15
  -6  -2   4  721.52   35.38
   6  -2  -4  642.51   35.33
  -6  -2   4  659.49   36.71
  -6   2   4  649.38   35.89
   6   2  -4  680.63   35.74
  -6   2   4  732.84   34.82
   6   2  -4  721.20   34.52
  -4  -2   4  347.29   21.39
   4  -2  -4  349.10   18.93
  -4  -2   4  375.28   19.08
   4  -2  -4  380.00   18.29
   4   2  -4  313.22   17.91
   4   2  -4  403.94   19.04
  -4   2   4  366.37   18.38
  -4   2   4  372.88   19.34
   4   2  -4  332.19   19.49
  -2  -2   4    7.49    2.15
  -2  -2   4   13.40    1.31
   2  -2  -4    9.72    1.12
   2  -2  -4   13.75    0.85
   2  -2  -4   15.41    1.44
  -2  -2   4   12.56    1.66
   2  -2  -4    8.34    1.26
   2  -2  -4   13.48    0.99
  -2  -2   4   12.68    2.08
  -2   2   4   12.37    0.85
   2   2  -4   11.11    1.47
   2   2  -4   10.19    1.16
  -2   2   4   10.11    1.25
  -2   2   4   10.80    1.50
   2   2  -4    8.10    1.83
  -2   2   4   14.52    1.33
   2   2  -4   14.53    1.81
   2   2  -4   11.26    2.62
  -2   2   4   13.14    0.79
   0  -2  -4   13.00    1.35
   0  -2  -4   12.75    1.63
   0  -2   4   16.08    1.65
   0  -2   4   14.39    1.38
   0  -2  -4   15.16    0.98
   0  -2  -4   14.15    1.05
   0   2   4   15.45    1.13
   0   2   4   15.57    0.93
   0   2   4   15.56    1.37
   0   2  -4   14.05    1.50
   0   2  -4   16.94    1.55
   0   2   4   14.90    1.69
  -2  -2  -4  207.26   12.31
   2  -2   4  206.83   12.15
   2  -2   4  204.15   13.28
   2  -2   4  219.65   10.84
  -2  -2  -4  207.04   10.48
  -2  -2  -4  203.51   11.43
  -2   2  -4  208.83   13.00
   2   2   4  208.30   11.30
  -2   2  -4  223.61   10.47
  -2   2  -4  204.04   11.85
   2   2   4  198.71   10.11
   2   2   4  181.93   11.89
  -4  -2  -4  576.42   29.00
   4  -2   4  551.98   31.04
   4  -2   4  514.67   29.02
  -4  -2  -4  560.54   30.51
  -4   2  -4  570.16   29.22
  -4   2  -4  555.61   30.76
  -6  -2  -4   95.01    6.42
   6  -2   4   86.84    9.57
   6  -2   4   97.95   11.68
  -6  -2  -4   93.95    9.54
  -6  -2  -4   91.70    5.63
  -6  -2  -4   80.71    6.31
   6  -2   4   86.79    5.76
   6  -2   4   83.77    6.46
  -6  -2  -4   89.34   11.03
  -6   2  -4   85.54    6.36
   6   2   4   90.51   10.43
   6   2   4   84.62    5.73
   6   2   4   86.46    8.72
  -6   2  -4   95.38   11.69
  -6   2  -4   78.41    5.61
   6   2   4   87.38    6.56
  -6   2  -4   58.83    8.14
   8  -2   4    6.87    6.97
  -8  -2  -4    2.97    2.29
  -8  -2  -4    6.31    4.75
   8  -2   4    1.15    2.08
  -8  -2  -4    0.89    2.07
   8  -2   4    4.39    4.72
  -8  -2  -4    2.66    1.89
   8  -2   4    1.19    2.43
  -8  -2  -4   -3.37    4.53
   8   2   4   -0.74    2.09
   8   2   4   -1.39    5.34
  -8   2  -4   -0.55    1.86
  -8   2  -4   -0.94    4.04
   8   2   4    0.51    1.74
   8   2   4    7.52    4.54
  -8   2  -4   -6.86    3.64
  -8   2  -4    1.59    1.82
  -8   2  -4    1.25    2.21
  10  -2   4   12.98    7.83
 -10  -2  -4   20.14    4.67
 -10  -2  -4   12.45    9.68
 -10  -2  -4   15.69    3.36
 -10  -2  -4   14.71    7.05
  10  -2   4    7.88    5.94
  10  -2   4   17.61    3.58
  10   2   4   12.95    6.08
  10   2   4    8.38    6.58
 -10   2  -4   21.83   10.63
 -10   2  -4   12.71    3.15
  10   2   4   24.51    4.11
 -10   2  -4   16.76    7.16
 -12  -2  -4   39.37   15.27
  12  -2   4   29.93   13.59
 -12  -2  -4   37.14    5.20
  12  -2   4   40.83    9.69
 -12  -2  -4   53.01    7.65
 -12  -2  -4   39.68   10.53
  12  -2   4   39.01    5.82
  12   2   4   30.78    8.83
 -12   2  -4   37.02   10.36
 -12   2  -4   38.34    6.42
  12   2   4   49.98   13.60
  12   2   4   38.71    5.66
 -12   2  -4   61.34   16.31
 -12   2  -4   35.87    5.44
 -14  -2  -4   49.10   19.87
  14  -2   4  -23.69   16.47
  14  -2   4    1.38    7.98
  14  -2   4   12.14    4.84
 -14  -2  -4    8.47    5.14
 -14  -2  -4    4.73    3.28
  14   2   4    3.60    8.40
  14   2   4    1.55   14.51
 -14   2  -4    7.36    3.99
  14   2   4    3.71    4.08
 -14   2  -4    8.80    9.44
 -14   2  -4  -16.00   17.04
 -15  -3   4   30.95   17.76
  15  -3  -4   26.34    6.17
 -15  -3   4   21.06    5.89
  15  -3  -4   26.02    5.25
  15  -3  -4   39.93   14.55
 -15  -3   4   28.73    4.84
  15  -3  -4   33.26    9.15
 -15  -3   4   21.23   10.43
 -15   3   4   27.66    9.88
  15   3  -4   50.59   12.18
 -15   3   4   23.61    5.81
 -15   3   4   40.38   16.59
  15   3  -4   28.25    7.61
  15   3  -4   31.37    5.78
 -13  -3   4    4.14    6.90
 -13  -3   4    8.07    5.27
  13  -3  -4    6.58    6.16
 -13  -3   4   18.91   10.01
  13  -3  -4    5.86    8.77
  13  -3  -4    3.45    3.33
 -13  -3   4    7.32    3.10
  13   3  -4    2.77    5.69
 -13   3   4   13.66    7.44
 -13   3   4   16.08   11.16
  13   3  -4   -0.11    3.14
 -13   3   4    8.98    3.87
 -13   3   4    5.78    2.72
  13   3  -4    3.55    4.29
 -11  -3   4    0.76    2.83
  11  -3  -4   -2.13    2.36
  11  -3  -4    1.69    2.25
 -11  -3   4   -0.51    2.08
  11  -3  -4   -0.33    2.33
 -11  -3   4   -3.83    7.48
 -11  -3   4    1.96    5.34
  11  -3  -4    0.83    4.66
  11   3  -4    0.28    2.77
  11   3  -4    0.34    2.87
 -11   3   4   11.99    8.22
  11   3  -4    2.99    5.43
 -11   3   4   -1.81    2.45
 -11   3   4    0.81    1.90
  11   3  -4    0.31    2.26
 -11   3   4    2.41    2.03
 -11   3   4    6.61    5.42
  11   3  -4   -0.35    6.38
  -9  -3   4  311.91   20.48
   9  -3  -4  329.96   19.35
   9  -3  -4  321.95   16.11
  -9  -3   4  281.14   17.69
  -9  -3   4  314.97   16.72
   9  -3  -4  316.03   17.01
  -9  -3   4  311.49   23.19
   9  -3  -4  329.09   17.24
   9  -3  -4  339.81   21.56
  -9   3   4  267.23   19.10
  -9   3   4  337.19   22.73
   9   3  -4  303.54   18.87
   9   3  -4  290.68   17.74
   9   3  -4  300.55   16.29
   9   3  -4  315.92   17.76
  -9   3   4  306.02   16.92
   9   3  -4  315.33   21.12
  -9   3   4  282.98   16.01
  -9   3   4  314.92   15.92
  -7  -3   4   37.68    6.21
  -7  -3   4   31.07    7.21
  -7  -3   4   39.68    4.86
   7  -3  -4   44.53    4.12
   7  -3  -4   51.15    6.18
  -7  -3   4   46.34    4.25
  -7  -3   4   42.97    3.44
   7  -3  -4   54.98    7.42
   7  -3  -4   42.65    3.53
  -7   3   4   48.30    4.14
  -7   3   4   45.50    3.74
  -7   3   4   38.78    3.32
  -7   3   4   62.33    8.41
   7   3  -4   41.79    6.98
   7   3  -4   55.48    4.36
   7   3  -4   49.59    5.27
  -7   3   4   41.71    6.02
   7   3  -4   42.48    5.69
   7   3  -4   37.21    4.31
   5  -3  -4   16.88    2.04
  -5  -3   4   19.30    2.19
  -5  -3   4   22.59    5.16
   5  -3  -4   17.51    1.77
  -5  -3   4   21.51    2.88
   5  -3  -4   15.40    2.02
  -5  -3   4   18.58    2.94
   5  -3  -4   17.00    3.66
  -5  -3   4   15.77    3.63
   5  -3  -4   22.20    3.32
   5   3  -4   14.66    4.22
  -5   3   4   16.84    1.96
   5   3  -4   15.41    2.54
  -5   3   4   22.27    3.44
   5   3  -4   12.19    2.20
   5   3  -4   21.26    3.65
  -5   3   4   17.25    4.16
   5   3  -4   16.67    2.12
  -3  -3   4  171.93   11.16
  -3  -3   4  168.92    9.55
   3  -3  -4  166.51    8.70
   3  -3  -4  163.03    9.65
  -3  -3   4  168.82    8.65
  -3  -3   4  155.76    9.19
   3  -3  -4  166.73    9.06
  -3  -3   4  176.66   10.19
  -3   3   4  171.62    9.12
   3   3  -4  181.95   11.18
   3   3  -4  171.50    9.25
  -3   3   4  176.36    9.77
   3   3  -4  175.40   10.12
  -3   3   4  165.45    8.60
   3   3  -4  177.03    8.62
   3   3  -4  178.18    9.46
   1  -3  -4 1124.51   52.49
   1  -3  -4 1113.95   52.54
  -1  -3   4 1164.54   54.53
   1   3  -4 1150.88   54.80
   1  -3   4  927.65   47.29
  -1  -3  -4  924.26   45.47
   1   3   4  971.61   45.29
  -1   3  -4  977.36   46.98
  -3  -3  -4  121.53    9.45
  -3  -3  -4  131.61    6.66
  -3  -3  -4  123.12    7.23
   3  -3   4  142.60   10.99
   3  -3   4  128.93    9.31
  -3  -3  -4  107.81    8.18
   3  -3   4  123.14    7.44
   3  -3   4  120.00    6.87
   3   3   4  129.63    7.37
  -3   3  -4  126.55    7.06
   3   3   4  118.22    8.03
  -3   3  -4  158.32    9.45
   3   3   4  115.98    8.89
  -3   3  -4  137.02   10.10
   5  -3   4   24.67    2.90
   5  -3   4   25.56    5.18
  -5  -3  -4   31.24    3.79
   5  -3   4   20.38    3.14
  -5  -3  -4   26.97    4.95
  -5  -3  -4   21.15    3.02
   5  -3   4   25.13    6.16
  -5  -3  -4   17.75    5.35
  -5  -3  -4   21.26    2.47
   5   3   4   26.33    3.47
  -5   3  -4   19.52    5.36
  -5   3  -4   25.18    5.09
  -5   3  -4   30.32    3.21
  -5   3  -4   23.42    3.26
   5   3   4   21.41    2.61
  -7  -3  -4  175.82   14.13
  -7  -3  -4  176.65   11.49
  -7  -3  -4  186.71   11.15
   7  -3   4  149.13   16.04
   7  -3   4  183.12   10.67
   7  -3   4  179.50   11.58
  -7  -3  -4  190.23   16.06
  -7  -3  -4  183.72   10.29
   7  -3   4  183.94   14.42
   7   3   4  184.23   15.38
  -7   3  -4  195.90   10.70
  -7   3  -4  195.39   17.29
  -7   3  -4  184.38   11.37
   7   3   4  215.30   12.02
  -7   3  -4  191.61   14.39
   7   3   4  188.43   10.68
   7   3   4  193.33   13.43
  -9  -3  -4  240.75   18.15
  -9  -3  -4  198.77   13.53
  -9  -3  -4  211.41   12.98
   9  -3   4  217.80   17.11
   9  -3   4  229.96   14.02
   9  -3   4  203.71   20.31
  -9  -3  -4  207.95   12.11
   9  -3   4  195.75   12.34
  -9  -3  -4  210.83   20.67
   9   3   4  229.96   19.23
  -9   3  -4  231.94   13.28
   9   3   4  222.86   12.67
  -9   3  -4  204.54   17.12
  -9   3  -4  213.74   12.55
  -9   3  -4  207.51   19.24
  -9   3  -4  214.18   13.53
   9   3   4  192.56   16.48
  11  -3   4   21.67    5.24
 -11  -3  -4   20.53    4.08
  11  -3   4   18.78    7.45
 -11  -3  -4   16.83    7.74
  11  -3   4   27.94   10.42
 -11  -3  -4   20.78    4.87
  11  -3   4   21.67    4.52
 -11  -3  -4   16.89    3.53
 -11   3  -4   20.24    4.07
  11   3   4   35.65    8.08
 -11   3  -4   17.44    4.53
  11   3   4   21.01    4.34
 -11   3  -4   15.97    3.75
  11   3   4   12.07    9.84
 -11   3  -4   16.47   11.73
  11   3   4   20.16    4.89
 -11   3  -4   14.24    7.83
  13  -3   4    1.90    7.45
 -13  -3  -4   18.22   16.01
  13  -3   4    4.98   13.95
 -13  -3  -4    2.12    2.95
 -13  -3  -4   -1.80    3.44
  13  -3   4   -3.32    2.91
 -13  -3  -4    1.31    7.70
 -13   3  -4    1.80    4.01
  13   3   4   20.40   13.40
  13   3   4   -5.64    6.20
 -13   3  -4    3.81    3.57
 -13   3  -4    1.15   14.35
  13   3   4    2.21    3.52
 -13   3  -4    1.07    7.94
  16  -4  -4   10.82   14.85
  16  -4  -4   11.68    4.60
 -16  -4   4    8.34   18.85
 -16  -4   4    3.78    5.08
 -16   4   4  -19.58   18.66
  16   4  -4   13.88    5.12
 -16   4   4   10.31    5.24
  16   4  -4   11.88    9.06
  14  -4  -4   33.76    8.80
 -14  -4   4   20.08    5.67
 -14  -4   4   36.67   16.06
  14  -4  -4   14.61    3.83
 -14  -4   4   25.22   10.32
  14  -4  -4   47.28   13.19
  14   4  -4   25.29   12.27
  14   4  -4   30.51    8.38
 -14   4   4   25.74   11.43
 -14   4   4   24.31    4.40
 -14   4   4   11.68   10.09
  14   4  -4    7.76    4.10
 -14   4   4   24.03    5.41
  14   4  -4   14.81    5.56
 -12  -4   4   -1.89    6.28
  12  -4  -4    0.57    7.52
  12  -4  -4    5.53    2.92
  12  -4  -4    6.38    3.39
 -12  -4   4   10.30   10.21
 -12  -4   4    6.56    2.90
 -12  -4   4    3.28    3.78
  12  -4  -4    3.18    5.33
 -12   4   4    7.40    2.73
  12   4  -4    8.78    5.75
 -12   4   4    2.77    2.48
  12   4  -4    3.99    2.97
  12   4  -4    7.03    3.85
  12   4  -4    8.73    8.65
 -12   4   4    4.22    3.13
  12   4  -4    9.25    4.36
 -12   4   4    4.98    5.67
 -12   4   4   10.76    7.60
  10  -4  -4    0.17    1.90
 -10  -4   4    2.34    2.32
  10  -4  -4    4.39    2.52
  10  -4  -4    0.29    5.89
  10  -4  -4   -1.36    3.80
 -10  -4   4    1.46    4.88
 -10  -4   4   -6.42    4.67
  10  -4  -4    3.53    2.44
 -10  -4   4    5.50    3.68
 -10  -4   4    1.74    1.79
  10   4  -4    2.76    3.05
  10   4  -4    5.95    2.77
  10   4  -4   -5.87    5.81
  10   4  -4    3.90    3.03
 -10   4   4    4.02    2.50
  10   4  -4    4.19    4.45
 -10   4   4    1.22    1.87
 -10   4   4   16.79    7.50
 -10   4   4    3.29    4.46
 -10   4   4    1.60    1.78
   8  -4  -4  478.21   24.88
  -8  -4   4  509.49   24.97
   8  -4  -4  499.54   29.50
   8  -4  -4  503.04   25.54
  -8  -4   4  521.61   29.43
   8  -4  -4  520.96   29.85
  -8  -4   4  460.31   26.76
  -8  -4   4  547.29   32.48
   8  -4  -4  521.38   25.85
  -8  -4   4  512.32   25.83
  -8   4   4  484.90   24.95
  -8   4   4  512.47   28.31
   8   4  -4  540.30   27.74
   8   4  -4  538.29   27.93
  -8   4   4  521.60   25.73
   8   4  -4  515.46   25.37
  -8   4   4  528.91   30.61
  -8   4   4  531.62   24.90
   8   4  -4  504.00   29.31
   8   4  -4  472.81   26.55
   6  -4  -4  208.70   10.73
  -6  -4   4  199.04   10.88
  -6  -4   4  195.54   13.70
   6  -4  -4  210.48   11.30
  -6  -4   4  217.78   13.98
   6  -4  -4  194.78   14.08
  -6  -4   4  226.49   16.05
  -6  -4   4  224.66   11.92
   6  -4  -4  207.47   11.06
   6  -4  -4  224.08   12.96
  -6   4   4  211.78   11.22
   6   4  -4  216.37   13.17
  -6   4   4  210.79   10.67
  -6   4   4  210.89   10.96
   6   4  -4  190.29   14.37
   6   4  -4  212.89   12.30
   6   4  -4  190.76   10.92
  -6   4   4  205.57   12.92
  -6   4   4  207.24   14.39
  -4  -4   4  162.18    8.97
   4  -4  -4  178.29    9.08
  -4  -4   4  177.66   11.06
   4  -4  -4  154.41   10.58
  -4  -4   4  184.18   12.82
   4  -4  -4  175.68    8.67
   4  -4  -4  189.22   10.14
  -4  -4   4  162.81   10.17
  -4  -4   4  175.42    9.78
  -4   4   4  177.39    8.64
   4   4  -4  177.07    9.84
   4   4  -4  162.36    8.92
  -4   4   4  176.18    8.92
  -4   4   4  156.90    8.83
   4   4  -4  185.25   10.98
   4   4  -4  179.95   12.11
  -4   4   4  168.25   10.90
  -4   4   4  188.96   10.16
   4   4  -4  179.15   10.07
   2  -4  -4  987.56   46.11
  -2  -4   4  937.52   48.02
   2  -4  -4  970.32   46.39
   2   4  -4 1032.25   48.50
   0  -4   4 2793.66  130.59
   0  -4  -4 2664.20  129.24
   0  -4   4 2901.33  131.82
   0   4   4 2805.73  128.79
  -2  -4  -4    6.87    1.09
   2  -4   4    8.90    1.52
  -2  -4  -4    5.47    1.98
   2  -4   4    4.30    3.02
   2  -4   4   10.42    1.88
  -2  -4  -4    9.45    3.01
  -2  -4  -4    5.30    1.36
   2  -4   4    7.82    2.72
   2   4   4    6.91    2.69
  -2   4  -4    6.17    2.67
  -2   4  -4    4.87    1.29
   2   4   4    8.12    2.01
  -2   4  -4    9.07    3.73
   2   4   4    5.81    1.39
  -2   4  -4    6.84    1.50
   2   4   4    8.07    1.23
  -4  -4  -4  617.36   31.04
   4  -4   4  587.30   31.68
   4  -4   4  582.35   33.66
  -4  -4  -4  615.94   32.76
   4   4   4  596.39   29.28
  -4   4  -4  598.15   33.12
  -4   4  -4  601.37   31.31
   4   4   4  571.40   31.34
   4   4   4  579.38   30.11
  -6  -4  -4   82.51    5.63
   6  -4   4   90.74    6.91
   6  -4   4   83.13   11.26
  -6  -4  -4   84.28    6.79
   6  -4   4   95.38    6.06
  -6  -4  -4   95.48    6.53
  -6  -4  -4  120.42   13.29
   6  -4   4   98.75   10.55
  -6  -4  -4   98.12    9.97
  -6   4  -4   89.42   11.85
  -6   4  -4   85.60    6.16
   6   4   4   75.94    6.65
   6   4   4   89.54    5.97
  -6   4  -4   72.80    9.02
  -6   4  -4   93.78    6.71
  -8  -4  -4  713.99   37.31
   8  -4   4  732.59   37.31
  -8  -4  -4  751.55   36.57
  -8  -4  -4  723.15   40.87
  -8  -4  -4  775.00   44.54
   8  -4   4  672.93   35.87
   8  -4   4  695.88   43.78
  -8  -4  -4  764.93   35.67
   8  -4   4  761.37   41.03
   8   4   4  721.27   37.37
  -8   4  -4  713.28   40.46
   8   4   4  733.38   36.09
   8   4   4  777.17   42.02
  -8   4  -4  726.39   36.88
   8   4   4  689.54   38.86
  -8   4  -4  743.77   36.14
  -8   4  -4  770.51   36.70
  -8   4  -4  764.58   44.22
  10  -4   4   30.44    4.52
 -10  -4  -4   29.61    8.22
  10  -4   4   32.72    8.84
 -10  -4  -4   43.78    6.13
 -10  -4  -4   32.85    4.75
 -10  -4  -4   32.65   12.81
  10  -4   4   35.63   12.13
 -10  -4  -4   33.47    4.19
  10  -4   4   30.98    5.20
 -10   4  -4   27.90    5.19
 -10   4  -4   29.07    8.53
  10   4   4   45.04    8.16
 -10   4  -4   36.31   12.39
  10   4   4   32.38   10.13
  10   4   4   37.17    5.10
 -10   4  -4   28.98    4.56
 -12  -4  -4   23.74    9.62
 -12  -4  -4   19.90   13.97
 -12  -4  -4   24.86    5.60
  12  -4   4   29.39    9.70
 -12  -4  -4   21.81    4.62
  12  -4   4   30.39    5.40
  12  -4   4   32.67   14.06
  12   4   4   24.53    8.09
  12   4   4   12.63    3.99
 -12   4  -4   32.77   12.40
  12   4   4   40.29   13.05
 -12   4  -4   15.99    4.73
 -12   4  -4   25.16    4.80
 -12   4  -4   23.14   10.32
 -14  -4  -4    1.07    4.13
 -14  -4  -4  -26.00   18.50
  14  -4   4  -21.80   15.49
 -14  -4  -4    5.06    3.53
  14  -4   4   -2.55    3.72
  14  -4   4   -5.10    7.73
 -14   4  -4   38.90   18.18
 -14   4  -4   -2.64    4.21
 -14   4  -4    3.35    9.10
  14   4   4  -15.53   13.91
  14   4   4   -1.03    3.82
 -14   4  -4    3.13    3.77
 -15  -5   4    5.24    5.18
  15  -5  -4    6.93    4.56
 -15  -5   4   17.94   10.58
 -15  -5   4    9.52    3.69
  15  -5  -4   11.20    4.43
  15  -5  -4   -3.13   11.38
 -15  -5   4    6.26   12.24
  15   5  -4   11.80    6.89
 -15   5   4  -14.25   14.04
  15   5  -4    6.23    4.40
  15   5  -4   14.08   11.44
 -15   5   4   12.95    5.12
 -13  -5   4   -3.83    6.95
 -13  -5   4    1.68    2.48
  13  -5  -4    1.59    3.34
  13  -5  -4    1.96    2.92
 -13  -5   4    7.86   12.31
 -13  -5   4    5.56    4.34
  13   5  -4   -2.28    6.47
 -13   5   4    3.06    2.65
  13   5  -4    3.99    3.87
 -13   5   4   -4.15    5.07
  13   5  -4    7.76    4.86
  13   5  -4   -1.04    3.29
  13   5  -4    4.76    5.76
 -13   5   4    7.77   10.30
 -13   5   4    5.01    3.74
 -11  -5   4  107.30   10.14
  11  -5  -4  102.77    7.75
  11  -5  -4  125.96   12.90
 -11  -5   4  101.45   13.68
 -11  -5   4   87.48   14.73
 -11  -5   4  108.61    7.45
  11  -5  -4  115.99   14.77
  11  -5  -4   99.38    8.70
 -11  -5   4  124.73    8.54
 -11   5   4  127.59    9.11
  11   5  -4  121.19    9.94
  11   5  -4  121.61    8.62
  11   5  -4  113.67   14.47
  11   5  -4  106.26   11.90
 -11   5   4  111.38    7.66
 -11   5   4   89.33   14.31
 -11   5   4  107.22    7.51
 -11   5   4   91.47   12.08
  11   5  -4  108.23   10.05
   9  -5  -4  422.73   20.90
   9  -5  -4  432.70   21.87
  -9  -5   4  432.39   21.45
  -9  -5   4  408.23   21.70
  -9  -5   4  419.86   23.44
   9  -5  -4  406.48   21.41
   9  -5  -4  447.69   26.87
   9  -5  -4  429.80   24.36
  -9  -5   4  424.41   26.26
  -9  -5   4  359.57   28.36
  -9   5   4  411.05   20.79
  -9   5   4  430.75   21.78
  -9   5   4  397.18   24.41
   9   5  -4  454.79   23.07
   9   5  -4  391.87   26.17
   9   5  -4  378.34   23.67
   9   5  -4  435.40   21.37
  -9   5   4  380.43   26.65
  -9   5   4  416.04   20.73
   9   5  -4  341.54   22.33
   7  -5  -4   10.10    2.00
   7  -5  -4    2.13    1.47
  -7  -5   4    5.72    4.30
   7  -5  -4    8.07    2.17
   7  -5  -4    9.54    3.66
  -7  -5   4    4.26    2.58
  -7  -5   4    6.56    5.89
   7  -5  -4   12.84    5.32
  -7  -5   4    3.75    1.82
  -7  -5   4   12.22    2.05
  -7   5   4    4.32    1.41
   7   5  -4    4.89    3.48
  -7   5   4    5.53    4.55
   7   5  -4    5.24    2.19
  -7   5   4    5.88    1.59
   7   5  -4    5.97    2.49
   7   5  -4    4.96    2.00
  -7   5   4    6.77    1.85
   7   5  -4   10.73    5.14
  -7   5   4    5.99    3.10
  -5  -5   4  136.53   10.51
   5  -5  -4  130.58   10.33
   5  -5  -4  149.11    9.55
  -5  -5   4  147.62   10.67
  -5  -5   4  149.16    8.83
   5  -5  -4  157.52    7.86
   5  -5  -4  147.03    7.72
  -5  -5   4  126.29   11.94
   5  -5  -4  152.43    8.19
  -5   5   4  140.24    8.03
  -5   5   4  151.25    7.91
  -5   5   4  144.56    9.50
  -5   5   4  150.36    7.71
   5   5  -4  167.72   10.51
  -5   5   4  152.07   10.83
   5   5  -4  143.02   11.54
   5   5  -4  119.71    8.62
   5   5  -4  142.06    8.06
   5   5  -4  163.93    9.38
  -3  -5   4  587.39   29.18
   3  -5  -4  579.70   27.88
  -3  -5   4  585.82   32.39
   3  -5  -4  567.48   28.70
  -3   5   4  562.97   28.56
   3   5  -4  556.17   30.18
   3   5  -4  545.67   28.87
   1  -5  -4  747.56   36.56
   1  -5  -4  767.65   36.33
  -1  -5   4  779.97   38.11
   1   5  -4  727.49   38.22
   1  -5   4  422.21   24.14
  -1  -5  -4  393.83   22.34
   1  -5   4  439.97   24.62
   1  -5   4  423.36   24.53
  -1  -5  -4  416.39   21.59
   1   5   4  438.22   21.74
   1   5   4  448.88   21.06
  -3  -5  -4  235.38   12.49
   3  -5   4  248.51   13.11
  -3  -5  -4  240.03   15.52
  -3  -5  -4  232.76   11.92
   3  -5   4  216.81   14.95
   3  -5   4  239.85   12.36
  -3  -5  -4  238.21   12.99
  -3  -5  -4  227.97   14.07
  -3   5  -4  234.56   16.28
  -3   5  -4  226.06   14.57
   3   5   4  243.76   13.52
   3   5   4  282.53   13.13
  -3   5  -4  233.11   12.52
   3   5   4  242.60   12.14
  -3   5  -4  247.08   12.84
   3   5   4  244.11   14.71
  -5  -5  -4   33.93    7.45
   5  -5   4   26.86    6.96
   5  -5   4   39.66    4.49
  -5  -5  -4   44.91    4.31
  -5  -5  -4   34.97    3.22
   5  -5   4   45.24    6.98
  -5  -5  -4   37.15    6.09
   5  -5   4   38.46    3.83
  -5  -5  -4   39.63    4.39
   5   5   4   43.21    3.74
   5   5   4   35.96    5.16
  -5   5  -4   33.52    4.03
  -5   5  -4   41.84    7.56
  -5   5  -4   30.90    5.74
   5   5   4   44.46    4.72
   5   5   4   34.20    6.27
  -5   5  -4   49.61    4.40
   7  -5   4  563.04   27.56
  -7  -5  -4  513.64   26.54
  -7  -5  -4  508.13   30.35
   7  -5   4  510.76   30.60
  -7  -5  -4  514.32   25.71
   7  -5   4  518.00   26.23
  -7  -5  -4  494.77   27.37
   7  -5   4  507.24   33.57
  -7  -5  -4  627.68   34.65
  -7   5  -4  526.39   30.35
  -7   5  -4  519.91   26.39
   7   5   4  542.67   28.82
   7   5   4  529.22   26.23
   7   5   4  475.39   30.21
   7   5   4  519.23   27.42
  -7   5  -4  555.91   33.08
  -7   5  -4  524.36   26.99
  -9  -5  -4  417.15   24.59
  -9  -5  -4  418.14   32.10
  -9  -5  -4  416.36   28.51
  -9  -5  -4  439.61   23.46
   9  -5   4  409.41   30.62
   9  -5   4  418.40   22.92
   9  -5   4  473.77   24.72
   9  -5   4  434.16   28.37
  -9  -5  -4  464.10   22.59
   9   5   4  496.11   29.73
   9   5   4  448.96   23.22
   9   5   4  436.87   26.44
  -9   5  -4  460.06   32.14
  -9   5  -4  466.77   23.63
  -9   5  -4  448.86   23.21
  -9   5  -4  439.98   24.08
  -9   5  -4  382.15   27.33
  11  -5   4   -5.35   10.74
 -11  -5  -4    7.70   11.81
 -11  -5  -4    2.42    2.52
  11  -5   4    0.01    3.07
 -11  -5  -4    0.15    3.14
  11  -5   4   -0.15    6.48
 -11   5  -4   -6.79    5.40
 -11   5  -4    2.32    3.05
 -11   5  -4    2.88    3.70
 -11   5  -4    9.81    8.77
  11   5   4    3.86    5.58
  11   5   4   -3.64    2.60
 -11   5  -4    5.02    3.45
  13  -5   4   20.71   10.04
 -13  -5  -4   48.85   12.24
  13  -5   4   22.61    8.39
 -13  -5  -4   42.85   19.03
 -13  -5  -4   30.85    4.88
 -13  -5  -4   21.30    5.73
  13  -5   4   28.20   17.81
  13   5   4   35.21    6.16
 -13   5  -4   16.98    9.96
  13   5   4   47.25   10.09
 -13   5  -4   43.36    7.38
 -13   5  -4   55.44   21.08
 -13   5  -4   39.87    5.95
  13   5   4   18.59   13.93
  14  -6  -4   23.50    4.70
  14  -6  -4   21.03    5.81
 -14  -6   4   11.96    9.72
 -14  -6   4   41.40   20.55
  14  -6  -4   24.67   12.57
 -14  -6   4   15.72    5.72
 -14  -6   4   18.38    4.05
  14   6  -4   28.47    5.23
 -14   6   4    9.56    7.79
 -14   6   4   13.26    3.45
 -14   6   4   -0.81   11.76
  14   6  -4    9.80    5.31
  14   6  -4   21.23    7.80
 -14   6   4   20.55    5.70
  14   6  -4  -14.47    9.70
 -12  -6   4   33.67    6.78
 -12  -6   4   12.50    3.62
 -12  -6   4   25.62   11.01
 -12  -6   4   26.24   12.70
  12  -6  -4   -2.33    6.48
  12  -6  -4   16.24    3.68
  12  -6  -4   14.26    4.07
 -12  -6   4   15.94    3.40
 -12   6   4   32.78    8.20
 -12   6   4   14.97    3.15
  12   6  -4   17.06    9.88
 -12   6   4   13.53    9.65
 -12   6   4   16.18    4.27
  12   6  -4   15.23    4.84
  12   6  -4   16.48    6.84
 -12   6   4   10.38    3.14
  12   6  -4    8.83    4.34
  12   6  -4   20.29    4.41
  10  -6  -4   56.68    5.26
  10  -6  -4   60.81    8.67
 -10  -6   4   72.03   10.94
 -10  -6   4   52.26    4.98
 -10  -6   4   54.55   11.96
  10  -6  -4   48.46   10.42
 -10  -6   4   59.38    7.58
 -10  -6   4   53.85    5.63
  10  -6  -4   54.87    8.47
  10   6  -4   65.84    7.43
 -10   6   4   41.61   12.09
  10   6  -4   48.55    6.57
 -10   6   4   59.65    4.98
 -10   6   4   67.83    5.46
  10   6  -4   50.29    7.99
  10   6  -4   62.66   10.04
 -10   6   4   53.65    8.75
  10   6  -4   44.56    5.23
 -10   6   4   52.05    5.65
  -8  -6   4  119.22   12.54
   8  -6  -4   94.93    9.58
  -8  -6   4   87.18    7.06
  -8  -6   4   87.33    8.45
   8  -6  -4  115.18    7.36
   8  -6  -4   96.87    6.33
   8  -6  -4   97.04   11.47
  -8  -6   4  101.03    6.55
  -8  -6   4  100.47   13.65
  -8   6   4  101.02    7.01
   8   6  -4   78.75    7.58
   8   6  -4   94.17   11.69
  -8   6   4  102.85    6.27
  -8   6   4   95.37    6.23
  -8   6   4  115.00    9.79
  -8   6   4  123.12   12.05
   8   6  -4   96.09    9.98
   8   6  -4   90.58    6.65
   8   6  -4   92.12    7.97
   6  -6  -4   34.24    6.22
  -6  -6   4   26.31    6.61
  -6  -6   4   26.17    5.51
  -6  -6   4   35.90    4.01
   6  -6  -4   30.60    2.89
   6  -6  -4   33.25    3.51
   6  -6  -4   27.18    4.56
  -6  -6   4   29.07    4.57
  -6  -6   4   38.97    3.60
   6  -6  -4   32.31    2.91
   6   6  -4   31.53    4.23
  -6   6   4   29.93    5.73
  -6   6   4   29.52    2.83
  -6   6   4   31.49    3.24
   6   6  -4   35.83    4.35
  -6   6   4   36.07    5.24
   6   6  -4   26.22    5.07
   6   6  -4   33.90    6.83
  -6   6   4   29.57    2.90
  -4  -6   4    8.49    2.38
   4  -6  -4   16.92    4.02
   4  -6  -4    9.76    1.48
   4  -6  -4   10.22    1.27
  -4  -6   4   10.44    3.48
  -4  -6   4    8.13    1.63
   4  -6  -4   11.41    1.76
  -4  -6   4    9.66    2.09
  -4  -6   4   10.86    4.85
   4  -6  -4    5.36    2.38
  -4   6   4   10.05    1.57
  -4   6   4    8.08    1.37
   4   6  -4    8.47    2.28
  -4   6   4    8.84    2.42
   4   6  -4    9.01    1.72
  -4   6   4   11.10    1.26
   4   6  -4    7.31    4.28
  -4   6   4   15.30    3.88
   4   6  -4   13.06    3.55
   2  -6  -4  968.63   46.65
  -2  -6   4  878.74   49.58
   2  -6  -4  998.01   46.39
   2   6  -4  986.29   48.60
   0  -6  -4 1300.75   66.51
   0  -6   4 1374.84   71.24
   0   6   4 1471.89   65.49
   2  -6   4   98.13   11.05
  -2  -6  -4  107.13    6.74
  -2  -6  -4  100.38    5.78
  -2  -6  -4  102.68    5.42
  -2  -6  -4   99.99    7.62
   2  -6   4   87.92    6.31
   2  -6   4  100.02    8.60
  -2  -6  -4   80.90    8.56
   2  -6   4   99.73    5.88
  -2   6  -4   90.56    9.53
  -2   6  -4   96.85    6.21
  -2   6  -4  115.13    6.31
  -2   6  -4   84.56    7.84
   2   6   4   95.27    5.58
   2   6   4  113.90    7.79
   2   6   4   90.06    6.54
   2   6   4   96.42    6.00
   4  -6   4  202.14   13.72
  -4  -6  -4  182.96   10.69
  -4  -6  -4  177.24    9.16
   4  -6   4  141.12   14.33
   4  -6   4  168.50    9.51
  -4  -6  -4  175.07   12.12
  -4  -6  -4  183.60   14.05
  -4  -6  -4  179.28    9.80
   4  -6   4  197.43   13.48
   4   6   4  170.82   10.26
  -4   6  -4  179.39   12.54
   4   6   4  165.61   10.94
  -4   6  -4  150.27   13.95
   4   6   4  182.49   12.53
  -4   6  -4  164.67   10.03
  -4   6  -4  167.93    9.85
   6  -6   4  106.96   11.88
  -6  -6  -4  102.69    8.07
  -6  -6  -4   91.08   12.59
  -6  -6  -4  111.09   11.41
  -6  -6  -4  114.10    6.55
  -6  -6  -4  107.88    7.27
   6  -6   4  118.22   14.60
   6  -6   4   97.29    7.81
   6  -6   4  104.82    7.02
  -6   6  -4  106.32    7.73
   6   6   4  111.11   14.40
  -6   6  -4  108.59   11.24
   6   6   4  100.20    7.84
  -6   6  -4  101.39   13.30
  -6   6  -4  105.50    7.10
   6   6   4   96.44   13.73
   6   6   4   96.53    6.87
  -8  -6  -4  442.31   23.22
   8  -6   4  465.56   24.38
   8  -6   4  506.43   33.06
  -8  -6  -4  449.21   22.33
   8  -6   4  448.71   28.19
  -8  -6  -4  438.87   24.60
  -8  -6  -4  418.98   31.23
  -8  -6  -4  398.32   27.54
   8  -6   4  451.27   22.99
   8   6   4  441.99   25.62
  -8   6  -4  370.22   26.67
   8   6   4  437.94   22.99
  -8   6  -4  440.53   23.76
   8   6   4  500.20   28.93
   8   6   4  446.16   24.35
  -8   6  -4  398.24   29.85
  -8   6  -4  440.61   23.12
  -8   6  -4  459.63   23.39
  10  -6   4   23.25   12.97
  10  -6   4   18.24    4.41
 -10  -6  -4   16.37    3.79
  10  -6   4   23.53    4.23
 -10  -6  -4   20.20    3.66
 -10  -6  -4   29.69    8.77
 -10  -6  -4   18.30    5.16
  10  -6   4   24.28    8.67
 -10  -6  -4   37.31   12.86
  10   6   4   31.27    7.12
  10   6   4   33.01    6.03
 -10   6  -4   26.59    8.27
 -10   6  -4   22.41   10.39
 -10   6  -4   27.48    4.58
  10   6   4   29.14    4.70
 -10   6  -4   22.58    4.64
  10   6   4   29.63    9.35
 -12  -6  -4  -22.91   14.36
 -12  -6  -4   11.10    3.51
  12  -6   4    7.89    3.63
 -12  -6  -4   14.06    5.42
  12  -6   4    3.61    8.22
  12  -6   4   10.97   15.02
 -12  -6  -4    0.74    7.57
 -12   6  -4   12.17   14.00
  12   6   4   11.86    6.79
 -12   6  -4    3.33    4.19
  12   6   4   20.27    4.85
 -12   6  -4   12.97    8.45
  12   6   4    9.44   11.61
 -15  -7   4    3.43    4.53
  15  -7  -4   -0.26    3.32
  15  -7  -4    2.92   13.71
 -15  -7   4   20.24   19.68
 -15  -7   4    2.77    5.03
 -15  -7   4   11.57   10.25
  15   7  -4    9.99   12.74
 -15   7   4  -10.42   15.57
 -15   7   4    3.48    4.34
  15   7  -4   19.75    8.05
  15   7  -4    3.31    4.06
  13  -7  -4   17.95    4.20
  13  -7  -4   25.64    5.41
 -13  -7   4   14.69    9.11
  13  -7  -4   12.46    7.43
 -13  -7   4   21.98    6.36
 -13  -7   4   26.70   15.08
 -13  -7   4   28.67    4.55
  13  -7  -4   18.83   11.61
  13   7  -4   12.81   10.46
 -13   7   4   14.61    4.63
  13   7  -4   24.39    5.03
 -13   7   4   17.46    8.20
[truncated: 874,059 more chars]
