# Supplementary material for: Synthesis, structure and blue-light emission of a zero-dimensional zinc halide with the 4-(4-chloro­phen­yl)pyridinium cation
Source: Acta Crystallogr C Struct Chem. 2025 Jul 14;81(Pt 8):462–6. doi: 10.1107/S2053229625005200 (PMC12322931; doi:10.1107/S2053229625005200)
Supplement: Supplementary file 2 [file c-81-00462-Isup2.hkl]

data_I                                                                          
_shelx_title ' mo_20241208c_0m_a.res in C2/c'                                   
_shelx_refln_list_code          4                                               
_shelx_F_calc_maximum      587.01                                               
_exptl_crystal_F_000      1472.00                                               
_reflns_d_resolution_high  0.7494                                               
                                                                                
loop_                                                                           
 _space_group_symop_operation_xyz                                               
 'x, y, z'                                                                      
 '-x, y, -z+1/2'                                                                
 'x+1/2, y+1/2, z'                                                              
 '-x+1/2, y+1/2, -z+1/2'                                                        
 '-x, -y, -z'                                                                   
 'x, -y, z-1/2'                                                                 
 '-x+1/2, -y+1/2, -z'                                                           
 'x+1/2, -y+1/2, z-1/2'                                                         
                                                                                
_cell_length_a    12.7583                                                       
_cell_length_b    14.1507                                                       
_cell_length_c    15.2706                                                       
_cell_angle_alpha  90.000                                                       
_cell_angle_beta  110.067                                                       
_cell_angle_gamma  90.000                                                       
                                                                                
_shelx_F_squared_multiplier     1.000                                           
                                                                                
loop_                                                                           
 _refln_index_h                                                                 
 _refln_index_k                                                                 
 _refln_index_l                                                                 
 _refln_F_squared_calc                                                          
 _refln_F_squared_meas                                                          
 _refln_F_squared_sigma                                                         
 _refln_observed_status                                                         
   2   0   0      24117.20      24474.89       834.70 o                         
   4   0   0     175985.59     177205.33      6504.54 o                         
   6   0   0         67.30         77.07        17.81 o                         
   8   0   0      65629.75      64916.62      2273.65 o                         
  10   0   0      12037.38      12510.96       243.59 o                         
  12   0   0       2793.88       2690.69       166.42 o                         
  14   0   0        363.04        240.80       112.59 o                         
   1   1   0      70124.05      59722.07      3125.84 o                         
   3   1   0       4052.91       4209.69        61.56 o                         
   5   1   0      27412.30      25829.24       467.51 o                         
   7   1   0      10844.93      11006.65       142.73 o                         
   9   1   0      43063.70      43370.78       733.30 o                         
  11   1   0       1499.99       1505.64        51.77 o                         
  13   1   0       1787.06       1776.56        63.81 o                         
  15   1   0         55.06        200.65        55.14 o                         
   0   2   0      28881.49      30282.80      1416.84 o                         
   2   2   0      21968.87      21143.29       597.17 o                         
   4   2   0       2371.02       2575.29        41.56 o                         
   6   2   0       1640.35       1559.47        33.79 o                         
   8   2   0      10439.95      10376.08       143.88 o                         
  10   2   0       2856.78       2838.95        67.82 o                         
  12   2   0         21.27         -7.12        26.90 o                         
  14   2   0         41.56          5.24        42.18 o                         
   1   3   0       8917.77       9241.79       214.04 o                         
   3   3   0      28011.02      26663.20       661.97 o                         
   5   3   0      46859.11      43628.73      1076.91 o                         
   7   3   0       1684.79       1657.46        45.80 o                         
   9   3   0        913.76        870.50        41.05 o                         
  11   3   0       1640.94       1758.75        58.53 o                         
  13   3   0       2433.70       2602.25       101.01 o                         
  15   3   0        342.41        471.93        60.91 o                         
   0   4   0     325745.59     304455.25     10424.91 o                         
   2   4   0       3024.02       2902.83        43.62 o                         
   4   4   0     218849.70     210324.92      6224.44 o                         
   6   4   0      13866.57      14320.68       214.91 o                         
   8   4   0       8970.50       8981.17       123.05 o                         
  10   4   0        488.40        436.99        30.17 o                         
  12   4   0       7833.60       8088.06       143.39 o                         
  14   4   0       2068.38       2066.66        82.74 o                         
   1   5   0      29486.03      28447.98       695.40 o                         
   3   5   0      48485.07      46017.30      1117.86 o                         
   5   5   0      81511.01      76824.91      1847.49 o                         
   7   5   0        766.37        762.19        35.46 o                         
   9   5   0      14039.53      14439.74       191.55 o                         
  11   5   0         12.77         11.07        26.95 o                         
  13   5   0       7122.06       7361.44       155.02 o                         
  15   5   0        162.67        126.87        55.46 o                         
   0   6   0      27783.16      26450.61       924.12 o                         
   2   6   0       2466.77       2261.28        39.35 o                         
   4   6   0      86758.48      84127.23      2008.04 o                         
   6   6   0      13749.88      13769.19       179.85 o                         
   8   6   0       4749.94       4955.55        84.60 o                         
  10   6   0         29.21         49.56        24.31 o                         
  12   6   0       5466.41       5260.94       118.82 o                         
  14   6   0       1325.25       1399.20        78.38 o                         
   1   7   0       1840.04       1637.10        29.51 o                         
   3   7   0      11140.02      11571.35       166.86 o                         
   5   7   0       6239.28       6181.97        86.91 o                         
   7   7   0       2234.39       2237.93        49.70 o                         
   9   7   0        131.50        128.01        24.66 o                         
  11   7   0        600.69        555.68        38.26 o                         
  13   7   0        644.35        553.13        55.81 o                         
   0   8   0      43290.88      44990.01      2196.04 o                         
   2   8   0       3990.36       4070.76        56.91 o                         
   4   8   0       5815.77       6161.96        88.61 o                         
   6   8   0        548.27        518.20        25.24 o                         
   8   8   0       6817.50       6905.04       110.19 o                         
  10   8   0       2874.60       2912.55        72.46 o                         
  12   8   0        100.97         63.13        47.12 o                         
  14   8   0         34.82         66.51        64.98 o                         
   1   9   0      40613.09      41901.79      1188.81 o                         
   3   9   0        237.24        235.63        15.83 o                         
   5   9   0       6771.16       6563.48        93.99 o                         
   7   9   0       1189.17       1273.05        47.67 o                         
   9   9   0      15693.07      16118.25       260.79 o                         
  11   9   0       1137.20       1072.38        54.54 o                         
  13   9   0        778.10        721.67        59.65 o                         
   0  10   0      74318.49      75476.51      2579.32 o                         
   2  10   0       5012.15       4983.03        70.07 o                         
   4  10   0      12765.60      12869.65       166.41 o                         
   6  10   0         39.73         32.11        19.25 o                         
   8  10   0      14407.59      14484.18       208.19 o                         
  10  10   0       2761.66       2811.40        89.88 o                         
  12  10   0        266.24        219.25        50.59 o                         
   1  11   0      14121.02      14679.66       203.36 o                         
   3  11   0        728.79        783.06        37.81 o                         
   5  11   0       1449.32       1495.59        46.97 o                         
   7  11   0       1562.21       1630.09        49.54 o                         
   9  11   0       4878.13       4944.25       131.51 o                         
  11  11   0        153.92        150.85        40.56 o                         
   0  12   0       1742.46       1695.13        56.39 o                         
   2  12   0       2160.37       2286.31        49.34 o                         
   4  12   0        504.80        533.40        25.03 o                         
   6  12   0        683.07        614.95        31.50 o                         
   8  12   0       1012.38       1148.85        68.88 o                         
  10  12   0        196.30        242.19        48.66 o                         
  12  12   0         91.89         70.33        74.85 o                         
   1  13   0         29.09         12.40        20.79 o                         
   3  13   0       2947.92       2968.72        61.30 o                         
   5  13   0       4988.82       4960.06        93.14 o                         
   7  13   0        873.61        811.54        39.64 o                         
   9  13   0        374.33        347.31        41.58 o                         
  11  13   0         52.54         62.19        43.80 o                         
   0  14   0       4441.04       4500.04       132.93 o                         
   2  14   0         86.10         51.65        33.28 o                         
   4  14   0       8844.92       9138.95       141.07 o                         
   6  14   0       1418.04       1356.08        57.95 o                         
   8  14   0        617.37        593.51        49.17 o                         
  10  14   0         11.85          9.45        42.52 o                         
   1  15   0       1355.03       1455.97        54.72 o                         
   3  15   0       3873.85       4068.83       117.78 o                         
   5  15   0       4440.83       4905.60       108.13 o                         
   7  15   0         38.43        -38.58        43.51 o                         
   9  15   0        378.21        395.82        56.70 o                         
   0  16   0         91.50         63.01        49.69 o                         
   2  16   0        405.00        429.69        61.34 o                         
   4  16   0       2267.77       2277.08        74.51 o                         
   6  16   0        483.61        520.55        46.41 o                         
   8  16   0         29.98         29.97        40.87 o                         
   1  17   0        192.05        108.58        40.53 o                         
   3  17   0         69.64        100.36        51.71 o                         
   5  17   0        123.66        225.93        71.96 o                         
   0  18   0       1080.37       1219.93       110.98 o                         
   2  18   0        289.26        212.09        57.86 o                         
   4  18   0         47.72        125.92        47.43 o                         
 -15   1   1         29.56         32.18        40.07 o                         
 -13   1   1        154.20        142.94        31.16 o                         
 -11   1   1       2031.51       1864.22        53.38 o                         
  -9   1   1        237.63        219.91        20.90 o                         
  -7   1   1         36.72         40.38        12.53 o                         
  -5   1   1       2227.55       2235.93        38.76 o                         
  -3   1   1       5953.56       6271.39       115.74 o                         
  -1   1   1       1602.52       1605.86        26.39 o                         
   1   1   1       1804.19       1702.85        28.87 o                         
   3   1   1      44116.43      41780.34      1004.43 o                         
   5   1   1        200.55         88.08        11.02 o                         
   7   1   1      15369.40      14971.79       194.36 o                         
   9   1   1        584.62        493.24        27.83 o                         
  11   1   1       3261.62       3198.93        74.86 o                         
  13   1   1          3.06        -45.35        45.35 o                         
  15   1   1        406.90        446.57        59.10 o                         
 -16   2   1         78.55          7.00       102.70 o                         
 -14   2   1        466.77        504.88        48.62 o                         
 -12   2   1        292.77        225.54        32.61 o                         
 -10   2   1       3482.05       3422.56        69.63 o                         
  -8   2   1       2019.44       2107.74        50.74 o                         
  -6   2   1       7745.81       7454.62        97.54 o                         
  -4   2   1       8550.66       8942.24       147.05 o                         
  -2   2   1       4537.92       4740.32        86.06 o                         
   0   2   1       1112.91       1272.98        19.02 o                         
   2   2   1      50809.96      49880.39      1363.47 o                         
   4   2   1        661.06        504.54        23.94 o                         
   6   2   1      25993.02      27685.95       535.05 o                         
   8   2   1      11189.38      11479.05       153.02 o                         
  10   2   1       5880.04       5931.04       103.89 o                         
  12   2   1       5974.37       5735.21       110.84 o                         
  14   2   1        579.18        644.03        55.93 o                         
 -15   3   1         63.28         55.77        54.71 o                         
 -13   3   1         53.58         62.38        30.24 o                         
 -11   3   1        398.04        391.31        34.66 o                         
  -9   3   1        229.56        200.08        20.89 o                         
  -7   3   1        488.38        472.70        26.88 o                         
  -5   3   1       2874.29       2818.35        45.64 o                         
  -3   3   1       5081.42       5423.87        81.13 o                         
  -1   3   1      27252.49      26657.91       637.93 o                         
   1   3   1       2386.25       2291.09        37.15 o                         
   3   3   1      41964.32      40022.52       970.68 o                         
   5   3   1      11448.22      10382.95       131.67 o                         
   7   3   1      27283.89      28112.52       521.15 o                         
   9   3   1       3861.47       3735.95        71.38 o                         
  11   3   1       7448.34       7332.69       127.94 o                         
  13   3   1         77.60         43.76        37.43 o                         
  15   3   1       1126.46       1013.39       116.78 o                         
 -14   4   1         20.93        -37.36        37.36 o                         
 -12   4   1        201.31        132.36        25.25 o                         
 -10   4   1         70.11         80.45        21.34 o                         
  -8   4   1       2092.76       2064.02        50.31 o                         
  -6   4   1       2927.08       3064.64        51.25 o                         
  -4   4   1      15445.21      15621.22       272.37 o                         
  -2   4   1      15402.38      15068.47       289.15 o                         
   0   4   1      51063.50      48334.25      1137.48 o                         
   2   4   1      15546.73      15420.57       324.93 o                         
   4   4   1        789.15        934.74        25.66 o                         
   6   4   1       8517.17       8780.42       122.16 o                         
   8   4   1         95.87         80.43        19.10 o                         
  10   4   1       1695.72       1676.73        54.09 o                         
  12   4   1         68.20         52.77        27.56 o                         
  14   4   1        367.52        383.19        72.10 o                         
 -15   5   1          0.30        -27.42        50.72 o                         
 -13   5   1        192.53        194.82        36.34 o                         
 -11   5   1        744.85        777.57        51.94 o                         
  -9   5   1        774.69        774.93        35.21 o                         
  -7   5   1       2351.63       2450.20        50.11 o                         
  -5   5   1        258.54        195.70        14.12 o                         
  -3   5   1        194.70        140.20        11.60 o                         
  -1   5   1       2000.16       1618.25        26.19 o                         
   1   5   1       4693.02       4965.66        77.05 o                         
   3   5   1       7516.03       7128.98       106.17 o                         
   5   5   1       3881.18       4340.06        67.36 o                         
   7   5   1       1391.49       1441.98        54.45 o                         
   9   5   1        243.09        269.94        29.87 o                         
  11   5   1         24.29         33.86        29.29 o                         
  13   5   1         24.29         13.53        38.34 o                         
  15   5   1          0.70         18.43        71.36 o                         
 -14   6   1        219.08        237.95        50.06 o                         
 -12   6   1        134.04         78.40        27.72 o                         
 -10   6   1       2025.24       2031.82        54.00 o                         
  -8   6   1        540.85        510.85        26.00 o                         
  -6   6   1       4437.17       4258.67        66.55 o                         
  -4   6   1        298.51        282.85        15.26 o                         
  -2   6   1       5455.47       5307.29        73.10 o                         
   0   6   1        719.05        690.66        21.78 o                         
   2   6   1       2436.95       2587.39        43.86 o                         
   4   6   1       4223.24       4079.29        63.40 o                         
   6   6   1       7155.85       7667.31       107.98 o                         
   8   6   1       8604.14       8504.81       124.01 o                         
  10   6   1        667.88        787.67        43.40 o                         
  12   6   1       2731.43       2814.67       103.80 o                         
  14   6   1        123.47        134.67        57.98 o                         
 -15   7   1         37.28         45.27        86.63 o                         
 -13   7   1         70.16        112.51        39.20 o                         
 -11   7   1          5.49          7.12        24.67 o                         
  -9   7   1       1541.58       1474.74        58.45 o                         
  -7   7   1         15.22         30.01        15.70 o                         
  -5   7   1       1944.52       1829.01        40.51 o                         
  -3   7   1       5105.41       4899.45        67.54 o                         
  -1   7   1      21781.02      22974.52       473.36 o                         
   1   7   1       6877.03       6439.04        96.81 o                         
   3   7   1      23412.37      24254.41       513.82 o                         
   5   7   1       9800.34      10034.81       128.80 o                         
   7   7   1      17625.71      17603.73       222.06 o                         
   9   7   1       1549.50       1493.88        56.23 o                         
  11   7   1       4849.32       4756.60        99.78 o                         
  13   7   1        101.56          8.15        46.41 o                         
 -14   8   1          7.79         34.89        58.61 o                         
 -12   8   1          5.64         -9.03        55.19 o                         
 -10   8   1        147.82         88.12        25.44 o                         
  -8   8   1        477.40        486.87        33.78 o                         
  -6   8   1       2513.90       2402.02        65.26 o                         
  -4   8   1      12995.77      13451.03       194.91 o                         
  -2   8   1       7101.83       7262.73        93.10 o                         
   0   8   1       5508.94       6028.08       107.37 o                         
   2   8   1      13549.60      14031.73       236.21 o                         
   4   8   1         68.20         79.74        19.20 o                         
   6   8   1      11879.99      12038.32       165.20 o                         
   8   8   1        656.47        674.22        34.55 o                         
  10   8   1       1968.68       2081.52        63.55 o                         
  12   8   1        339.89        271.77        59.55 o                         
  14   8   1        322.96        356.41        71.66 o                         
 -13   9   1         77.54         19.70        58.54 o                         
 -11   9   1         84.32         17.78        36.35 o                         
  -9   9   1        475.74        438.87        32.20 o                         
  -7   9   1       1742.46       1612.07        46.83 o                         
  -5   9   1        334.55        267.82        23.15 o                         
  -3   9   1       5234.27       5242.67        71.70 o                         
  -1   9   1         12.47          4.46        10.95 o                         
   1   9   1       5705.74       5661.57        79.97 o                         
   3   9   1         56.13         47.05        12.72 o                         
   5   9   1       5463.63       5333.87        89.44 o                         
   7   9   1       1789.45       1811.52        49.76 o                         
   9   9   1        224.84        267.88        30.33 o                         
  11   9   1       1097.78       1227.99        54.99 o                         
  13   9   1        152.01        144.11        63.67 o                         
 -12  10   1        380.09        329.12        42.99 o                         
 -10  10   1        360.40        286.86        32.01 o                         
  -8  10   1         14.93         19.71        22.22 o                         
  -6  10   1       2062.27       2065.09        47.60 o                         
  -4  10   1       1275.52       1239.59        35.41 o                         
  -2  10   1          3.93         -3.17        12.06 o                         
   0  10   1        830.65        744.55        27.21 o                         
   2  10   1         13.37         18.50        12.04 o                         
   4  10   1       3601.56       3318.20        70.75 o                         
   6  10   1         71.96         60.85        19.74 o                         
   8  10   1       2656.82       2622.40        65.83 o                         
  10  10   1        124.83         -4.32        42.19 o                         
  12  10   1        827.59        805.40        58.18 o                         
 -13  11   1        399.68        306.09        81.76 o                         
 -11  11   1        100.87         75.19        43.33 o                         
  -9  11   1       1088.45       1059.65        51.56 o                         
  -7  11   1          1.89         20.55        22.22 o                         
  -5  11   1       2678.81       2700.24        51.18 o                         
  -3  11   1        352.65        421.92        28.90 o                         
  -1  11   1       5224.54       5117.55        85.18 o                         
   1  11   1       1533.62       1439.75        48.39 o                         
   3  11   1      11108.36      11495.44       161.21 o                         
   5  11   1        192.98        220.94        36.31 o                         
   7  11   1       3482.65       3649.72        77.40 o                         
   9  11   1         21.09         31.48        24.58 o                         
  11  11   1       1547.81       1422.58        68.30 o                         
 -12  12   1         56.40         44.63        52.38 o                         
 -10  12   1         17.75        -11.53        35.62 o                         
  -8  12   1          6.61         20.40        22.05 o                         
  -6  12   1       1221.00       1184.03        35.88 o                         
  -4  12   1        560.83        515.56        27.68 o                         
  -2  12   1        684.20        666.40        28.15 o                         
   0  12   1        314.83        307.56        25.46 o                         
   2  12   1       3259.25       3283.95        60.97 o                         
   4  12   1        464.19        476.86        31.47 o                         
   6  12   1       3171.27       3412.63        75.32 o                         
   8  12   1        522.12        505.02        36.30 o                         
  10  12   1       1078.51       1208.22        61.38 o                         
  12  12   1        607.44        595.51        77.57 o                         
 -11  13   1          2.31        -61.59        61.59 o                         
  -9  13   1        207.52        151.66        35.01 o                         
  -7  13   1        579.30        515.19        39.54 o                         
  -5  13   1          2.53         -7.90        17.83 o                         
  -3  13   1       1116.42       1042.65        35.36 o                         
  -1  13   1        162.37        169.22        21.85 o                         
   1  13   1       4286.44       4389.71        80.68 o                         
   3  13   1       2564.81       2717.77        68.42 o                         
   5  13   1       1232.55       1331.91        58.64 o                         
   7  13   1       2103.88       2059.41        65.96 o                         
   9  13   1        253.56        302.11        37.50 o                         
  11  13   1       1196.72       1183.94        72.78 o                         
 -10  14   1        266.10        295.03        44.73 o                         
  -8  14   1        428.69        440.04        30.69 o                         
  -6  14   1         89.88        108.98        27.71 o                         
  -4  14   1        608.97        563.20        33.21 o                         
  -2  14   1         55.44         62.19        23.74 o                         
   0  14   1       1660.19       1694.26        59.82 o                         
   2  14   1        894.14        925.87        52.86 o                         
   4  14   1        413.15        411.52        37.15 o                         
   6  14   1        458.20        470.13        48.73 o                         
   8  14   1        512.17        442.65        39.09 o                         
  10  14   1        490.87        443.30        59.73 o                         
  -9  15   1        494.46        499.36        36.12 o                         
  -7  15   1        166.79        200.92        34.83 o                         
  -5  15   1        509.86        545.19        48.93 o                         
  -3  15   1         10.14         19.98        25.34 o                         
  -1  15   1       2254.78       2195.81        59.49 o                         
   1  15   1        114.61         64.72        28.49 o                         
   3  15   1       1221.85       1231.13        49.56 o                         
   5  15   1        138.63        135.56        37.14 o                         
   7  15   1        445.00        438.32        35.38 o                         
   9  15   1        285.10        248.26        63.61 o                         
  -8  16   1        187.97        210.92        44.80 o                         
  -6  16   1         77.81        114.18        35.13 o                         
  -4  16   1          5.44         16.70        30.15 o                         
  -2  16   1        129.83        117.08        37.00 o                         
   0  16   1        281.85        253.62        53.97 o                         
   2  16   1         12.56         78.50        36.32 o                         
   4  16   1        476.42        383.77        39.31 o                         
   6  16   1        488.28        492.48        44.72 o                         
   8  16   1        606.33        685.41        52.59 o                         
  -7  17   1          0.23          2.65        48.11 o                         
  -5  17   1          3.64         20.11        42.00 o                         
  -3  17   1        274.48        242.92        45.21 o                         
  -1  17   1        491.23        477.06        49.57 o                         
   1  17   1        243.64        166.59        43.52 o                         
   3  17   1        816.25        811.52        69.04 o                         
   5  17   1        309.07        327.80        46.06 o                         
  -4  18   1        243.28        169.96        51.35 o                         
  -2  18   1        172.15        143.84        49.98 o                         
   0  18   1         50.92         71.01        76.42 o                         
   2  18   1        293.37        358.32        59.00 o                         
   4  18   1        103.10         65.72        49.00 o                         
 -16   0   2         34.31         25.04        74.41 o                         
 -14   0   2       1723.51       1837.66       113.40 o                         
 -12   0   2        199.83        215.98        44.72 o                         
 -10   0   2      16513.22      16739.07       287.09 o                         
  -8   0   2      47378.72      46274.24      1152.84 o                         
  -6   0   2       5668.34       5925.89       109.36 o                         
  -4   0   2      21128.74      20170.11       722.05 o                         
  -2   0   2      34129.98      33433.89      1113.31 o                         
   0   0   2       7253.20       8125.91       280.34 o                         
   2   0   2        540.37        610.60        21.80 o                         
   4   0   2       6993.02       6881.20       135.76 o                         
   6   0   2       3565.11       3248.58        81.65 o                         
   8   0   2       3488.90       3658.84        98.29 o                         
  10   0   2         64.60         51.85        30.71 o                         
  12   0   2        569.06        437.28        50.74 o                         
  14   0   2        709.75        546.25        78.83 o                         
 -15   1   2        151.03        216.02        66.31 o                         
 -13   1   2        717.86        687.53        41.17 o                         
 -11   1   2       4198.78       4074.17        76.45 o                         
  -9   1   2      20935.61      20337.02       279.38 o                         
  -7   1   2       3606.24       3589.58        55.74 o                         
  -5   1   2       1114.58       1187.38        24.27 o                         
  -3   1   2       1811.07       1752.62        33.93 o                         
  -1   1   2      51788.42      48710.89      1593.67 o                         
   1   1   2     142545.88     126271.57      3132.26 o                         
   3   1   2       1646.49       1719.91        31.70 o                         
   5   1   2       1300.48       1361.26        32.47 o                         
   7   1   2       8714.36       9186.54       125.18 o                         
   9   1   2       3441.61       3519.23        69.89 o                         
  11   1   2         65.48         10.45        30.05 o                         
  13   1   2        715.16        656.21        67.65 o                         
  15   1   2        601.16        581.83       114.11 o                         
 -16   2   2        325.68        302.18        68.82 o                         
 -14   2   2        122.47        104.29        43.77 o                         
 -12   2   2         63.74         42.24        37.48 o                         
 -10   2   2       6461.95       6614.08       100.40 o                         
  -8   2   2       8175.66       8258.25       108.18 o                         
  -6   2   2        957.73        873.38        32.88 o                         
  -4   2   2        673.77        663.47        22.16 o                         
  -2   2   2      22722.97      20858.99       505.74 o                         
   0   2   2      25215.58      24155.81       570.89 o                         
   2   2   2      34968.14      33336.01       804.15 o                         
   4   2   2       3898.67       3931.32        59.28 o                         
   6   2   2       5698.74       5956.49        86.22 o                         
   8   2   2       2196.00       2285.09        52.41 o                         
  10   2   2       1264.03       1201.73        45.39 o                         
  12   2   2       1099.71       1019.22        46.87 o                         
  14   2   2        293.17        254.99        47.55 o                         
 -15   3   2        769.62        631.07        63.48 o                         
 -13   3   2       1346.48       1268.13        51.85 o                         
 -11   3   2          4.26         11.39        21.87 o                         
  -9   3   2        226.82        232.01        20.72 o                         
  -7   3   2      15110.65      15222.33       217.44 o                         
  -5   3   2      13991.52      13797.04       251.08 o                         
  -3   3   2       9036.03       8636.10       146.46 o                         
  -1   3   2       8995.85       8691.81       181.82 o                         
   1   3   2      22934.44      23023.39       562.14 o                         
   3   3   2       9982.76      10014.24       178.76 o                         
   5   3   2      12307.56      12758.29       190.78 o                         
   7   3   2        241.28        232.69        21.01 o                         
   9   3   2        782.75        732.77        35.65 o                         
  11   3   2       1924.67       1915.53        96.13 o                         
  13   3   2        113.47         52.98        45.25 o                         
  15   3   2          1.01        -48.89        48.89 o                         
 -16   4   2        338.58        396.84       130.00 o                         
 -14   4   2       3790.64       3779.35       126.99 o                         
 -12   4   2       1614.63       1650.12       100.00 o                         
 -10   4   2       2196.62       2125.01        55.19 o                         
  -8   4   2       2422.75       2248.00        47.67 o                         
  -6   4   2      33588.87      33498.69       637.38 o                         
  -4   4   2      53399.17      49850.74      1203.29 o                         
  -2   4   2       3928.07       3885.01        59.85 o                         
   0   4   2      10861.04      10740.63       318.41 o                         
   2   4   2      26906.75      26514.92       586.99 o                         
   4   4   2      10766.92      10367.01       182.61 o                         
   6   4   2       1366.60       1431.52        48.14 o                         
   8   4   2       1309.40       1405.11        42.76 o                         
  10   4   2       3893.33       3640.81        83.44 o                         
  12   4   2        165.31        124.34        33.79 o                         
  14   4   2         17.75         38.72        42.54 o                         
 -15   5   2       2567.43       2693.37       111.10 o                         
 -13   5   2       5583.99       5671.70       123.37 o                         
 -11   5   2          4.33         -1.78        21.88 o                         
  -9   5   2       3585.27       3488.85        74.82 o                         
  -7   5   2       3157.81       3243.89        61.62 o                         
  -5   5   2      50427.59      48983.75      1202.93 o                         
  -3   5   2      30416.93      29786.28       739.62 o                         
  -1   5   2       1031.71       1105.96        23.65 o                         
   1   5   2        298.47        237.45        16.28 o                         
   3   5   2      16152.94      16010.40       320.02 o                         
   5   5   2      22203.55      23305.44       504.61 o                         
   7   5   2        172.07        185.57        19.99 o                         
   9   5   2        947.44       1006.86        47.92 o                         
  11   5   2       2171.06       2382.91        74.00 o                         
  13   5   2        214.95        169.23        44.85 o                         
 -14   6   2       1822.59       1708.21        78.16 o                         
 -12   6   2       3366.48       3286.72        77.95 o                         
 -10   6   2       1434.52       1356.38        50.27 o                         
  -8   6   2       1297.06       1289.34        39.28 o                         
  -6   6   2      25426.76      25581.56       420.83 o                         
  -4   6   2      35743.50      34500.71       646.42 o                         
  -2   6   2        600.64        554.06        27.43 o                         
   0   6   2       1043.90       1043.46        26.75 o                         
   2   6   2       1267.23       1134.27        29.47 o                         
   4   6   2       9143.21       9152.76       136.69 o                         
   6   6   2       2218.34       2026.47        45.60 o                         
   8   6   2       1819.24       1899.15        73.48 o                         
  10   6   2        535.71        552.12        36.22 o                         
  12   6   2         14.49         28.19        41.54 o                         
  14   6   2         34.75         15.11        49.08 o                         
 -15   7   2         39.25         43.88        82.88 o                         
 -13   7   2       1139.45       1214.93        65.78 o                         
 -11   7   2       2818.50       2787.87        66.84 o                         
  -9   7   2         96.49         99.23        21.04 o                         
  -7   7   2        454.53        492.41        27.61 o                         
  -5   7   2       7887.27       7936.27       112.17 o                         
  -3   7   2       7035.97       6610.69        94.03 o                         
  -1   7   2       2891.08       2756.46        47.01 o                         
   1   7   2       4587.98       5066.06        70.09 o                         
   3   7   2       4032.90       4134.48        65.91 o                         
   5   7   2       5345.61       5217.72        96.70 o                         
   7   7   2       4533.91       4281.92        76.44 o                         
   9   7   2        611.99        555.59        34.81 o                         
  11   7   2         63.84        135.72        33.65 o                         
  13   7   2         18.85        -40.17        49.78 o                         
 -14   8   2         25.79         -4.45        55.09 o                         
 -12   8   2        556.73        484.62        46.03 o                         
 -10   8   2       6503.20       6639.49       111.04 o                         
  -8   8   2       3606.67       3700.81        71.45 o                         
  -6   8   2        910.52        887.94        35.55 o                         
  -4   8   2       1967.51       2103.17        40.06 o                         
  -2   8   2      45631.38      45605.87       996.81 o                         
   0   8   2       5028.67       4792.85        75.64 o                         
   2   8   2        137.71        125.83        13.23 o                         
   4   8   2       1557.68       1524.24        41.75 o                         
   6   8   2       7297.17       6974.30       104.74 o                         
   8   8   2       1109.74       1018.34        39.39 o                         
  10   8   2         57.70         18.02        26.44 o                         
  12   8   2        557.55        517.71        48.04 o                         
 -13   9   2        201.89        203.95        65.05 o                         
 -11   9   2       3120.70       3090.87        98.09 o                         
  -9   9   2       8316.25       8166.06       123.92 o                         
  -7   9   2        117.94         78.49        18.99 o                         
  -5   9   2       3219.51       3369.50        58.45 o                         
  -3   9   2       2109.41       2176.63        42.97 o                         
  -1   9   2      12401.04      12669.80       190.44 o                         
   1   9   2       6014.35       5980.37        83.59 o                         
   3   9   2        238.69        248.16        25.47 o                         
   5   9   2        750.29        734.07        32.75 o                         
   7   9   2       4828.90       4896.11        86.62 o                         
   9   9   2        373.32        355.46        31.16 o                         
  11   9   2         57.23         89.33        63.04 o                         
  13   9   2        308.18        341.78        62.24 o                         
 -14  10   2        480.52        579.49        82.36 o                         
 -12  10   2         62.02         81.88        45.15 o                         
 -10  10   2       7018.04       6995.08       127.32 o                         
  -8  10   2      10216.28      10594.70       150.57 o                         
  -6  10   2       2342.68       2344.44        58.16 o                         
  -4  10   2       2194.21       2126.25        44.26 o                         
  -2  10   2       9105.16       9164.98       117.20 o                         
   0  10   2      16619.60      16930.30       268.83 o                         
   2  10   2        278.33        322.10        19.93 o                         
   4  10   2         75.80         69.32        18.90 o                         
   6  10   2       1490.19       1603.49        46.42 o                         
   8  10   2        312.99        247.89        34.84 o                         
  10  10   2        148.37        130.70        31.54 o                         
  12  10   2        311.24        343.02        51.85 o                         
 -13  11   2         72.84         31.55        53.51 o                         
 -11  11   2        136.85        131.57        33.86 o                         
  -9  11   2       3471.63       3576.24        76.14 o                         
  -7  11   2       4585.41       4550.82        82.25 o                         
  -5  11   2        115.45        107.48        19.56 o                         
  -3  11   2        136.31        147.83        18.82 o                         
  -1  11   2       6045.90       6478.96       107.82 o                         
   1  11   2       7918.11       7818.92       108.94 o                         
   3  11   2       2250.01       2344.85        50.62 o                         
   5  11   2          1.54         25.97        20.67 o                         
   7  11   2        277.46        304.39        29.54 o                         
   9  11   2        618.96        529.11        41.53 o                         
  11  11   2        443.47        468.90        81.55 o                         
 -12  12   2         17.86         -0.40        38.13 o                         
 -10  12   2         46.57         61.32        31.80 o                         
  -8  12   2       1372.48       1246.06        48.12 o                         
  -6  12   2       3919.01       4054.13        86.28 o                         
  -4  12   2          1.12         -0.20        16.93 o                         
  -2  12   2       1159.65       1256.33        61.16 o                         
   0  12   2       3329.08       3528.98        67.34 o                         
   2  12   2       9987.08      10666.33       149.85 o                         
   4  12   2        435.18        413.84        43.55 o                         
   6  12   2         47.62         27.47        23.36 o                         
   8  12   2        537.09        556.41        40.66 o                         
  10  12   2       1027.77        923.68        55.04 o                         
 -11  13   2        266.68        323.36        45.48 o                         
  -9  13   2         27.14         -1.58        53.71 o                         
  -7  13   2       3459.25       3588.60       102.20 o                         
  -5  13   2       4182.60       4082.81        87.82 o                         
  -3  13   2         18.09         40.17        19.93 o                         
  -1  13   2         26.26         29.20        21.49 o                         
   1  13   2       1581.39       1603.48        64.87 o                         
   3  13   2       1509.41       1494.83        44.91 o                         
   5  13   2        145.49        117.95        23.73 o                         
   7  13   2        100.83        117.07        30.56 o                         
   9  13   2        382.33        420.32        64.02 o                         
 -10  14   2        761.76        786.60        52.62 o                         
  -8  14   2        134.43        108.34        33.30 o                         
  -6  14   2       5314.76       5423.61       119.60 o                         
  -4  14   2       3661.32       3767.54        74.87 o                         
  -2  14   2        141.52        161.00        27.25 o                         
   0  14   2         19.06        -20.74        20.74 o                         
   2  14   2       3389.69       3497.82        91.64 o                         
   4  14   2       2137.77       1983.70        48.44 o                         
   6  14   2          4.10          8.51        27.80 o                         
   8  14   2        288.49        368.61        38.85 o                         
  10  14   2        559.78        510.59        91.15 o                         
  -9  15   2        101.72         36.41        64.53 o                         
  -7  15   2         74.07         36.61        30.48 o                         
  -5  15   2       2618.34       2804.61        91.65 o                         
  -3  15   2       1317.33       1167.14        50.80 o                         
  -1  15   2          2.39         -3.17        27.55 o                         
   1  15   2         64.30         49.25        29.15 o                         
   3  15   2        392.22        349.46        23.92 o                         
   5  15   2        861.05        802.91        39.42 o                         
   7  15   2        183.20        180.65        38.67 o                         
   9  15   2        156.97        515.75       462.45 o                         
  -8  16   2         29.45         12.60        81.25 o                         
  -6  16   2        178.49        158.37        33.70 o                         
  -4  16   2       1859.54       1771.29        67.27 o                         
  -2  16   2        951.08        887.33        47.42 o                         
   0  16   2         34.97         17.84        33.07 o                         
   2  16   2        152.98        135.89        53.81 o                         
   4  16   2        529.56        466.35        56.21 o                         
   6  16   2        715.60        764.13        40.05 o                         
  -7  17   2         97.96         80.05        41.81 o                         
  -5  17   2         85.36         94.95        41.53 o                         
  -3  17   2       1655.30       1599.02        91.94 o                         
  -1  17   2        668.49        724.84        75.30 o                         
   1  17   2          7.50        -25.74        36.23 o                         
   3  17   2        171.98        117.42        42.37 o                         
   5  17   2        437.68        397.29        48.16 o                         
  -4  18   2         57.68         81.63        53.43 o                         
  -2  18   2       1167.23       1209.97        78.27 o                         
   0  18   2        420.50        425.34        78.17 o                         
   2  18   2         34.38        -10.66        74.82 o                         
   4  18   2          2.78        106.95       134.08 o                         
 -15   1   3        625.11        671.65        90.26 o                         
 -13   1   3        583.85        526.09        39.25 o                         
 -11   1   3      16471.11      16550.25       209.88 o                         
  -9   1   3         80.11         59.24        16.57 o                         
  -7   1   3      39085.02      38913.07       793.46 o                         
  -5   1   3          0.45         25.77         7.70 o                         
  -3   1   3     111258.12     104632.03      4852.93 o                         
  -1   1   3        146.54        187.90         5.85 o                         
   1   1   3      80553.71      76397.56      2052.04 o                         
   3   1   3       6634.27       7057.98       105.60 o                         
   5   1   3      41091.71      40180.11      1007.79 o                         
   7   1   3       5153.75       5301.37        83.56 o                         
   9   1   3       1696.55       1573.22        46.71 o                         
  11   1   3       1966.46       1813.06        60.15 o                         
  13   1   3        207.40        176.86        62.60 o                         
 -16   2   3       2347.84       2417.81       139.95 o                         
 -14   2   3        251.10        215.66        38.68 o                         
 -12   2   3      12396.84      12236.66       179.43 o                         
 -10   2   3        320.43        309.27        26.05 o                         
  -8   2   3      49520.91      48177.66       904.91 o                         
  -6   2   3      12022.79      11200.21       154.80 o                         
  -4   2   3      69226.98      65333.26      1545.51 o                         
  -2   2   3     103468.04      98916.56      2538.52 o                         
   0   2   3      22572.78      23035.80       548.08 o                         
   2   2   3      93423.25      86470.24      2025.01 o                         
   4   2   3        106.34         85.17        14.32 o                         
   6   2   3      28954.25      26589.13       527.05 o                         
   8   2   3        740.39        712.93        40.16 o                         
  10   2   3      13466.30      13786.05       202.92 o                         
  12   2   3        463.80        393.29        44.05 o                         
  14   2   3       1657.88       1542.54        87.33 o                         
 -15   3   3       1975.15       2016.45        89.70 o                         
 -13   3   3        930.31        898.68        56.35 o                         
 -11   3   3      19527.21      19916.77       254.54 o                         
  -9   3   3        561.79        617.42        28.57 o                         
  -7   3   3      86298.04      85491.62      2052.78 o                         
  -5   3   3       3152.52       2999.56        46.01 o                         
  -3   3   3     185012.16     170053.12      4334.64 o                         
  -1   3   3      11128.28      10787.02       271.95 o                         
   1   3   3     344584.22     302621.47      8496.95 o                         
   3   3   3      18835.53      19324.78       375.84 o                         
   5   3   3      54656.26      54327.52      1347.78 o                         
   7   3   3      11197.24      11487.04       152.69 o                         
   9   3   3       4755.62       5003.44        91.66 o                         
  11   3   3       3000.89       3153.24        78.36 o                         
  13   3   3        525.25        482.14        53.44 o                         
 -16   4   3        312.16        289.31        73.85 o                         
 -14   4   3         26.23         12.29        32.80 o                         
 -12   4   3       2404.27       2451.18        85.20 o                         
 -10   4   3       2371.34       2243.74        52.83 o                         
  -8   4   3       8649.56       8613.72       115.93 o                         
  -6   4   3       3915.45       3628.97        58.01 o                         
  -4   4   3       7141.54       7147.81       102.79 o                         
  -2   4   3      38516.14      37493.21       897.06 o                         
   0   4   3       1036.32        934.02        29.84 o                         
   2   4   3      22656.74      22092.19       455.27 o                         
   4   4   3          6.19          5.29        10.82 o                         
   6   4   3      14867.69      15144.38       211.06 o                         
   8   4   3         96.48         89.15        20.50 o                         
  10   4   3       3954.81       3998.11        94.70 o                         
  12   4   3        196.44        163.57        40.17 o                         
  14   4   3        370.25        431.64        55.61 o                         
 -15   5   3          1.35         24.07        48.01 o                         
 -13   5   3         62.02        -16.39        32.16 o                         
 -11   5   3        983.53        989.45        53.12 o                         
  -9   5   3          1.50          8.52        17.80 o                         
  -7   5   3       1137.51       1209.04        34.68 o                         
  -5   5   3        848.82        909.94        38.10 o                         
  -3   5   3       2170.74       2147.47        36.02 o                         
  -1   5   3        564.63        546.61        17.72 o                         
   1   5   3       1187.19       1153.12        24.84 o                         
   3   5   3         62.35         51.07        12.27 o                         
   5   5   3       1617.09       1685.46        41.98 o                         
   7   5   3         44.96         52.67        18.33 o                         
   9   5   3         60.13          6.82        23.15 o                         
  11   5   3        150.72        104.26        28.71 o                         
  13   5   3          5.07        -28.75        58.01 o                         
 -14   6   3          0.73        -45.63        50.88 o                         
 -12   6   3       5400.21       5534.50       109.99 o                         
 -10   6   3        168.11        180.93        23.19 o                         
  -8   6   3      14558.94      14501.94       181.06 o                         
  -6   6   3        735.34        602.90        24.24 o                         
  -4   6   3      21942.65      22583.81       408.64 o                         
  -2   6   3      21949.88      22344.26       457.66 o                         
   0   6   3       4328.66       4461.53        58.51 o                         
   2   6   3      10994.57      10853.81       170.27 o                         
   4   6   3        239.66        254.33        19.05 o                         
   6   6   3      16116.36      16212.23       223.20 o                         
   8   6   3        402.54        378.90        27.83 o                         
  10   6   3       5383.04       5283.76       125.68 o                         
  12   6   3         36.25         70.64        44.28 o                         
  14   6   3        621.31        755.82        96.34 o                         
 -15   7   3        973.54        999.06       109.96 o                         
 -13   7   3        625.65        632.89        49.76 o                         
 -11   7   3       7758.53       7790.56       139.20 o                         
  -9   7   3        534.41        540.64        29.84 o                         
  -7   7   3      41115.86      42484.58       710.22 o                         
  -5   7   3       1126.68       1083.03        29.63 o                         
  -3   7   3     102977.65     100000.97      2365.26 o                         
  -1   7   3      10343.90      10118.41       163.45 o                         
   1   7   3     140735.92     135793.00      3170.12 o                         
   3   7   3      12757.22      12848.87       178.36 o                         
   5   7   3      27468.51      27387.29       541.88 o                         
   7   7   3       6966.09       6813.55       105.44 o                         
   9   7   3       2766.34       2757.30        74.08 o                         
  11   7   3       1467.11       1527.39        66.15 o                         
  13   7   3        455.03        380.30        60.72 o                         
 -14   8   3         56.86        106.56        46.66 o                         
 -12   8   3       4666.17       4625.18       108.49 o                         
 -10   8   3       1420.41       1412.50        49.48 o                         
  -8   8   3      10081.51       9788.47       133.49 o                         
  -6   8   3       7501.92       7489.85       119.84 o                         
  -4   8   3      11408.86      11343.33       154.86 o                         
  -2   8   3      40643.21      40952.34      1161.72 o                         
   0   8   3        908.93        907.73        29.71 o                         
   2   8   3      38355.79      37127.42       716.00 o                         
   4   8   3        601.88        573.81        34.91 o                         
   6   8   3      17949.90      18314.64       252.78 o                         
   8   8   3        359.27        354.62        29.17 o                         
  10   8   3       3716.90       3792.21        90.22 o                         
  12   8   3        288.89        231.74        51.15 o                         
 -13   9   3        117.42         53.85        47.53 o                         
 -11   9   3       1931.64       1868.19        57.67 o                         
  -9   9   3          0.41         18.39        21.91 o                         
  -7   9   3       3014.17       3032.36        58.83 o                         
  -5   9   3          3.26          3.10        11.82 o                         
  -3   9   3      12497.91      12508.90       162.46 o                         
  -1   9   3        255.27        214.31        16.66 o                         
   1   9   3       2609.31       2669.06        58.63 o                         
   3   9   3        593.77        572.13        26.97 o                         
   5   9   3       3582.97       3719.42        85.74 o                         
   7   9   3       1384.86       1283.70        45.16 o                         
   9   9   3        695.01        719.19        40.97 o                         
  11   9   3         78.03         94.60        48.30 o                         
 -14  10   3          3.38         53.50        52.00 o                         
 -12  10   3        444.30        424.77        46.69 o                         
 -10  10   3         81.92        102.47        28.04 o                         
  -8  10   3        879.28        843.33        34.59 o                         
  -6  10   3         23.45         16.59        18.87 o                         
  -4  10   3        676.51        606.35        26.03 o                         
  -2  10   3         36.76         53.61        16.64 o                         
   0  10   3        394.13        373.86        38.10 o                         
   2  10   3        257.90        252.22        19.86 o                         
   4  10   3         60.33         67.67        19.52 o                         
   6  10   3        901.07        894.46        38.61 o                         
   8  10   3          9.22         34.59        30.43 o                         
  10  10   3        643.27        596.31        46.48 o                         
  12  10   3          9.36        -54.65        54.65 o                         
 -13  11   3        125.44        138.40        51.13 o                         
 -11  11   3        929.84        850.14        51.50 o                         
  -9  11   3        340.50        288.40        28.20 o                         
  -7  11   3       6797.17       6935.55       114.23 o                         
  -5  11   3        354.39        396.89        25.55 o                         
  -3  11   3      17825.49      17998.81       222.52 o                         
  -1  11   3        485.32        514.55        43.73 o                         
   1  11   3      18764.14      19465.20       284.23 o                         
   3  11   3       3214.91       3214.11        59.29 o                         
   5  11   3       4409.51       4349.20        85.62 o                         
   7  11   3       1035.95        977.61        42.08 o                         
   9  11   3        896.65        854.60        65.86 o                         
  11  11   3        517.36        498.07        61.98 o                         
 -12  12   3       1507.72       1540.40        88.14 o                         
 -10  12   3        104.84        112.81        30.40 o                         
  -8  12   3       6542.28       6633.08       105.98 o                         
  -6  12   3       2959.91       3168.87       100.80 o                         
  -4  12   3       3707.81       3648.16        73.62 o                         
  -2  12   3       9021.21       9050.37       153.78 o                         
   0  12   3       2735.98       2813.39        63.42 o                         
   2  12   3      18548.25      19286.38       279.44 o                         
   4  12   3         73.18        108.65        24.17 o                         
   6  12   3       4802.64       5139.33        97.25 o                         
   8  12   3         50.67        -16.64        24.43 o                         
  10  12   3       1438.24       1620.63        84.25 o                         
 -11  13   3       1099.44       1050.13        67.87 o                         
  -9  13   3        257.06        226.01        38.67 o                         
  -7  13   3       4554.08       4682.24        88.71 o                         
  -5  13   3         12.24         20.14        24.41 o                         
  -3  13   3       7501.38       7112.62       117.32 o                         
  -1  13   3        218.48        288.28        36.23 o                         
   1  13   3       6312.75       6698.47       125.56 o                         
   3  13   3        507.71        475.47        31.05 o                         
   5  13   3       1662.79       1599.13        48.76 o                         
   7  13   3        552.18        522.11        46.40 o                         
   9  13   3        717.57        657.65        59.23 o                         
 -10  14   3        155.08        162.25        32.36 o                         
  -8  14   3        220.05        156.45        40.17 o                         
  -6  14   3        746.85        798.79        42.03 o                         
  -4  14   3        100.99        112.71        24.98 o                         
  -2  14   3        515.25        528.40        36.61 o                         
   0  14   3        336.52        280.28        32.40 o                         
   2  14   3        822.41        814.20        44.51 o                         
   4  14   3         69.28         13.18        27.94 o                         
   6  14   3        104.53        103.36        27.70 o                         
   8  14   3         11.37         10.22        48.05 o                         
  -9  15   3          0.95         28.29        37.77 o                         
  -7  15   3          6.53         18.59        29.57 o                         
  -5  15   3         11.84        -11.52        42.93 o                         
  -3  15   3       1088.61       1069.42        49.61 o                         
  -1  15   3         23.14        -38.98        38.98 o                         
   1  15   3        379.02        390.84        35.56 o                         
   3  15   3         23.69         25.49        22.80 o                         
   5  15   3        296.23        317.35        32.93 o                         
   7  15   3        150.14         94.43        34.65 o                         
  -8  16   3       1013.45       1115.30        71.72 o                         
  -6  16   3         65.24         79.91        34.07 o                         
  -4  16   3       1151.21       1157.59        67.89 o                         
  -2  16   3       1293.66       1248.09        61.56 o                         
   0  16   3        240.65        173.65        45.34 o                         
   2  16   3       1815.91       1690.66        80.59 o                         
   4  16   3        101.28         87.07        23.61 o                         
   6  16   3        928.02       1022.42        50.13 o                         
  -7  17   3        767.21        717.48        50.88 o                         
  -5  17   3         56.89         46.55        40.90 o                         
  -3  17   3       2127.98       1993.02        82.47 o                         
  -1  17   3        138.85        160.54        45.51 o                         
   1  17   3       1198.21       1223.34       104.91 o                         
   3  17   3         44.94         94.14        46.53 o                         
   5  17   3        500.48        543.95        53.32 o                         
  -4  18   3        341.81        316.43        50.09 o                         
  -2  18   3        630.96        688.04       126.58 o                         
   0  18   3        121.80         42.08        58.79 o                         
   2  18   3        224.98        208.55        90.51 o                         
 -16   0   4         59.93         45.10       111.36 o                         
 -14   0   4        148.62        178.54        52.72 o                         
 -12   0   4       2218.18       2332.43       127.73 o                         
 -10   0   4       3888.49       3706.88        93.35 o                         
  -8   0   4        164.82        181.06        23.81 o                         
  -6   0   4       2477.16       2025.25        66.67 o                         
  -4   0   4      92981.48      87644.52      2899.63 o                         
  -2   0   4         97.78        112.47         8.02 o                         
   0   0   4      57053.43      54222.99      1788.86 o                         
   2   0   4      37354.27      34036.54      1171.95 o                         
   4   0   4     120280.61     112837.59      3762.48 o                         
   6   0   4       1008.74       1005.11        47.34 o                         
   8   0   4      11173.48      11040.06       217.43 o                         
  10   0   4        945.20       1036.94        88.37 o                         
  12   0   4       6694.99       6368.16       200.16 o                         
  14   0   4       1177.77       1123.85       110.85 o                         
 -15   1   4         94.82         73.67        63.01 o                         
 -13   1   4       2122.62       2137.64        65.60 o                         
 -11   1   4       1055.82        960.74        40.27 o                         
  -9   1   4       1509.35       1372.98        36.82 o                         
  -7   1   4      15290.31      15422.78       226.40 o                         
  -5   1   4      71204.57      70635.54      1675.30 o                         
  -3   1   4       1751.87       1521.47        25.95 o                         
  -1   1   4       2718.67       2843.87        40.38 o                         
   1   1   4       5621.71       5746.01       130.10 o                         
   3   1   4      44577.15      42260.84      1033.27 o                         
   5   1   4      29347.27      29705.15       535.83 o                         
   7   1   4       1930.33       2002.69        64.15 o                         
   9   1   4       2473.44       2254.88        89.47 o                         
  11   1   4       1550.25       1577.06        57.96 o                         
  13   1   4       3014.18       3071.08       101.38 o                         
 -16   2   4        184.41        265.83        63.33 o                         
 -14   2   4        273.72        312.11        37.45 o                         
 -12   2   4        806.60        716.76        44.16 o                         
 -10   2   4       2239.28       2058.29        68.09 o                         
  -8   2   4       2886.19       2812.92        55.40 o                         
  -6   2   4      20268.62      21396.84       389.07 o                         
  -4   2   4      11608.15      11283.92       238.58 o                         
  -2   2   4        404.04        387.89        14.09 o                         
   0   2   4        501.90        466.55        11.42 o                         
   2   2   4       6718.55       6455.50       103.27 o                         
   4   2   4      16896.82      17322.92       380.45 o                         
   6   2   4       2647.76       2692.89        54.49 o                         
   8   2   4          5.22         33.00        19.42 o                         
  10   2   4        593.16        511.16        42.98 o                         
  12   2   4       1327.82       1245.38        64.52 o                         
  14   2   4        154.99        175.63        95.47 o                         
 -15   3   4       1005.75        901.48        61.09 o                         
 -13   3   4        260.13        194.46        36.87 o                         
 -11   3   4          4.12         22.06        20.75 o                         
  -9   3   4       9556.00       9662.40       129.81 o                         
  -7   3   4       1561.34       1401.68        41.77 o                         
  -5   3   4        468.73        551.59        19.17 o                         
  -3   3   4       5413.58       5325.20        73.48 o                         
  -1   3   4      36270.99      35485.73       834.97 o                         
   1   3   4      29832.29      29649.06       720.77 o                         
   3   3   4       3903.57       3963.30        77.82 o                         
   5   3   4        693.57        757.18        28.50 o                         
   7   3   4       5576.98       5833.86        94.45 o                         
   9   3   4       6471.61       6677.94       112.15 o                         
  11   3   4        786.56        620.26        39.09 o                         
  13   3   4         48.26         47.02        39.13 o                         
 -16   4   4        294.06        270.05        72.89 o                         
 -14   4   4        759.83        685.11        71.64 o                         
 -12   4   4        199.96        169.55        28.40 o                         
 -10   4   4         80.07         73.24        21.16 o                         
  -8   4   4      15492.16      15929.39       188.78 o                         
  -6   4   4       6295.23       6514.57        87.50 o                         
  -4   4   4       5442.80       5430.31        70.49 o                         
  -2   4   4      31397.03      30641.96       736.20 o                         
   0   4   4      90881.12      87077.86      2028.19 o                         
   2   4   4        191.16        225.00        13.26 o                         
   4   4   4      18091.61      18542.08       327.44 o                         
   6   4   4       2630.90       2789.17        66.15 o                         
   8   4   4      22195.37      22930.41       284.12 o                         
  10   4   4       1170.54       1047.51        47.94 o                         
  12   4   4        808.29        748.83        54.07 o                         
  14   4   4         14.61        -17.40        97.96 o                         
 -15   5   4        327.39        253.53        55.01 o                         
 -13   5   4         42.53         74.15        31.70 o                         
 -11   5   4       3395.55       3471.22        72.18 o                         
  -9   5   4      12913.96      12916.62       160.81 o                         
  -7   5   4        243.05        211.00        16.34 o                         
  -5   5   4       4524.49       4589.94        64.93 o                         
  -3   5   4      17734.43      17753.40       345.35 o                         
  -1   5   4      24642.90      23582.90       581.13 o                         
   1   5   4      13533.84      13315.56       267.89 o                         
   3   5   4       6944.32       7510.63       104.50 o                         
   5   5   4       1225.48       1239.55        37.97 o                         
   7   5   4      15456.82      16404.56       216.18 o                         
   9   5   4      13500.21      13784.20       194.97 o                         
  11   5   4         10.68         32.83        33.74 o                         
  13   5   4       1202.86       1063.75        94.87 o                         
 -14   6   4        561.62        546.43        75.94 o                         
 -12   6   4        475.59        509.35        42.75 o                         
 -10   6   4       1780.77       1759.91        48.95 o                         
  -8   6   4       3074.75       3079.68        63.35 o                         
  -6   6   4        916.42        996.47        28.33 o                         
  -4   6   4        262.72        310.62        14.01 o                         
  -2   6   4      30719.34      29996.18       744.43 o                         
   0   6   4      44749.62      43263.70      1350.99 o                         
   2   6   4       2818.19       3086.87        53.78 o                         
   4   6   4       5430.23       5452.83        91.03 o                         
   6   6   4       3238.25       3271.12        66.82 o                         
   8   6   4      13231.16      13836.91       186.68 o                         
  10   6   4        792.09        762.31        42.07 o                         
  12   6   4        479.61        287.46        57.14 o                         
 -15   7   4         32.86        144.00        62.90 o                         
 -13   7   4        618.61        642.87        51.18 o                         
 -11   7   4       3692.73       3631.56        85.83 o                         
  -9   7   4       1252.90       1344.24        44.23 o                         
  -7   7   4        142.84        125.43        19.44 o                         
  -5   7   4       2379.34       2583.84        45.70 o                         
  -3   7   4      15432.67      15933.32       263.33 o                         
  -1   7   4      18246.16      18824.07       423.78 o                         
   1   7   4       1927.37       1873.83        42.38 o                         
   3   7   4         30.39         23.74        16.01 o                         
   5   7   4       4827.21       4546.15        77.82 o                         
   7   7   4       5131.25       5291.67        98.64 o                         
   9   7   4        385.05        394.29        34.71 o                         
  11   7   4         21.26         35.20        34.04 o                         
  13   7   4        278.39        132.13        95.26 o                         
 -14   8   4         22.27         40.92        60.25 o                         
 -12   8   4       1227.19       1254.36        55.58 o                         
 -10   8   4       3799.21       3959.99        76.49 o                         
  -8   8   4         16.12         35.17        18.25 o                         
  -6   8   4        235.74        203.67        19.62 o                         
  -4   8   4      12829.42      12848.17       176.09 o                         
  -2   8   4       1858.80       1758.08        38.61 o                         
   0   8   4        247.62        276.66        15.36 o                         
   2   8   4       1967.13       1939.06        60.06 o                         
   4   8   4      13887.49      14297.96       194.37 o                         
   6   8   4       4563.64       4336.99        80.93 o                         
   8   8   4        164.56        122.15        28.35 o                         
  10   8   4          2.99          9.72        31.52 o                         
  12   8   4        510.94        611.70        92.47 o                         
 -13   9   4        876.18        831.30        76.47 o                         
 -11   9   4        469.78        467.71        33.60 o                         
  -9   9   4          3.17         10.22        19.40 o                         
  -7   9   4       3039.59       2965.30        62.66 o                         
  -5   9   4      11194.21      11432.10       153.04 o                         
  -3   9   4       2477.69       2633.19        48.97 o                         
  -1   9   4        128.85        185.02        31.89 o                         
   1   9   4        293.90        301.85        17.56 o                         
   3   9   4       7611.64       7736.25       116.48 o                         
   5   9   4      12704.07      13211.47       181.31 o                         
   7   9   4         78.23         89.54        25.52 o                         
   9   9   4       2005.57       2147.83        86.45 o                         
  11   9   4        599.12        810.86        97.25 o                         
 -14  10   4         27.67         66.53        60.67 o                         
 -12  10   4        587.33        573.47        45.96 o                         
 -10  10   4        153.07        182.20        29.03 o                         
  -8  10   4         44.54         37.22        21.12 o                         
  -6  10   4       6231.70       6283.05        92.30 o                         
  -4  10   4       8276.78       8186.37       110.04 o                         
  -2  10   4         19.60         36.85        15.70 o                         
   0  10   4       3516.13       3633.14        69.23 o                         
   2  10   4       5007.99       5492.53        84.17 o                         
   4  10   4      25426.34      26109.22       377.57 o                         
   6  10   4        298.85        272.95        27.69 o                         
   8  10   4       2451.24       2500.72        78.20 o                         
  10  10   4         95.88        125.14        45.32 o                         
  12  10   4       1743.73       1721.82       156.84 o                         
 -13  11   4         68.63         72.86        38.78 o                         
 -11  11   4          4.97         -8.74        29.41 o                         
  -9  11   4        407.24        433.59        30.17 o                         
  -7  11   4       4361.98       4502.39        81.13 o                         
  -5  11   4       5571.27       5747.09        93.75 o                         
  -3  11   4        120.03        128.11        18.53 o                         
  -1  11   4       2044.03       2169.17        61.35 o                         
   1  11   4       5413.76       5082.11        82.89 o                         
   3  11   4       9991.83      10487.27       141.93 o                         
   5  11   4       1131.15       1239.39        45.18 o                         
   7  11   4        471.10        510.30        38.99 o                         
   9  11   4          3.76         43.94        40.38 o                         
  11  11   4        949.59        894.07        99.59 o                         
 -12  12   4          0.66        -32.42        32.42 o                         
 -10  12   4          1.02         15.98        26.89 o                         
  -8  12   4       1467.77       1436.19        47.66 o                         
  -6  12   4       4862.04       5059.23       105.10 o                         
  -4  12   4        671.95        574.99        29.89 o                         
  -2  12   4         12.13         14.40        17.80 o                         
   0  12   4       1695.43       1786.77        47.46 o                         
   2  12   4       4066.28       3794.36        72.23 o                         
   4  12   4        741.69        776.10        39.00 o                         
   6  12   4         99.90         60.20        26.66 o                         
   8  12   4         39.60         37.58        31.90 o                         
  10  12   4        666.13        562.34        89.34 o                         
 -11  13   4          5.53         37.79        42.31 o                         
  -9  13   4        443.40        395.42        46.28 o                         
  -7  13   4        972.91       1035.01        41.94 o                         
  -5  13   4        146.72        145.64        28.42 o                         
  -3  13   4         61.97         59.22        25.31 o                         
  -1  13   4       1339.76       1386.50        51.49 o                         
   1  13   4       3572.22       3678.41        87.45 o                         
   3  13   4       1917.62       1806.80        62.84 o                         
   5  13   4        503.81        502.91        35.07 o                         
   7  13   4        216.71        185.27        41.59 o                         
   9  13   4       2304.90       2274.27        99.21 o                         
 -10  14   4        129.90         98.02        41.55 o                         
  -8  14   4       2089.71       2050.53        66.68 o                         
  -6  14   4        174.25        153.63        34.42 o                         
  -4  14   4         62.16         66.88        23.63 o                         
  -2  14   4        936.28       1053.43        63.87 o                         
   0  14   4       5571.49       5576.49       103.72 o                         
   2  14   4        348.01        254.89        31.06 o                         
   4  14   4       2395.09       2316.22        86.48 o                         
   6  14   4        246.36        271.88        30.53 o                         
   8  14   4       2396.14       2647.65       149.73 o                         
  -9  15   4        112.98        108.03        46.63 o                         
  -7  15   4         13.04         19.31        28.89 o                         
  -5  15   4         11.04         19.69        26.94 o                         
  -3  15   4       1387.33       1299.96        71.76 o                         
  -1  15   4       3795.82       3721.28        85.89 o                         
   1  15   4        447.63        478.36        44.63 o                         
   3  15   4        535.53        594.48        34.42 o                         
   5  15   4          3.01        -26.32        26.32 o                         
   7  15   4       1240.85       1296.08        58.98 o                         
  -8  16   4         21.25          0.17        34.21 o                         
  -6  16   4         80.70        109.92        39.38 o                         
  -4  16   4        111.88        150.06        51.82 o                         
  -2  16   4       2270.68       2269.82        79.90 o                         
   0  16   4        921.26        999.28        69.69 o                         
   2  16   4         69.56         51.00        33.75 o                         
   4  16   4          1.89         17.35        37.20 o                         
   6  16   4        726.36        726.38        59.21 o                         
  -7  17   4         11.86         -5.29        40.49 o                         
  -5  17   4        127.03         77.10        62.62 o                         
  -3  17   4       1025.69       1041.62        58.88 o                         
  -1  17   4        530.32        556.36        58.10 o                         
   1  17   4          7.97          7.57        35.04 o                         
   3  17   4         38.12         54.35        34.54 o                         
   5  17   4        615.39        555.99        48.64 o                         
  -4  18   4        695.82        735.79        60.07 o                         
  -2  18   4        371.08        259.25        57.58 o                         
   0  18   4         67.96         49.29        48.23 o                         
   2  18   4          1.03        -50.58        50.58 o                         
 -15   1   5        355.04        255.27        47.12 o                         
 -13   1   5        407.18        345.91        34.27 o                         
 -11   1   5       2593.81       2394.78        54.35 o                         
  -9   1   5       7481.75       7741.26       105.01 o                         
  -7   1   5      12816.33      12377.06       164.83 o                         
  -5   1   5       2718.05       2795.60        41.67 o                         
  -3   1   5      22552.11      22104.79       539.65 o                         
  -1   1   5      11386.91      11462.47       270.26 o                         
   1   1   5       4056.07       4158.36        63.42 o                         
   3   1   5          2.40         -2.52         9.79 o                         
   5   1   5         19.94         17.87        14.53 o                         
   7   1   5       1027.89       1028.48        37.36 o                         
   9   1   5         50.08         77.32        28.04 o                         
  11   1   5        289.33        283.98        41.39 o                         
  13   1   5         11.45        -26.41        40.85 o                         
 -16   2   5       1509.64       1476.75        99.58 o                         
 -14   2   5       1017.02        984.21        48.16 o                         
 -12   2   5       5746.62       5501.63        95.15 o                         
 -10   2   5       1534.72       1517.84        53.30 o                         
  -8   2   5       9017.17       8943.87       114.13 o                         
  -6   2   5      13104.12      14086.74       213.61 o                         
  -4   2   5      12709.94      13588.25       247.21 o                         
  -2   2   5      17034.61      17176.39       416.79 o                         
   0   2   5        806.34        725.90        16.01 o                         
   2   2   5       7827.01       8362.07       125.04 o                         
   4   2   5       1329.05       1264.88        33.41 o                         
   6   2   5       2917.60       3014.13        59.57 o                         
   8   2   5       1225.96       1286.56        42.53 o                         
  10   2   5        116.43        138.27        32.87 o                         
  12   2   5        323.07        322.50        54.28 o                         
 -15   3   5        751.33        840.31        71.82 o                         
 -13   3   5       2049.71       2013.32        77.17 o                         
 -11   3   5       5023.60       4603.69        82.23 o                         
  -9   3   5       2951.73       2999.23        57.24 o                         
  -7   3   5      26749.91      26895.97       488.61 o                         
  -5   3   5       5897.46       6064.98        76.92 o                         
  -3   3   5      28193.40      28060.11       608.18 o                         
  -1   3   5        718.05        756.96        29.22 o                         
   1   3   5       3422.81       3526.70        52.46 o                         
   3   3   5        439.07        418.54        19.38 o                         
   5   3   5         35.59         47.16        15.44 o                         
   7   3   5         90.20         76.95        20.63 o                         
   9   3   5          0.69          9.02        18.05 o                         
  11   3   5        230.50        229.43        40.21 o                         
  13   3   5          7.47         30.39        42.66 o                         
 -16   4   5        321.49        319.32        80.30 o                         
 -14   4   5          0.36          0.08        30.41 o                         
 -12   4   5        925.88        837.26        38.24 o                         
 -10   4   5         33.36         10.34        17.49 o                         
  -8   4   5       4134.25       4052.92        70.19 o                         
  -6   4   5       3518.20       3670.80        67.21 o                         
  -4   4   5         11.38         11.21         6.99 o                         
  -2   4   5        766.93        697.08        15.16 o                         
   0   4   5        109.84         91.15         7.14 o                         
   2   4   5       5065.25       5140.84        75.12 o                         
   4   4   5        917.46        867.17        31.64 o                         
   6   4   5          6.28         -4.43        16.37 o                         
   8   4   5          4.70         23.90        20.62 o                         
  10   4   5          0.67        -23.52        23.92 o                         
  12   4   5         20.41         -1.50        39.28 o                         
 -15   5   5         24.06         -9.08        38.17 o                         
 -13   5   5        217.23        192.00        37.37 o                         
 -11   5   5          3.98         -4.65        23.02 o                         
  -9   5   5       2817.72       2965.17        59.43 o                         
  -7   5   5        966.34        905.99        29.67 o                         
  -5   5   5       3349.12       3343.61        52.14 o                         
  -3   5   5       2498.54       2599.46        39.89 o                         
  -1   5   5       9733.88      10168.67       184.89 o                         
   1   5   5        577.45        624.58        28.36 o                         
   3   5   5       5809.48       5969.74        89.25 o                         
   5   5   5        123.27         85.85        17.12 o                         
   7   5   5        644.29        503.33        31.19 o                         
   9   5   5        156.10        106.76        24.75 o                         
  11   5   5         93.85         25.45        33.90 o                         
  13   5   5         87.36          7.56        96.58 o                         
 -16   6   5        471.85        466.42       102.45 o                         
 -14   6   5        650.74        645.54        55.09 o                         
 -12   6   5       1593.23       1563.64        55.96 o                         
 -10   6   5         26.27         33.82        20.92 o                         
  -8   6   5       3875.00       3920.09        67.01 o                         
  -6   6   5         25.62         29.45        11.71 o                         
  -4   6   5       5443.91       5689.20        75.58 o                         
  -2   6   5       1317.09       1270.36        33.68 o                         
   0   6   5        296.53        211.99        11.64 o                         
   2   6   5       9510.29       9957.21       139.88 o                         
   4   6   5        337.71        378.58        25.26 o                         
   6   6   5        644.59        616.12        33.80 o                         
   8   6   5       1086.16       1001.55        47.52 o                         
  10   6   5         50.15         68.55        29.26 o                         
  12   6   5        440.91        493.64        65.01 o                         
 -15   7   5        175.19        114.37        84.00 o                         
 -13   7   5       2889.31       2737.88        87.41 o                         
 -11   7   5       3892.76       3723.42        82.80 o                         
  -9   7   5       2369.68       2260.33        61.42 o                         
  -7   7   5      14290.68      14635.85       179.59 o                         
  -5   7   5       6368.17       6503.94        87.66 o                         
  -3   7   5      13934.62      13965.18       222.90 o                         
  -1   7   5        495.95        453.02        16.33 o                         
   1   7   5        117.32         86.87        11.69 o                         
   3   7   5       2722.08       2627.53        52.16 o                         
   5   7   5        456.64        382.47        30.03 o                         
   7   7   5         32.23         -2.07        21.64 o                         
   9   7   5          1.62        -11.57        27.39 o                         
  11   7   5        327.77        272.11        52.77 o                         
 -14   8   5        153.44        111.09        41.83 o                         
 -12   8   5       2309.35       2280.02        74.13 o                         
 -10   8   5          8.69         -0.57        26.00 o                         
  -8   8   5       2607.01       2515.07        53.69 o                         
  -6   8   5       1900.40       1930.86        42.98 o                         
  -4   8   5       1753.58       1686.97        51.56 o                         
  -2   8   5       4788.24       4618.41        75.11 o                         
   0   8   5         95.57        105.95        15.09 o                         
   2   8   5        782.44        730.29        25.93 o                         
   4   8   5        115.65         72.86        18.86 o                         
   6   8   5        158.37        119.95        25.46 o                         
   8   8   5          0.29         -1.05        24.02 o                         
  10   8   5         32.72         64.22        35.82 o                         
  12   8   5        105.61        245.52        71.45 o                         
 -13   9   5          2.08        -19.94        41.09 o                         
 -11   9   5       1345.84       1342.60        48.39 o                         
  -9   9   5        159.85        188.13        24.53 o                         
  -7   9   5        960.10        969.86        32.51 o                         
  -5   9   5        590.20        555.24        25.56 o                         
  -3   9   5       1012.54       1007.67        39.10 o                         
  -1   9   5       3636.55       3907.63        64.25 o                         
   1   9   5         38.80         37.64        12.91 o                         
   3   9   5       6403.62       6069.04       102.10 o                         
   5   9   5          1.39         22.07        20.15 o                         
   7   9   5        179.65        110.61        27.50 o                         
   9   9   5        222.12        224.02        36.78 o                         
  11   9   5         15.53         39.79        59.62 o                         
 -14  10   5        291.77        164.05        76.68 o                         
 -12  10   5          7.16         -1.95        32.86 o                         
 -10  10   5       1493.39       1597.96        50.49 o                         
  -8  10   5        390.00        349.50        25.99 o                         
  -6  10   5       1150.84       1136.81        38.90 o                         
  -4  10   5        656.63        724.33        29.27 o                         
  -2  10   5        538.23        527.48        26.25 o                         
   0  10   5       1501.28       1466.97        37.21 o                         
   2  10   5       1830.31       1672.38        50.09 o                         
   4  10   5         38.27         40.40        22.91 o                         
   6  10   5          5.75         29.09        22.18 o                         
   8  10   5        803.82        706.98        40.00 o                         
  10  10   5         20.09         15.92        41.97 o                         
 -13  11   5        838.89        779.18        54.06 o                         
 -11  11   5        499.13        538.13        44.23 o                         
  -9  11   5       3868.73       4014.42        80.41 o                         
  -7  11   5       4096.03       4309.42        93.48 o                         
  -5  11   5       3112.82       3205.87        67.81 o                         
  -3  11   5       1309.11       1294.34        40.29 o                         
  -1  11   5       3697.61       3756.76        71.98 o                         
   1  11   5        197.30        158.48        17.64 o                         
   3  11   5        673.44        643.70        28.79 o                         
   5  11   5        471.19        362.99        29.00 o                         
   7  11   5        586.89        588.50        38.22 o                         
   9  11   5        166.12         85.83        34.95 o                         
 -12  12   5       1015.80        970.75        57.36 o                         
 -10  12   5         71.30        100.45        40.15 o                         
  -8  12   5       1616.87       1558.06        82.21 o                         
  -6  12   5        286.60        277.55        28.87 o                         
  -4  12   5       1461.50       1499.30        47.40 o                         
  -2  12   5        852.48        829.08        38.47 o                         
   0  12   5        952.20        932.28        37.00 o                         
   2  12   5        119.78         65.51        20.82 o                         
   4  12   5         79.41         71.70        20.57 o                         
   6  12   5          6.57         -1.39        26.85 o                         
   8  12   5        146.78         94.23        53.87 o                         
  10  12   5          1.71        -25.68        56.39 o                         
 -11  13   5        644.11        619.15        54.89 o                         
  -9  13   5        130.70         64.72        32.22 o                         
  -7  13   5       2923.42       3103.48        72.23 o                         
  -5  13   5         10.76          5.44        19.54 o                         
  -3  13   5        956.22        941.08        44.28 o                         
  -1  13   5         69.04         63.70        24.86 o                         
   1  13   5        839.02        700.06        43.57 o                         
   3  13   5       1140.44        903.57        44.77 o                         
   5  13   5         21.57         45.95        23.38 o                         
   7  13   5          8.13         21.52        30.42 o                         
   9  13   5         17.13         50.69        73.11 o                         
 -10  14   5        381.56        466.08        73.31 o                         
  -8  14   5        255.40        257.94        41.19 o                         
  -6  14   5       1528.87       1483.95        53.37 o                         
  -4  14   5         77.72         77.26        23.73 o                         
  -2  14   5        209.14        193.79        31.57 o                         
   0  14   5        171.71        163.85        30.24 o                         
   2  14   5         76.00         88.50        28.08 o                         
   4  14   5        189.28        161.70        36.00 o                         
   6  14   5         42.27         72.73        32.92 o                         
   8  14   5         46.84         43.47        45.28 o                         
  -9  15   5        835.92        829.78        60.37 o                         
  -7  15   5        209.06        172.13        39.51 o                         
  -5  15   5       1987.83       1953.49        60.59 o                         
  -3  15   5        128.52        136.35        45.47 o                         
  -1  15   5       1206.69       1260.26        58.44 o                         
   1  15   5          5.97         58.09        49.08 o                         
   3  15   5        480.56        487.47        48.69 o                         
   5  15   5        283.18        233.60        76.21 o                         
   7  15   5        158.74        111.91        49.66 o                         
  -8  16   5        264.81        271.22        49.43 o                         
  -6  16   5        129.87        163.75        37.09 o                         
  -4  16   5        994.09        815.84        50.33 o                         
  -2  16   5         31.77        -16.39        35.59 o                         
   0  16   5        364.63        354.51        38.95 o                         
   2  16   5         29.19         -6.97        39.37 o                         
   4  16   5        442.96        430.54        39.77 o                         
   6  16   5          0.04          7.82        51.80 o                         
  -7  17   5        508.32        410.06        71.20 o                         
  -5  17   5        256.03        240.75        43.11 o                         
  -3  17   5        719.57        626.01        49.46 o                         
  -1  17   5          2.36         -3.62        32.33 o                         
   1  17   5         85.04        -22.98        32.77 o                         
   3  17   5         47.28         69.70        38.28 o                         
  -4  18   5         96.78         30.40        59.08 o                         
  -2  18   5        141.58        117.85       114.99 o                         
   0  18   5         38.14        -18.64        57.53 o                         
 -16   0   6        538.56        621.35       114.94 o                         
 -14   0   6       7979.27       8382.75       202.05 o                         
 -12   0   6        459.52        506.11        56.59 o                         
 -10   0   6      17756.67      18702.53       313.05 o                         
  -8   0   6          0.20         21.15        19.50 o                         
  -6   0   6     187923.94     183564.16      6036.81 o                         
  -4   0   6      97143.17      94666.66      3128.05 o                         
  -2   0   6      59547.00      58284.73      1922.91 o                         
   0   0   6      25500.60      25385.24       873.79 o                         
   2   0   6     115523.48     110537.68      3664.57 o                         
   4   0   6      48744.93      46404.04      2305.80 o                         
   6   0   6       2026.88       1988.62        96.78 o                         
   8   0   6       3524.24       3383.67       109.82 o                         
  10   0   6       1508.60       1437.14        90.69 o                         
  12   0   6       2144.11       2200.40       121.58 o                         
 -15   1   6       4825.01       4516.41       121.35 o                         
 -13   1   6       4190.26       4192.87        89.40 o                         
 -11   1   6       4205.67       4249.29        74.96 o                         
  -9   1   6        703.39        602.77        25.86 o                         
  -7   1   6      30508.05      31112.09       592.61 o                         
  -5   1   6      32158.52      29643.47       735.25 o                         
  -3   1   6        872.02        765.81        20.63 o                         
  -1   1   6      40006.94      39617.38       933.13 o                         
   1   1   6       1518.35       1694.10        35.68 o                         
   3   1   6      71116.21      68740.16      1898.12 o                         
   5   1   6      11655.72      11699.67       170.46 o                         
   7   1   6       3536.84       3543.99        73.19 o                         
   9   1   6         75.36         65.34        29.69 o                         
  11   1   6       4835.96       4861.91       118.73 o                         
  13   1   6        718.63        812.13       135.58 o                         
 -16   2   6        157.79        110.61        58.86 o                         
 -14   2   6       1807.42       1787.54        62.16 o                         
 -12   2   6        998.96       1005.61        46.18 o                         
 -10   2   6       1105.06       1009.48        38.96 o                         
  -8   2   6        993.13        989.32        30.73 o                         
  -6   2   6      23886.85      24192.55       432.42 o                         
  -4   2   6      12211.29      12043.82       216.39 o                         
  -2   2   6        329.92        337.62        10.61 o                         
   0   2   6       4449.18       4889.50        80.58 o                         
   2   2   6      14752.20      15228.92       323.17 o                         
   4   2   6       8377.57       8293.62       124.57 o                         
   6   2   6         58.03         68.54        19.74 o                         
   8   2   6         72.65         85.88        23.98 o                         
  10   2   6        847.30        875.37        44.62 o                         
  12   2   6        637.09        684.15        55.68 o                         
 -15   3   6        131.22         10.90        83.39 o                         
 -13   3   6        276.98        273.97        32.71 o                         
 -11   3   6       9144.58       9486.22       133.78 o                         
  -9   3   6       5023.74       5178.60        78.12 o                         
  -7   3   6         20.60         28.17        14.76 o                         
  -5   3   6       6778.86       7565.03       104.99 o                         
  -3   3   6       9659.52       9824.76       161.33 o                         
  -1   3   6      33514.22      34244.28      1657.87 o                         
   1   3   6       5944.35       5715.64        81.36 o                         
   3   3   6        190.67        235.64        16.23 o                         
   5   3   6        988.67        923.59        33.08 o                         
   7   3   6       8447.45       8671.76       137.77 o                         
   9   3   6       1885.72       1914.03        62.89 o                         
  11   3   6        221.10        170.64        42.51 o                         
  13   3   6          7.95          5.53        79.99 o                         
 -16   4   6         20.29        -35.14        53.59 o                         
 -14   4   6        864.96        920.58        53.72 o                         
 -12   4   6       1041.17        946.22        47.88 o                         
 -10   4   6      32462.63      32838.84       467.46 o                         
  -8   4   6       9864.36       9794.75       124.38 o                         
  -6   4   6      37035.59      37307.12       828.82 o                         
  -4   4   6       4362.69       4329.75        60.75 o                         
  -2   4   6     109248.88     103695.25      3439.25 o                         
   0   4   6      47190.38      46156.38      1098.36 o                         
   2   4   6      13187.16      13199.37       222.97 o                         
   4   4   6       5884.51       5629.89        88.65 o                         
   6   4   6      13684.78      13886.53       193.51 o                         
   8   4   6      10084.87      10099.07       165.74 o                         
  10   4   6         51.20         76.15        30.29 o                         
  12   4   6        184.98        150.63        46.48 o                         
 -15   5   6       1686.72       1681.31       117.78 o                         
 -13   5   6        573.49        570.42        50.84 o                         
 -11   5   6      18736.49      18884.99       242.08 o                         
  -9   5   6      10193.14      10148.21       134.33 o                         
  -7   5   6       5053.78       5103.95        74.32 o                         
  -5   5   6      13795.82      13411.33       198.56 o                         
  -3   5   6      20879.40      21476.46       405.52 o                         
  -1   5   6     127741.13     127786.20      2964.23 o                         
   1   5   6       8643.90       8493.00       132.70 o                         
   3   5   6      25911.27      25142.33       458.44 o                         
   5   5   6          1.78         -4.33        17.53 o                         
   7   5   6      14976.22      16221.06       217.01 o                         
   9   5   6       3089.21       2965.30        77.10 o                         
  11   5   6        865.09        857.49        56.02 o                         
 -16   6   6        119.39        126.22       119.91 o                         
 -14   6   6       1126.68       1088.69        58.36 o                         
 -12   6   6        536.79        511.61        34.56 o                         
 -10   6   6      29477.85      29723.33       370.82 o                         
  -8   6   6       5937.23       5875.12        86.59 o                         
  -6   6   6      14651.98      14964.02       214.34 o                         
  -4   6   6        523.65        454.29        25.09 o                         
  -2   6   6      64635.74      63347.57      1499.27 o                         
   0   6   6      20233.99      20208.63       426.98 o                         
   2   6   6       7134.45       8000.21       117.77 o                         
   4   6   6        264.95        273.61        20.65 o                         
   6   6   6       9465.55      10008.38       150.17 o                         
   8   6   6       5417.02       5481.94       106.16 o                         
  10   6   6         24.76         52.41        51.99 o                         
  12   6   6        106.11         63.66        49.74 o                         
 -15   7   6        149.81         70.91        99.21 o                         
 -13   7   6         31.21         26.50        40.48 o                         
 -11   7   6        139.81        108.46        26.75 o                         
  -9   7   6       8603.30       8809.33       123.42 o                         
  -7   7   6       2474.26       2578.41        47.89 o                         
  -5   7   6         34.00         61.70        13.82 o                         
  -3   7   6       3572.13       3576.74        52.03 o                         
  -1   7   6       9690.96       9567.46       143.13 o                         
   1   7   6       5802.72       6081.97        83.52 o                         
   3   7   6        638.27        663.26        31.41 o                         
   5   7   6         97.92         97.09        19.79 o                         
   7   7   6       1497.43       1602.92        54.52 o                         
   9   7   6        587.09        581.40        41.65 o                         
  11   7   6        243.35        183.58        48.01 o                         
 -14   8   6        727.55        747.46        78.00 o                         
 -12   8   6        337.59        343.58        41.99 o                         
 -10   8   6       1087.51       1078.81        55.83 o                         
  -8   8   6        163.33        166.95        20.28 o                         
  -6   8   6      17244.19      17922.79       242.43 o                         
  -4   8   6       6722.31       6724.35        88.91 o                         
  -2   8   6       3122.03       3008.73        48.73 o                         
   0   8   6        359.24        433.53        22.67 o                         
   2   8   6      12972.76      13531.72       175.29 o                         
   4   8   6       7496.66       7513.61       115.52 o                         
   6   8   6         24.74         34.38        21.33 o                         
   8   8   6         71.76         24.59        30.52 o                         
  10   8   6        387.97        300.91        59.32 o                         
 -13   9   6       1238.61       1262.18        61.87 o                         
 -11   9   6       2154.65       2156.52        72.62 o                         
  -9   9   6        196.76        191.40        27.56 o                         
  -7   9   6      18210.45      19666.95       250.49 o                         
  -5   9   6      20600.91      20923.90       278.98 o                         
  -3   9   6        236.05        274.01        19.31 o                         
  -1   9   6      10565.07      10574.32       160.82 o                         
   1   9   6       1919.16       1975.53        40.17 o                         
   3   9   6      24599.47      25032.42       382.63 o                         
   5   9   6       2535.29       2611.49        74.42 o                         
   7   9   6       1361.79       1575.10        66.42 o                         
   9   9   6          4.19        -28.31        28.31 o                         
  11   9   6       1609.88       1585.97        87.47 o                         
 -14  10   6       2858.86       2702.59       124.07 o                         
 -12  10   6        140.10        148.84        44.97 o                         
 -10  10   6       4952.67       4890.15        89.86 o                         
  -8  10   6        493.71        555.42        52.50 o                         
  -6  10   6      29726.45      30299.30       487.81 o                         
  -4  10   6      10715.39      10705.42       136.48 o                         
  -2  10   6      11785.66      11844.49       164.28 o                         
   0  10   6       2669.94       2473.24        60.69 o                         
   2  10   6      26501.45      26919.02       382.96 o                         
   4  10   6       6299.91       6101.99       104.65 o                         
   6  10   6        296.10        239.88        30.50 o                         
   8  10   6        332.33        267.62        36.55 o                         
  10  10   6        504.25        465.01        64.25 o                         
 -13  11   6        812.51        831.32        59.55 o                         
 -11  11   6         22.01         12.32        28.90 o                         
  -9  11   6       1448.05       1289.04        43.09 o                         
  -7  11   6       1791.21       1738.67        57.15 o                         
  -5  11   6      11748.64      11959.84       166.57 o                         
  -3  11   6        682.15        782.34        30.83 o                         
  -1  11   6       1578.19       1378.28        46.97 o                         
   1  11   6        335.52        343.16        25.08 o                         
   3  11   6       6810.26       6939.66       101.57 o                         
   5  11   6       2407.11       2310.27        65.43 o                         
   7  11   6        283.64        203.55        33.04 o                         
   9  11   6          0.22        -22.62        45.92 o                         
 -12  12   6        256.87        288.69        55.93 o                         
 -10  12   6        190.39        162.51        28.65 o                         
  -8  12   6        553.78        570.02        46.18 o                         
  -6  12   6        883.04        927.96        39.20 o                         
  -4  12   6       1414.08       1475.21        55.31 o                         
  -2  12   6       1190.30       1257.47        62.28 o                         
   0  12   6        343.28        345.87        26.30 o                         
   2  12   6        152.21        138.31        26.37 o                         
   4  12   6       1081.51       1151.77        46.20 o                         
   6  12   6        455.40        376.26        40.71 o                         
   8  12   6        249.89        285.70        58.57 o                         
 -11  13   6       1660.81       1739.14        73.82 o                         
  -9  13   6        948.31        872.15        47.12 o                         
  -7  13   6        413.82        413.90        31.67 o                         
  -5  13   6          4.87         26.05        20.78 o                         
  -3  13   6       3422.99       3493.38        82.57 o                         
  -1  13   6       4155.93       4069.73       118.19 o                         
   1  13   6        284.99        214.94        27.13 o                         
   3  13   6        163.69        213.18        23.88 o                         
   5  13   6        172.31        164.73        31.23 o                         
   7  13   6       1604.86       1640.42        89.83 o                         
 -10  14   6       2476.97       2331.34        84.22 o                         
  -8  14   6         35.24         28.02        27.72 o                         
  -6  14   6       1765.58       1700.49        56.90 o                         
  -4  14   6          6.88         -2.16        23.19 o                         
  -2  14   6       9250.77       9598.36       190.70 o                         
   0  14   6       3933.87       3768.06       126.94 o                         
   2  14   6       1631.84       1397.26        79.74 o                         
   4  14   6        158.26        161.44        26.77 o                         
   6  14   6       1104.84       1142.90        65.11 o                         
  -9  15   6       1563.55       1520.23        70.70 o                         
  -7  15   6         16.40        -33.29        33.29 o                         
  -5  15   6        914.91        962.85        48.19 o                         
  -3  15   6        696.50        669.94        78.47 o                         
  -1  15   6       4525.86       4705.58       100.99 o                         
   1  15   6        439.70        340.42        36.62 o                         
   3  15   6        578.66        473.72        55.19 o                         
   5  15   6         30.12         45.38        29.90 o                         
  -8  16   6        253.87        293.10        40.40 o                         
  -6  16   6         75.92         62.95        44.84 o                         
  -4  16   6         49.22         67.72        41.13 o                         
  -2  16   6       1448.42       1354.15        72.60 o                         
   0  16   6       1082.83       1152.51        59.31 o                         
   2  16   6         44.77         52.65        34.95 o                         
   4  16   6         13.58        -12.02        43.19 o                         
  -5  17   6         41.32        121.44        53.10 o                         
  -3  17   6          5.64          2.09        35.42 o                         
  -1  17   6        234.44        266.99        52.96 o                         
   1  17   6        149.86        128.81        49.41 o                         
   3  17   6        140.11         84.91        76.13 o                         
  -2  18   6        110.91         89.52        45.75 o                         
 -15   1   7         14.97         26.43        39.86 o                         
 -13   1   7         43.25         23.12        25.63 o                         
 -11   1   7        425.82        536.42        32.26 o                         
  -9   1   7         33.80         48.18        15.83 o                         
  -7   1   7      10221.38      10460.34       127.42 o                         
  -5   1   7       2156.43       2290.37        38.00 o                         
  -3   1   7      17460.28      16716.95       418.67 o                         
  -1   1   7       3793.31       4151.57        59.31 o                         
   1   1   7      28240.13      28409.05       628.98 o                         
   3   1   7         49.41         55.58        12.67 o                         
   5   1   7       7991.92       8150.34       126.80 o                         
   7   1   7        765.44        721.01        34.74 o                         
   9   1   7       1808.57       1638.77        66.37 o                         
  11   1   7        548.47        529.11        56.16 o                         
 -16   2   7        942.00       1150.69        82.52 o                         
 -14   2   7          0.61         23.20        30.04 o                         
 -12   2   7       3323.81       3401.64        71.13 o                         
 -10   2   7        103.64         65.19        18.87 o                         
  -8   2   7      11231.70      11407.34       140.45 o                         
  -6   2   7        271.90        218.92        14.08 o                         
  -4   2   7      35877.80      36065.68       871.78 o                         
  -2   2   7        847.92        738.64        18.81 o                         
   0   2   7       1909.89       1508.80        32.65 o                         
   2   2   7      11339.23      11156.06       186.91 o                         
   4   2   7       2712.84       2669.77        56.67 o                         
   6   2   7      15527.24      15993.28       217.72 o                         
   8   2   7        410.27        434.01        35.27 o                         
  10   2   7       4417.40       4519.42       110.40 o                         
  12   2   7         26.90        -44.38        44.38 o                         
 -15   3   7          8.95         18.33        40.57 o                         
 -13   3   7          5.81          9.03        28.53 o                         
 -11   3   7       1878.93       1874.90        55.26 o                         
  -9   3   7         90.96         98.45        17.37 o                         
  -7   3   7      11106.74      11061.74       138.81 o                         
  -5   3   7        378.55        322.59        24.54 o                         
  -3   3   7      38773.66      37532.11       890.02 o                         
  -1   3   7       1788.27       1771.74        49.31 o                         
   1   3   7      53887.50      52902.21      1454.45 o                         
   3   3   7         16.40         -1.08        13.41 o                         
   5   3   7      27941.13      28699.21       467.56 o                         
   7   3   7       1487.40       1391.02        47.61 o                         
   9   3   7       4344.04       4432.44        92.14 o                         
  11   3   7        635.88        624.79        56.89 o                         
 -16   4   7          2.08        100.28        58.64 o                         
 -14   4   7        125.90        150.18        34.08 o                         
 -12   4   7         50.84         59.42        22.43 o                         
 -10   4   7        615.13        620.45        28.48 o                         
  -8   4   7       4900.37       5184.36        75.78 o                         
  -6   4   7        961.27       1113.86        39.48 o                         
  -4   4   7      11715.18      11743.29       151.19 o                         
  -2   4   7        968.87        860.89        36.18 o                         
   0   4   7      11441.37      11661.93       202.41 o                         
   2   4   7       1516.11       1454.42        33.93 o                         
   4   4   7       1576.39       1534.65        51.35 o                         
   6   4   7       2102.74       2114.76        80.71 o                         
   8   4   7        805.73        812.65        52.12 o                         
  10   4   7       1016.10       1065.28        74.40 o                         
  12   4   7         23.01         42.84       113.80 o                         
 -15   5   7         14.93        -44.42        85.50 o                         
 -13   5   7        197.65        184.86        36.17 o                         
 -11   5   7          5.31         -1.31        22.83 o                         
  -9   5   7         17.69         13.53        15.80 o                         
  -7   5   7        509.16        551.57        22.19 o                         
  -5   5   7        449.66        477.53        20.94 o                         
  -3   5   7        102.68         72.38         7.97 o                         
  -1   5   7         10.95         -9.29        15.84 o                         
   1   5   7        609.64        656.29        31.92 o                         
   3   5   7         27.47          4.20        13.60 o                         
   5   5   7         90.68         76.88        18.46 o                         
   7   5   7         76.48         17.67        25.08 o                         
   9   5   7          2.56         28.47        35.30 o                         
  11   5   7        184.69        153.72        44.02 o                         
 -16   6   7        313.89        195.60        56.67 o                         
 -14   6   7        218.14        174.72        45.66 o                         
 -12   6   7        183.42        235.07        27.09 o                         
 -10   6   7        423.39        434.51        28.93 o                         
  -8   6   7       3094.06       3224.89        56.53 o                         
  -6   6   7         83.91        107.27        13.90 o                         
  -4   6   7       5483.13       5616.91        77.95 o                         
  -2   6   7       1016.49        982.12        23.76 o                         
   0   6   7       1684.43       1638.31        33.96 o                         
   2   6   7       8278.03       8573.04       125.73 o                         
   4   6   7        836.26        763.85        29.57 o                         
   6   6   7       7025.92       7306.41       119.09 o                         
   8   6   7         18.40        -29.05        29.05 o                         
  10   6   7       2101.37       2242.88       115.41 o                         
  12   6   7         82.31        -33.48        44.36 o                         
 -15   7   7          8.58        -33.73        67.83 o                         
 -13   7   7         66.23         22.54        29.79 o                         
 -11   7   7        743.80        726.65        38.31 o                         
  -9   7   7         47.32         24.14        17.39 o                         
  -7   7   7       8417.53       8627.58       111.19 o                         
  -5   7   7         51.09         43.16        13.52 o                         
  -3   7   7      19849.14      20071.76       293.32 o                         
  -1   7   7        187.45        177.30        10.68 o                         
   1   7   7      25623.22      26706.79       513.37 o                         
   3   7   7        117.81         65.51        18.18 o                         
   5   7   7      19190.60      19710.64       259.05 o                         
   7   7   7       1008.77       1042.55        49.93 o                         
   9   7   7       3236.81       3148.98        82.15 o                         
  11   7   7        528.63        573.84        99.52 o                         
 -14   8   7         37.70        -18.63        76.90 o                         
 -12   8   7        252.23        232.49        49.34 o                         
 -10   8   7       1209.41       1281.30        62.04 o                         
  -8   8   7       3575.72       3739.45        64.11 o                         
  -6   8   7        294.16        306.51        18.01 o                         
  -4   8   7       7927.21       8002.49       102.66 o                         
  -2   8   7        506.51        537.96        23.45 o                         
   0   8   7       9552.08       9906.71       148.01 o                         
   2   8   7       5131.95       5342.17        82.28 o                         
   4   8   7       3752.45       4017.83        74.31 o                         
   6   8   7       2498.13       2656.14       101.13 o                         
   8   8   7        731.20        744.05        50.95 o                         
  10   8   7       1701.28       1891.89        83.40 o                         
 -13   9   7         36.87         71.95        39.42 o                         
 -11   9   7         14.80         72.87        25.80 o                         
  -9   9   7        387.27        419.85        29.83 o                         
  -7   9   7       1220.02       1163.29        40.68 o                         
  -5   9   7       2432.83       2544.34        47.18 o                         
  -3   9   7       1446.29       1386.99        37.64 o                         
  -1   9   7       2853.18       2910.37        49.85 o                         
   1   9   7       4329.73       4370.32        65.69 o                         
   3   9   7        166.73        189.09        22.46 o                         
   5   9   7       1552.60       1651.24        60.96 o                         
   7   9   7          7.05          4.52        24.92 o                         
   9   9   7        999.14       1000.23        68.07 o                         
 -14  10   7        362.84        337.72        64.77 o                         
 -12  10   7          6.49        -14.35        30.42 o                         
 -10  10   7       1171.57       1182.49        42.18 o                         
  -8  10   7        195.60        201.13        23.45 o                         
  -6  10   7        358.27        410.70        25.29 o                         
  -4  10   7         12.43          9.54        15.03 o                         
  -2  10   7       1252.43       1213.23        38.71 o                         
   0  10   7        656.03        729.92        30.38 o                         
   2  10   7       2666.17       2693.40        54.48 o                         
   4  10   7       1731.80       1545.49        50.21 o                         
   6  10   7       1158.91       1135.80        46.95 o                         
   8  10   7        360.64        277.62        63.87 o                         
  10  10   7        190.01         43.19       110.00 o                         
 -13  11   7        145.87         72.17        82.11 o                         
 -11  11   7        139.60         84.39        33.49 o                         
  -9  11   7        751.13        841.62        38.71 o                         
  -7  11   7       2487.75       2602.58        80.19 o                         
  -5  11   7         99.69         87.35        19.86 o                         
  -3  11   7       4479.17       4523.56        91.22 o                         
  -1  11   7        238.31        166.04        23.02 o                         
   1  11   7       2712.65       2716.34        57.06 o                         
   3  11   7        371.49        296.97        24.27 o                         
   5  11   7       3617.44       3613.50        80.04 o                         
   7  11   7        793.08        678.50        46.28 o                         
   9  11   7        585.16        623.41        63.06 o                         
 -12  12   7        245.98        221.28        64.49 o                         
 -10  12   7         36.21         42.20        34.45 o                         
  -8  12   7        251.73        186.08        27.97 o                         
  -6  12   7        246.93        223.12        27.13 o                         
  -4  12   7       2240.57       2160.98        80.33 o                         
  -2  12   7        709.00        691.17        30.74 o                         
   0  12   7       1428.69       1449.73        53.61 o                         
   2  12   7       1576.06       1600.39        50.61 o                         
   4  12   7       1935.92       2006.82        58.26 o                         
   6  12   7       2118.75       2208.11        82.67 o                         
   8  12   7         43.50         96.34        50.71 o                         
 -11  13   7         12.55         -5.34        30.25 o                         
  -9  13   7        213.53        232.77        34.61 o                         
  -7  13   7        340.13        252.53        28.93 o                         
  -5  13   7       1637.86       1675.58        51.48 o                         
  -3  13   7       2227.20       2175.57        71.16 o                         
  -1  13   7        512.32        517.63        36.06 o                         
   1  13   7       2406.12       2436.36        61.69 o                         
   3  13   7          3.43         -4.84        25.17 o                         
   5  13   7       1813.20       2008.81        68.87 o                         
   7  13   7         40.96         30.61        40.66 o                         
 -10  14   7        307.55        241.91        45.13 o                         
  -8  14   7        344.41        325.22        34.41 o                         
  -6  14   7        503.60        506.71        37.36 o                         
  -4  14   7       1123.68       1014.84        59.34 o                         
  -2  14   7        234.55        229.50        41.43 o                         
   0  14   7       1148.76       1137.86        45.89 o                         
   2  14   7        365.33        258.67        37.04 o                         
   4  14   7        943.12        922.77        42.84 o                         
   6  14   7          4.16        -11.13        31.82 o                         
  -9  15   7        294.06        282.37        57.53 o                         
  -7  15   7        501.67        510.63        45.10 o                         
  -5  15   7        612.41        620.96        48.88 o                         
  -3  15   7         69.43         37.24        40.93 o                         
  -1  15   7        129.43         78.97        31.41 o                         
   1  15   7        133.03        150.01        32.64 o                         
   3  15   7        674.76        581.57        79.60 o                         
   5  15   7          4.99        -28.73        51.43 o                         
  -8  16   7         27.99         53.82        36.91 o                         
  -6  16   7         12.59         28.55        34.23 o                         
  -4  16   7          4.61        -14.31        46.02 o                         
  -2  16   7         65.48         60.92        35.24 o                         
   0  16   7        189.75        194.98        63.38 o                         
   2  16   7        447.47        461.05        65.79 o                         
   4  16   7         15.47          7.87        41.07 o                         
  -5  17   7         80.23         54.48        52.25 o                         
  -3  17   7        299.25        305.83        45.74 o                         
  -1  17   7         59.50         56.10        35.72 o                         
   1  17   7        601.86        555.75        55.52 o                         
 -16   0   8       1687.71       1915.35       141.76 o                         
 -14   0   8       6685.18       6654.46       185.53 o                         
 -12   0   8        159.99        145.02        32.97 o                         
 -10   0   8       7684.41       7722.56       152.30 o                         
  -8   0   8       4242.06       4481.06        98.35 o                         
  -6   0   8      44240.44      45207.59      1562.31 o                         
  -4   0   8         38.50         59.66        15.42 o                         
  -2   0   8        397.40        435.44        24.39 o                         
   0   0   8       6250.81       5744.68       126.37 o                         
   2   0   8       7485.64       8363.16       162.68 o                         
   4   0   8         12.84          6.18        20.89 o                         
   6   0   8        572.82        543.57        46.59 o                         
   8   0   8       1491.95       1576.23        80.34 o                         
  10   0   8        594.79        572.88        71.32 o                         
  12   0   8          9.35       -130.32       140.06 o                         
 -15   1   8       2837.21       2645.77        96.10 o                         
 -13   1   8        342.49        310.49        35.89 o                         
 -11   1   8         78.64         39.86        19.70 o                         
  -9   1   8        184.91        180.25        18.29 o                         
  -7   1   8       9893.18      10071.15       123.63 o                         
  -5   1   8      23693.73      24561.33       463.06 o                         
  -3   1   8       4007.69       3849.46        53.68 o                         
  -1   1   8        832.55        926.30        22.94 o                         
   1   1   8       1709.21       1609.18        33.27 o                         
   3   1   8       5060.61       5083.25        80.41 o                         
   5   1   8       2163.14       2059.99        52.01 o                         
   7   1   8        796.29        846.32        40.71 o                         
   9   1   8       1631.93       1754.73        64.69 o                         
  11   1   8         63.53         62.14        42.22 o                         
 -16   2   8        230.46        188.25        53.53 o                         
 -14   2   8       1200.60       1181.62        53.42 o                         
 -12   2   8       1483.17       1497.84        60.16 o                         
 -10   2   8        131.11        177.29        20.47 o                         
  -8   2   8       2392.28       2347.93        51.70 o                         
  -6   2   8       7208.26       7337.80        93.36 o                         
  -4   2   8      10385.44      10525.02       163.45 o                         
  -2   2   8       2391.69       2374.03        36.78 o                         
   0   2   8       3084.27       3035.43        47.02 o                         
   2   2   8       2922.96       2909.30        53.31 o                         
   4   2   8       4792.35       4983.76        86.11 o                         
   6   2   8       1334.78       1335.38        46.94 o                         
   8   2   8        972.97        928.88        47.51 o                         
  10   2   8        281.79        207.98        40.24 o                         
  12   2   8         17.83         -5.00        50.12 o                         
 -15   3   8         84.57         59.52        40.13 o                         
 -13   3   8       1256.21       1343.25        48.95 o                         
 -11   3   8       3218.50       3396.50        71.87 o                         
  -9   3   8       1343.26       1295.73        36.39 o                         
  -7   3   8        100.12         77.31        13.63 o                         
  -5   3   8        791.05        762.69        20.63 o                         
  -3   3   8       6447.00       6657.92       118.15 o                         
  -1   3   8       4072.68       3823.13        80.55 o                         
   1   3   8       2973.23       3195.28        58.12 o                         
   3   3   8        567.81        542.77        24.23 o                         
   5   3   8        673.97        677.97        30.63 o                         
   7   3   8       1095.07       1123.22        50.88 o                         
   9   3   8         19.79         50.43        36.63 o                         
  11   3   8        177.66        179.47        43.62 o                         
 -16   4   8        120.60        141.29        66.51 o                         
 -14   4   8        741.34        645.50        77.35 o                         
 -12   4   8       3277.11       3451.78        78.53 o                         
 -10   4   8      19046.66      19149.71       241.02 o                         
  -8   4   8        177.79        173.56        17.32 o                         
  -6   4   8       5454.44       5725.47        81.48 o                         
  -4   4   8      14991.49      15272.28       262.95 o                         
  -2   4   8      20881.97      22672.76       807.44 o                         
   0   4   8        959.71       1020.89        35.72 o                         
   2   4   8        715.53        798.50        27.70 o                         
   4   4   8       4807.74       4766.26        83.13 o                         
   6   4   8       2835.31       2802.89        69.07 o                         
   8   4   8          9.47         26.32        25.71 o                         
  10   4   8         11.44         26.29        35.32 o                         
  12   4   8        338.01        463.02        89.60 o                         
 -15   5   8        516.22        360.30        53.89 o                         
 -13   5   8        746.31        801.45        61.81 o                         
 -11   5   8       6188.99       6117.39       111.21 o                         
  -9   5   8       8286.54       8632.12       130.47 o                         
  -7   5   8       1145.47       1189.32        33.70 o                         
  -5   5   8       1428.26       1469.65        37.49 o                         
  -3   5   8       5901.30       5773.02       104.69 o                         
  -1   5   8      15281.24      15641.53       339.04 o                         
   1   5   8       2379.61       2304.60        44.02 o                         
   3   5   8        893.87        895.56        31.82 o                         
   5   5   8       2150.60       2260.30        60.98 o                         
   7   5   8       1050.93       1089.80        59.06 o                         
   9   5   8          1.11         -2.08        31.78 o                         
  11   5   8        295.87        403.39        53.68 o                         
 -16   6   8          4.96         15.96        53.32 o                         
 -14   6   8        286.17        258.76        45.12 o                         
 -12   6   8        329.02        232.92        30.66 o                         
 -10   6   8       6499.27       6462.00       101.40 o                         
  -8   6   8       3241.18       3409.96        64.00 o                         
  -6   6   8        635.85        600.12        31.96 o                         
  -4   6   8         74.63         60.70        11.97 o                         
  -2   6   8       8834.85       9321.69       175.06 o                         
   0   6   8       4047.09       4150.76        65.44 o                         
   2   6   8       1757.17       1857.59        42.63 o                         
   4   6   8         91.21        122.60        19.93 o                         
   6   6   8        382.70        340.14        31.58 o                         
   8   6   8         94.42         88.19        44.67 o                         
  10   6   8        142.38         42.85        52.01 o                         
 -15   7   8        317.14        423.98        63.03 o                         
 -13   7   8         11.84         13.48        36.29 o                         
 -11   7   8        322.70        219.28        26.78 o                         
  -9   7   8       2666.15       2920.72        75.60 o                         
  -7   7   8       1073.44       1164.06        31.70 o                         
  -5   7   8       1060.79       1003.80        30.70 o                         
  -3   7   8        266.71        280.85        19.85 o                         
  -1   7   8       3367.60       3525.22        76.60 o                         
   1   7   8       6511.55       6637.96        92.78 o                         
   3   7   8       1909.52       1831.19        86.13 o                         
   5   7   8       1055.76       1149.62        41.48 o                         
   7   7   8         38.81         37.51        26.90 o                         
   9   7   8        351.47        287.32        40.40 o                         
  11   7   8        279.22        187.07       101.50 o                         
 -14   8   8        806.23        765.84        65.26 o                         
 -12   8   8         20.03         31.53        36.14 o                         
 -10   8   8        251.49        199.76        26.00 o                         
  -8   8   8      12670.87      13916.78       226.04 o                         
  -6   8   8      15246.53      15808.93       225.31 o                         
  -4   8   8         69.14         85.39        12.50 o                         
  -2   8   8        257.91        243.03        17.26 o                         
   0   8   8       6170.70       6274.70        94.60 o                         
   2   8   8       3551.14       3494.95        61.22 o                         
   4   8   8        180.09        183.04        24.49 o                         
   6   8   8          4.05         13.99        21.53 o                         
   8   8   8       1200.22       1033.20        51.69 o                         
  10   8   8        868.56        781.59        60.13 o                         
 -13   9   8         25.18         42.54        42.86 o                         
 -11   9   8        385.92        439.40        35.55 o                         
  -9   9   8         39.16         33.71        20.36 o                         
  -7   9   8       3179.76       3414.44        63.60 o                         
  -5   9   8       5685.58       5609.40        80.06 o                         
  -3   9   8         99.64        105.56        15.61 o                         
  -1   9   8          9.22         10.19        10.67 o                         
   1   9   8       3157.13       3207.98        54.94 o                         
   3   9   8       3624.44       3474.56        65.54 o                         
   5   9   8          6.84         27.63        23.66 o                         
   7   9   8         73.60         78.39        28.94 o                         
   9   9   8        947.52        947.86        90.96 o                         
 -14  10   8       1520.07       1660.03       108.76 o                         
 -12  10   8          1.20         52.20        49.28 o                         
 -10  10   8        544.85        458.23        32.91 o                         
  -8  10   8        145.81        124.70        27.72 o                         
  -6  10   8      10140.26      10236.70       166.39 o                         
  -4  10   8       1446.77       1416.74        57.16 o                         
  -2  10   8         66.14         36.78        13.85 o                         
   0  10   8       1099.05       1217.21        39.98 o                         
   2  10   8       1100.89        976.57        32.47 o                         
   4  10   8        262.41        194.56        29.96 o                         
   6  10   8        390.83        468.95        41.81 o                         
   8  10   8        456.88        518.99        44.50 o                         
 -13  11   8        782.74        797.43        68.66 o                         
 -11  11   8         29.53         88.29        36.75 o                         
  -9  11   8         42.14         27.11        22.00 o                         
  -7  11   8       2405.77       2397.44        65.87 o                         
  -5  11   8       2925.77       2972.05        57.53 o                         
  -3  11   8       1891.55       1869.76        46.91 o                         
  -1  11   8        264.68        234.44        16.23 o                         
   1  11   8         50.73         68.64        18.60 o                         
   3  11   8        484.34        455.58        27.58 o                         
   5  11   8        682.71        628.11        38.93 o                         
   7  11   8        812.69        765.16        48.11 o                         
   9  11   8        225.90         85.72        66.24 o                         
 -12  12   8        796.54        956.11        87.63 o                         
 -10  12   8        158.81        202.89        53.94 o                         
  -8  12   8        452.76        458.92        35.87 o                         
  -6  12   8         63.11         75.09        20.73 o                         
  -4  12   8       4307.15       4580.20       137.04 o                         
  -2  12   8       3186.15       3004.79        86.76 o                         
   0  12   8          1.71         -2.63        14.78 o                         
   2  12   8          5.30         -7.28        18.48 o                         
   4  12   8       1201.33       1157.94        45.90 o                         
   6  12   8        844.00        766.95        47.41 o                         
   8  12   8         49.82         -6.95       137.81 o                         
 -11  13   8       1190.30       1188.54        80.76 o                         
  -9  13   8        188.63         82.28        37.15 o                         
  -7  13   8        128.58        127.77        34.43 o                         
  -5  13   8        282.24        259.35        26.06 o                         
  -3  13   8       2296.04       2345.26        67.97 o                         
  -1  13   8       1194.31       1168.90        44.88 o                         
   1  13   8         67.66         47.70        21.30 o                         
   3  13   8         62.28         44.17        30.78 o                         
   5  13   8       1126.56       1137.96        56.38 o                         
   7  13   8        385.72        338.11        45.44 o                         
 -10  14   8       1511.44       1600.36        77.58 o                         
  -8  14   8         28.03        -15.47        29.53 o                         
  -6  14   8        446.45        422.53        38.32 o                         
  -4  14   8       1101.71       1099.71        61.17 o                         
  -2  14   8       2434.63       2305.71        74.36 o                         
   0  14   8          8.88         24.61        29.58 o                         
   2  14   8        192.32        193.76        28.84 o                         
   4  14   8        767.17        788.93        51.20 o                         
   6  14   8        373.68        353.79        65.63 o                         
  -9  15   8        404.95        502.12        64.20 o                         
  -7  15   8         26.98         27.38        37.96 o                         
  -5  15   8          4.95         25.73        30.62 o                         
  -3  15   8        641.18        640.77        42.31 o                         
  -1  15   8        607.80        551.14        73.86 o                         
   1  15   8        180.62        154.35        36.63 o                         
   3  15   8        174.70        169.71        65.57 o                         
   5  15   8        124.40        119.25        41.28 o                         
  -8  16   8        411.94        342.36       123.47 o                         
  -6  16   8         75.79        -14.39        58.57 o                         
  -4  16   8         19.43         47.12        41.54 o                         
  -2  16   8         13.50          3.59        37.93 o                         
   0  16   8        551.27        671.68        56.43 o                         
   2  16   8        340.05        296.74        52.32 o                         
  -5  17   8         12.38        -24.86        43.91 o                         
  -3  17   8         14.23         -3.84        60.64 o                         
  -1  17   8         93.22         70.00        68.43 o                         
 -15   1   9        280.84        320.29        64.46 o                         
 -13   1   9       2120.48       2254.46        74.61 o                         
 -11   1   9       1710.65       1618.51        47.61 o                         
  -9   1   9      10207.03      10828.90       137.21 o                         
  -7   1   9       8317.79       8506.74       108.11 o                         
  -5   1   9      18442.35      18317.67       268.17 o                         
  -3   1   9      16227.85      16531.52       414.08 o                         
  -1   1   9      11965.24      12379.93       213.05 o                         
   1   1   9       4533.80       4327.98        66.60 o                         
   3   1   9       2032.17       2027.87        50.34 o                         
   5   1   9       3376.44       3377.84        73.11 o                         
   7   1   9         99.27        115.67        28.41 o                         
   9   1   9        879.73        870.18        55.02 o                         
  11   1   9          3.50         26.05        45.67 o                         
 -16   2   9        312.23        279.07        54.43 o                         
 -14   2   9       3536.21       3392.45        94.11 o                         
 -12   2   9       6728.93       6859.00       123.90 o                         
 -10   2   9       6518.98       6368.02       113.12 o                         
  -8   2   9      15813.53      16444.86       191.24 o                         
  -6   2   9        919.06        913.15        28.87 o                         
  -4   2   9      32720.80      31871.24       633.84 o                         
  -2   2   9       1820.50       1685.76        30.22 o                         
   0   2   9      49610.08      49958.16      1389.22 o                         
   2   2   9       7764.63       7919.88       111.69 o                         
   4   2   9      21186.06      22148.36       342.77 o                         
   6   2   9       2131.60       2244.53        62.58 o                         
   8   2   9       2305.24       2421.83        77.48 o                         
  10   2   9        532.03        471.70        46.85 o                         
 -15   3   9        254.32        227.62        46.50 o                         
 -13   3   9       5515.17       5596.17       106.74 o                         
 -11   3   9       1757.30       2006.22        56.14 o                         
  -9   3   9      20873.60      22194.72       276.37 o                         
  -7   3   9      10030.73      10549.90       128.86 o                         
  -5   3   9      38108.52      37744.92       826.56 o                         
  -3   3   9      35250.62      35831.94      1018.45 o                         
  -1   3   9      16345.00      16088.50       307.55 o                         
   1   3   9      19858.64      19938.99       416.21 o                         
   3   3   9       4175.53       4206.78        75.91 o                         
   5   3   9       4187.75       4213.77        79.00 o                         
   7   3   9        190.46        169.23        29.35 o                         
   9   3   9       1419.25       1577.25        69.87 o                         
  11   3   9          0.44          2.59        45.71 o                         
 -16   4   9        255.50        200.80       116.78 o                         
 -14   4   9        750.49        738.05        53.87 o                         
 -12   4   9       1928.50       1975.89        64.58 o                         
 -10   4   9        159.52        177.27        24.61 o                         
  -8   4   9       6762.30       6992.19        94.99 o                         
  -6   4   9          9.72         21.96        10.80 o                         
  -4   4   9       4366.43       4224.43        89.12 o                         
  -2   4   9        967.50        894.49        71.23 o                         
   0   4   9       5294.02       5247.84        80.44 o                         
   2   4   9        598.86        609.74        23.71 o                         
   4   4   9       2327.18       2569.67        64.74 o                         
   6   4   9       2132.65       2179.57        64.55 o                         
   8   4   9        407.43        418.53        36.51 o                         
  10   4   9        177.57        129.88        55.35 o                         
 -15   5   9         24.55         32.30        42.35 o                         
 -13   5   9          2.21         27.11        29.38 o                         
 -11   5   9         32.29         29.04        22.57 o                         
  -9   5   9         97.62        104.90        17.81 o                         
  -7   5   9       1069.91       1049.09        29.53 o                         
  -5   5   9        216.32        234.10        17.78 o                         
  -3   5   9        598.21        749.88        51.04 o                         
  -1   5   9       1712.76       1788.73        56.41 o                         
   1   5   9         10.58         -2.24        11.62 o                         
   3   5   9        331.90        326.53        27.15 o                         
   5   5   9         33.08         57.05        22.92 o                         
   7   5   9          0.36         14.50        26.29 o                         
   9   5   9        136.37        153.69        38.48 o                         
  11   5   9          1.01         43.51        45.23 o                         
 -14   6   9       1662.85       1547.67        64.72 o                         
 -12   6   9       1131.00       1140.43        51.79 o                         
 -10   6   9       3392.80       3535.31        71.10 o                         
  -8   6   9       5966.91       6266.43        87.96 o                         
  -6   6   9       2751.06       2885.05        47.34 o                         
  -4   6   9       4628.60       4633.14       117.76 o                         
  -2   6   9         22.76         -6.37        17.71 o                         
   0   6   9      13594.40      14140.28       224.10 o                         
   2   6   9       1536.78       1603.86        48.00 o                         
   4   6   9       6501.81       6723.91       110.76 o                         
   6   6   9        815.77        849.24        50.48 o                         
   8   6   9       1249.52       1315.16        60.52 o                         
  10   6   9        195.64        167.53        67.60 o                         
 -15   7   9         60.71        -33.92        52.26 o                         
 -13   7   9       3400.72       3533.62        94.06 o                         
 -11   7   9        329.80        343.93        27.49 o                         
  -9   7   9      14897.40      15925.11       201.42 o                         
  -7   7   9       4351.28       4441.44        72.43 o                         
  -5   7   9      20696.41      20526.59       334.06 o                         
  -3   7   9      15949.88      15841.19       309.97 o                         
  -1   7   9      11168.90      11596.32       203.12 o                         
   1   7   9      15343.66      15356.97       224.67 o                         
   3   7   9       2136.98       2171.56        53.43 o                         
   5   7   9       2710.10       2541.65        62.00 o                         
   7   7   9        273.49        288.53        37.44 o                         
   9   7   9        967.74        986.33        64.41 o                         
 -14   8   9       1068.93       1006.90        70.06 o                         
 -12   8   9       2189.26       2126.15        79.38 o                         
 -10   8   9       1773.27       1843.89        49.01 o                         
  -8   8   9       6634.32       6755.60        94.85 o                         
  -6   8   9        148.55        149.85        15.01 o                         
  -4   8   9      10106.38      10136.20       153.51 o                         
  -2   8   9        455.26        431.31        32.15 o                         
   0   8   9      10883.86      11307.96       162.93 o                         
   2   8   9       1594.90       1703.80        40.37 o                         
   4   8   9       2711.54       2784.20        64.34 o                         
   6   8   9       1119.44       1046.43        45.69 o                         
   8   8   9        688.62        651.77        50.14 o                         
  10   8   9        336.04        394.00        64.94 o                         
 -13   9   9        738.14        708.19        53.35 o                         
 -11   9   9        304.41        259.88        30.84 o                         
  -9   9   9       2927.11       2947.82        64.29 o                         
  -7   9   9        710.99        745.19        38.78 o                         
  -5   9   9       1637.19       1514.67        41.07 o                         
  -3   9   9        804.82        875.04        27.37 o                         
  -1   9   9        626.71        593.67        29.14 o                         
   1   9   9       1703.52       1699.60        38.91 o                         
   3   9   9         29.88        107.37        18.55 o                         
   5   9   9        595.90        638.02        34.34 o                         
   7   9   9         62.17        131.77        32.59 o                         
   9   9   9         50.02        -42.88        42.88 o                         
 -14  10   9        452.39        348.30        47.82 o                         
 -12  10   9          2.42         28.59        37.48 o                         
 -10  10   9        864.56        948.29        55.30 o                         
  -8  10   9         49.60         29.85        20.22 o                         
  -6  10   9       1497.25       1523.66        38.44 o                         
  -4  10   9         14.95         -5.69        22.50 o                         
  -2  10   9        107.74        118.42        17.05 o                         
   0  10   9        301.10        324.99        24.85 o                         
   2  10   9         28.10         19.34        19.76 o                         
   4  10   9        671.13        765.43        35.42 o                         
   6  10   9         78.88         59.77        27.87 o                         
   8  10   9         82.48        108.76        48.66 o                         
 -13  11   9        761.25        701.34        74.95 o                         
 -11  11   9         71.28        -28.46        34.26 o                         
  -9  11   9       3394.35       3418.55       102.22 o                         
  -7  11   9        210.55        226.56        25.57 o                         
  -5  11   9       5760.96       5724.10        99.01 o                         
  -3  11   9       2415.90       2416.43        69.83 o                         
  -1  11   9       2189.53       2360.73        54.38 o                         
   1  11   9       1944.83       1896.15        47.07 o                         
   3  11   9       1038.91       1064.99        37.37 o                         
   5  11   9       1547.54       1506.77        50.39 o                         
   7  11   9         62.22         57.93        34.56 o                         
 -12  12   9        705.38        759.84        73.96 o                         
 -10  12   9       1087.19       1081.52        72.83 o                         
  -8  12   9       1537.74       1552.92        59.75 o                         
  -6  12   9        229.76        233.33        26.29 o                         
  -4  12   9       6315.45       6251.36       135.17 o                         
  -2  12   9        210.00        222.32        24.17 o                         
   0  12   9       4143.69       4359.12        99.85 o                         
   2  12   9        358.13        370.68        29.25 o                         
   4  12   9       1356.76       1329.43        70.20 o                         
   6  12   9        267.87        250.66        38.02 o                         
 -11  13   9        333.68        286.52        54.70 o                         
  -9  13   9       2043.19       1976.62        67.57 o                         
  -7  13   9        581.54        582.16        47.26 o                         
  -5  13   9       2414.93       2275.30        62.93 o                         
  -3  13   9       1623.74       1616.03        69.31 o                         
  -1  13   9        975.14        877.38        38.54 o                         
   1  13   9       1503.00       1595.94        58.66 o                         
   3  13   9        748.87        740.86        54.18 o                         
   5  13   9        716.48        642.17        43.38 o                         
 -10  14   9        116.43        108.09        44.87 o                         
  -8  14   9        645.51        663.88        60.65 o                         
  -6  14   9         26.52         39.16        31.57 o                         
  -4  14   9        889.66        944.27        59.85 o                         
  -2  14   9        343.76        307.27        35.48 o                         
   0  14   9         63.40         73.99        28.09 o                         
   2  14   9          6.76         11.18        52.43 o                         
   4  14   9         38.09         40.45        31.15 o                         
  -9  15   9        380.63        258.21        51.47 o                         
  -7  15   9          0.01          8.50        45.11 o                         
  -5  15   9        289.91        264.05        52.23 o                         
  -3  15   9          2.61         -9.82        29.31 o                         
  -1  15   9        277.66        266.82        43.09 o                         
   1  15   9        158.46        122.75        36.82 o                         
   3  15   9        180.62        211.72        38.36 o                         
  -6  16   9        104.91        118.82        62.70 o                         
  -4  16   9        649.39        720.88        54.63 o                         
  -2  16   9         12.59        -22.71        38.00 o                         
   0  16   9        928.18        994.01        83.71 o                         
   2  16   9         55.13         30.07        34.97 o                         
 -16   0  10        146.89        134.52        76.91 o                         
 -14   0  10        123.88         41.31        50.07 o                         
 -12   0  10        520.91        574.62        58.51 o                         
 -10   0  10      14845.29      15397.66       281.35 o                         
  -8   0  10       2233.35       2227.90        65.82 o                         
  -6   0  10       9737.83       9512.50       163.91 o                         
  -4   0  10        622.96        569.38        26.73 o                         
  -2   0  10      56726.19      54780.79      1841.36 o                         
   0   0  10      10664.46      11245.61       205.37 o                         
   2   0  10      12681.22      12698.93       240.76 o                         
   4   0  10        361.84        384.22        41.86 o                         
   6   0  10      18774.10      19732.68       408.38 o                         
   8   0  10       4689.99       4788.31       168.44 o                         
  10   0  10        200.81        144.32        58.43 o                         
 -15   1  10        150.06        154.97        44.10 o                         
 -13   1  10        648.37        650.76        35.10 o                         
 -11   1  10       4605.23       5211.91        91.75 o                         
  -9   1  10       1045.91       1134.59        36.29 o                         
  -7   1  10        712.55        778.97        25.53 o                         
  -5   1  10        548.96        594.29        21.34 o                         
  -3   1  10      18567.48      18393.53       327.07 o                         
  -1   1  10      18484.57      18914.98       389.75 o                         
   1   1  10        286.46        333.68        22.56 o                         
   3   1  10       2894.75       2917.93        63.20 o                         
   5   1  10        174.13        100.89        22.93 o                         
   7   1  10       6412.97       6816.30       125.17 o                         
   9   1  10        430.89        509.48        75.66 o                         
  11   1  10        336.50        336.66        67.00 o                         
 -16   2  10        191.30        143.62        64.78 o                         
 -14   2  10        111.68         69.25        36.72 o                         
 -12   2  10        888.48        921.94        42.25 o                         
 -10   2  10       2561.21       2554.98        52.79 o                         
  -8   2  10       1406.54       1345.07        45.51 o                         
  -6   2  10        590.37        566.10        32.17 o                         
  -4   2  10       3662.51       3632.41        57.73 o                         
  -2   2  10      11592.31      11852.79       167.47 o                         
   0   2  10       1443.02       1457.41        37.20 o                         
   2   2  10         31.64         38.15        17.15 o                         
   4   2  10        345.73        329.04        33.95 o                         
   6   2  10       1909.72       1900.04        68.36 o                         
   8   2  10        777.63        929.72        50.51 o                         
  10   2  10          1.53         -3.85        47.36 o                         
 -15   3  10        606.64        610.82        55.66 o                         
 -13   3  10        487.46        469.52        38.76 o                         
 -11   3  10        753.03        602.11        37.09 o                         
  -9   3  10       1319.49       1272.08        40.45 o                         
  -7   3  10       3376.57       3526.91        56.34 o                         
  -5   3  10       5773.09       5852.76        79.24 o                         
  -3   3  10       1999.28       1952.48        52.70 o                         
  -1   3  10        100.43         77.16         9.15 o                         
   1   3  10       2241.09       2225.03        42.69 o                         
   3   3  10       6314.26       6485.99       100.40 o                         
   5   3  10       4668.02       4863.83        92.05 o                         
   7   3  10         51.22         47.41        30.09 o                         
   9   3  10         26.97         58.63        37.66 o                         
 -16   4  10         50.59         48.88        92.02 o                         
 -14   4  10        444.59        626.29        47.56 o                         
 -12   4  10       1141.83       1169.86        49.99 o                         
 -10   4  10        527.54        542.65        28.74 o                         
  -8   4  10        826.51        869.32        28.72 o                         
  -6   4  10      32306.19      32827.24       739.22 o                         
  -4   4  10       3626.17       3634.76        76.61 o                         
  -2   4  10       7560.96       7309.91       133.57 o                         
   0   4  10         33.10         24.49        11.52 o                         
   2   4  10      22118.67      22669.71       395.20 o                         
   4   4  10       6234.23       6284.16       102.04 o                         
   6   4  10       2700.10       2618.00        80.13 o                         
   8   4  10        487.35        482.99        47.90 o                         
  10   4  10       1034.14       1034.78        68.86 o                         
 -15   5  10       1845.45       2123.20       100.11 o                         
 -13   5  10        324.20        353.42        40.09 o                         
 -11   5  10       1023.59       1045.44        49.96 o                         
  -9   5  10        818.33        850.61        32.09 o                         
  -7   5  10      10272.75      10687.99       130.77 o                         
  -5   5  10       4433.95       4329.70        83.25 o                         
  -3   5  10       2410.14       2591.30        84.52 o                         
  -1   5  10       1526.70       1448.48        63.02 o                         
   1   5  10       4245.78       4350.78        65.11 o                         
   3   5  10      17652.22      18652.05       242.12 o                         
   5   5  10        240.11        229.18        33.78 o                         
   7   5  10       2158.67       2406.16        78.93 o                         
   9   5  10         29.92         67.60        41.01 o                         
 -14   6  10        789.59        760.44        49.66 o                         
 -12   6  10        178.75        110.56        28.40 o                         
 -10   6  10        180.13        170.62        26.43 o                         
  -8   6  10       2341.92       2528.98        51.43 o                         
  -6   6  10      23491.66      23929.49       351.47 o                         
  -4   6  10       1397.44       1298.80        52.35 o                         
  -2   6  10       4872.29       4846.32       102.13 o                         
   0   6  10       2195.63       2298.18        54.35 o                         
   2   6  10      16669.08      17240.23       230.49 o                         
   4   6  10       2690.31       2767.50        65.86 o                         
   6   6  10        484.99        520.38        37.67 o                         
   8   6  10         57.00         91.64        38.71 o                         
  10   6  10        968.36        965.38        76.21 o                         
 -15   7  10        173.14        202.42        53.84 o                         
 -13   7  10         31.55         28.22        30.76 o                         
 -11   7  10         74.27         60.55        32.43 o                         
  -9   7  10       1226.15       1433.07        42.31 o                         
  -7   7  10       8347.34       9097.35       123.21 o                         
  -5   7  10        826.30        678.47        47.57 o                         
  -3   7  10        159.55        175.23        29.38 o                         
  -1   7  10        829.25        846.69        41.83 o                         
   1   7  10       4759.62       4943.12       105.49 o                         
   3   7  10       1099.54       1182.20        38.00 o                         
   5   7  10         19.14         26.66        22.04 o                         
   7   7  10        116.70         83.62        36.62 o                         
   9   7  10        631.19        595.09        68.42 o                         
 -14   8  10        176.84        130.05        46.73 o                         
 -12   8  10         21.00         49.70        32.92 o                         
 -10   8  10        880.51        992.37        37.89 o                         
  -8   8  10       1474.47       1675.47        41.91 o                         
  -6   8  10       1213.72       1189.06        33.43 o                         
  -4   8  10        565.85        425.55        44.75 o                         
  -2   8  10       6487.18       6438.74       149.89 o                         
   0   8  10       2944.11       2891.93        74.83 o                         
   2   8  10         48.40         40.70        18.43 o                         
   4   8  10         28.47         18.52        20.15 o                         
   6   8  10        934.12        847.15        48.46 o                         
   8   8  10        912.12        814.38        58.39 o                         
 -13   9  10         74.50         37.77        39.31 o                         
 -11   9  10       2190.09       2292.11        75.89 o                         
  -9   9  10       1901.50       2013.17        48.76 o                         
  -7   9  10         60.19         76.27        15.47 o                         
  -5   9  10        206.84        203.91        17.03 o                         
  -3   9  10       5718.38       5734.40       159.49 o                         
  -1   9  10       6140.24       6517.21       143.65 o                         
   1   9  10        179.01        154.79        22.02 o                         
   3   9  10       1541.03       1660.10        51.45 o                         
   5   9  10        282.03        281.05        38.35 o                         
   7   9  10       3746.80       3924.10       102.03 o                         
 -12  10  10        284.90        315.32        40.63 o                         
 -10  10  10       2339.25       2362.74        63.23 o                         
  -8  10  10        232.96        229.71        22.69 o                         
  -6  10  10       1394.35       1243.93        37.56 o                         
  -4  10  10        707.75        720.29        51.35 o                         
  -2  10  10      14165.45      14800.52       333.07 o                         
   0  10  10       1050.37       1136.34        34.01 o                         
   2  10  10       1933.21       2099.81        49.13 o                         
   4  10  10          6.38         23.32        20.65 o                         
   6  10  10       2898.01       3094.61        76.16 o                         
   8  10  10       1025.27       1003.34        69.37 o                         
 -13  11  10        553.13        679.24        69.96 o                         
 -11  11  10        869.13        966.70        52.14 o                         
  -9  11  10         32.69         48.91        28.45 o                         
  -7  11  10       1175.18       1156.59        41.03 o                         
  -5  11  10        271.37        222.70        27.23 o                         
  -3  11  10       5529.63       5747.80       147.53 o                         
  -1  11  10       1964.99       2100.34        79.45 o                         
   1  11  10        202.60        230.67        24.24 o                         
   3  11  10        203.02        268.05        25.76 o                         
   5  11  10        925.19        948.18        50.58 o                         
   7  11  10        788.77        851.37        67.22 o                         
 -12  12  10        875.22        946.04        87.10 o                         
 -10  12  10        359.20        315.61        38.20 o                         
  -8  12  10         16.66         31.65        25.20 o                         
  -6  12  10        427.94        428.91        40.27 o                         
  -4  12  10       1629.75       1711.41        79.53 o                         
  -2  12  10        602.61        611.31        27.32 o                         
   0  12  10         49.90         74.44        19.62 o                         
   2  12  10         45.00         59.64        19.29 o                         
   4  12  10        457.31        336.65        32.49 o                         
   6  12  10        505.39        458.25        49.40 o                         
 -11  13  10        129.81        148.30        38.43 o                         
  -9  13  10          4.98        -22.36        28.30 o                         
  -7  13  10        534.10        508.99        44.11 o                         
  -5  13  10        872.35        997.42        49.66 o                         
  -3  13  10        317.95        334.14        32.72 o                         
  -1  13  10         11.27         -3.18        24.52 o                         
   1  13  10        153.66        163.24        32.86 o                         
   3  13  10       1659.81       1751.30        66.02 o                         
   5  13  10        501.74        514.85        40.47 o                         
 -10  14  10         16.75         20.19        39.74 o                         
  -8  14  10         23.20          3.62        29.81 o                         
  -6  14  10       1282.60       1270.63        60.08 o                         
  -4  14  10        373.63        309.30        49.26 o                         
  -2  14  10        486.16        460.52        42.90 o                         
   0  14  10         23.63         40.63        40.38 o                         
   2  14  10       1229.78       1304.87        48.58 o                         
   4  14  10        643.83        616.03        38.21 o                         
  -7  15  10       1174.92       1060.72        59.44 o                         
  -5  15  10        328.19        298.72        85.12 o                         
  -3  15  10        131.16        132.09        57.86 o                         
  -1  15  10         15.56         21.95        32.89 o                         
   1  15  10        753.31        881.02        58.47 o                         
  -6  16  10        473.64        397.27        59.96 o                         
  -4  16  10          8.78        -34.82        34.82 o                         
  -2  16  10          6.95         34.02        66.95 o                         
   0  16  10        248.04        227.94        43.07 o                         
 -15   1  11        159.80        189.35        46.91 o                         
 -13   1  11       1385.60       1406.37        52.92 o                         
 -11   1  11         23.37          6.73        25.09 o                         
  -9   1  11       4472.45       4534.36        71.82 o                         
  -7   1  11        416.27        429.21        20.93 o                         
  -5   1  11       4693.06       4842.60        71.89 o                         
  -3   1  11          0.17         19.54         9.80 o                         
  -1   1  11        573.72        560.66        20.23 o                         
   1   1  11          2.43         10.62        14.73 o                         
   3   1  11          3.34        -13.84        16.13 o                         
   5   1  11         50.78         69.18        23.52 o                         
   7   1  11        344.98        225.63        33.29 o                         
   9   1  11         69.41        100.09        41.28 o                         
 -16   2  11          8.35        -10.32        44.37 o                         
 -14   2  11        784.48        735.17        57.71 o                         
 -12   2  11         16.49         29.61        26.03 o                         
 -10   2  11        204.39        232.89        23.96 o                         
  -8   2  11       1073.92       1142.42        32.82 o                         
  -6   2  11       1321.33       1283.48        33.96 o                         
  -4   2  11       3030.60       3084.58        51.45 o                         
  -2   2  11        139.04        115.01        12.54 o                         
   0   2  11        773.09        854.61        26.18 o                         
   2   2  11        268.34        314.94        22.04 o                         
   4   2  11          7.77          4.28        26.21 o                         
   6   2  11        274.59        244.28        30.61 o                         
   8   2  11          0.20         59.33        43.02 o                         
  10   2  11        204.54        152.66        60.95 o                         
 -15   3  11        113.52         87.78        59.95 o                         
 -13   3  11       3310.59       3150.95        82.98 o                         
 -11   3  11          4.92         -7.61        22.97 o                         
  -9   3  11       5841.76       6035.41        95.10 o                         
  -7   3  11        450.01        528.56        21.87 o                         
  -5   3  11       6425.60       6465.25       102.65 o                         
  -3   3  11         36.74         17.22        17.61 o                         
  -1   3  11        548.21        574.08        18.01 o                         
   1   3  11        168.72        147.60        15.47 o                         
   3   3  11        141.63        113.96        19.41 o                         
   5   3  11        102.30        120.55        25.48 o                         
   7   3  11        128.23         78.97        45.76 o                         
   9   3  11        103.53         18.08        49.60 o                         
 -16   4  11         36.20         41.76        52.79 o                         
 -14   4  11        114.59        132.17        35.29 o                         
 -12   4  11        348.09        378.50        28.89 o                         
 -10   4  11         11.86         18.35        18.96 o                         
  -8   4  11        410.72        440.93        23.70 o                         
  -6   4  11        762.21        691.73        24.95 o                         
  -4   4  11        303.11        293.87        32.56 o                         
  -2   4  11        189.78        178.38        23.38 o                         
   0   4  11         64.83         51.63        12.03 o                         
   2   4  11        300.50        248.50        19.69 o                         
   4   4  11         45.30         26.24        21.44 o                         
   6   4  11          9.28         53.30        27.47 o                         
   8   4  11         56.65         39.07        33.68 o                         
 -15   5  11        183.65        117.89        45.09 o                         
 -13   5  11         73.89         44.04        35.45 o                         
 -11   5  11        171.79        239.24        26.10 o                         
  -9   5  11        673.49        744.51        28.99 o                         
  -7   5  11       1022.78       1186.50        34.55 o                         
  -5   5  11       2717.04       2748.86        71.38 o                         
  -3   5  11        697.48        713.17        36.74 o                         
  -1   5  11        989.54        978.87        45.70 o                         
   1   5  11         72.10         47.63        14.12 o                         
   3   5  11         56.45         46.22        17.39 o                         
   5   5  11         65.76         55.31        23.58 o                         
   7   5  11        226.24        185.20        32.72 o                         
   9   5  11          2.04         30.70        57.42 o                         
 -14   6  11        650.38        712.97        52.47 o                         
 -12   6  11         29.74         50.40        27.96 o                         
 -10   6  11        865.51        978.43        43.12 o                         
  -8   6  11        882.43        839.18        37.02 o                         
  -6   6  11        100.22        142.15        18.20 o                         
  -4   6  11       1295.82       1170.40        68.12 o                         
  -2   6  11         60.47         99.56        29.52 o                         
   0   6  11        619.69        565.88        53.13 o                         
   2   6  11        275.06        263.83        29.34 o                         
   4   6  11        167.06        133.17        23.24 o                         
   6   6  11        331.38        302.03        32.10 o                         
   8   6  11         89.74         75.79        38.42 o                         
 -15   7  11         87.45         36.21        43.12 o                         
 -13   7  11       2637.74       2470.00        82.38 o                         
 -11   7  11         99.67        117.06        23.54 o                         
  -9   7  11       5292.69       5406.25        94.61 o                         
  -7   7  11        118.20         85.03        21.89 o                         
  -5   7  11       4071.82       3899.98        99.62 o                         
  -3   7  11        568.61        535.93        36.15 o                         
  -1   7  11       1822.57       1698.69        76.53 o                         
   1   7  11        175.54        203.18        16.84 o                         
   3   7  11        189.91        134.99        31.61 o                         
   5   7  11        434.42        496.35        34.40 o                         
   7   7  11        186.21        183.02        57.56 o                         
 -14   8  11        187.21        195.99        52.52 o                         
 -12   8  11        287.35        247.74        34.09 o                         
 -10   8  11         97.47         98.16        21.01 o                         
  -8   8  11       1373.14       1469.01        45.47 o                         
  -6   8  11         81.78         35.40        20.73 o                         
  -4   8  11        659.83        586.14        42.60 o                         
  -2   8  11         39.23         30.28        34.50 o                         
   0   8  11         11.38        -17.33        31.93 o                         
   2   8  11         57.28         48.74        15.67 o                         
   4   8  11         60.56         73.88        21.81 o                         
   6   8  11         44.76         60.37        30.01 o                         
   8   8  11          8.88         51.58        48.45 o                         
 -13   9  11         39.37         25.68        44.66 o                         
 -11   9  11        200.56        219.70        39.62 o                         
  -9   9  11         58.91         16.31        32.60 o                         
  -7   9  11        696.72        813.49        31.13 o                         
  -5   9  11        642.60        647.24        53.59 o                         
  -3   9  11        820.45        870.46        57.84 o                         
  -1   9  11        467.73        521.56        42.56 o                         
   1   9  11          5.59         -2.90        25.50 o                         
   3   9  11        363.84        322.27        27.51 o                         
   5   9  11        115.24        154.52        29.92 o                         
   7   9  11         23.64         -9.94        36.15 o                         
 -12  10  11         68.46         52.22        34.30 o                         
 -10  10  11        660.82        735.36        49.31 o                         
  -8  10  11         29.13         44.96        20.49 o                         
  -6  10  11       1004.93       1075.30        50.67 o                         
  -4  10  11        863.38        810.70        69.46 o                         
  -2  10  11        205.09        192.72        43.60 o                         
   0  10  11        130.08        180.40        39.08 o                         
   2  10  11        780.03        791.72        34.78 o                         
   4  10  11        304.92        258.41        29.47 o                         
   6  10  11         50.84         21.30        30.51 o                         
 -11  11  11        106.64        166.17        37.48 o                         
  -9  11  11       1822.73       1889.12        56.50 o                         
  -7  11  11        708.40        852.57        34.60 o                         
  -5  11  11       2457.29       2302.89       130.04 o                         
  -3  11  11        212.61        198.04        36.40 o                         
  -1  11  11       1276.38       1188.15        71.08 o                         
   1  11  11        268.07        291.86        42.62 o                         
   3  11  11        231.14        169.58        30.67 o                         
   5  11  11         69.26         58.80        26.98 o                         
 -10  12  11        175.27        170.08        42.53 o                         
  -8  12  11        796.80        786.04        33.28 o                         
  -6  12  11        180.90        178.05        25.91 o                         
  -4  12  11        658.38        517.78        56.41 o                         
  -2  12  11        146.08        144.71        43.78 o                         
   0  12  11          9.47         20.60        32.67 o                         
   2  12  11         98.47        125.98        41.52 o                         
   4  12  11        103.91         94.31        38.86 o                         
  -9  13  11         37.85         16.92        31.88 o                         
  -7  13  11         99.77        120.91        32.24 o                         
  -5  13  11         75.59         29.01        37.59 o                         
  -3  13  11        315.11        265.04        29.14 o                         
  -1  13  11        144.73        129.33        31.87 o                         
   1  13  11         44.80          7.48        38.51 o                         
   3  13  11         23.84         36.39        32.58 o                         
  -8  14  11          1.24          6.67        34.63 o                         
  -6  14  11        162.91        133.17        34.07 o                         
  -4  14  11         23.90        -34.64        56.10 o                         
  -2  14  11        408.73        433.87        37.95 o                         
   0  14  11         96.42         89.77        34.68 o                         
   2  14  11        156.43         97.29        32.60 o                         
  -7  15  11        310.87        267.26        42.75 o                         
  -5  15  11        479.00        558.41        68.12 o                         
  -3  15  11        195.31        193.56        49.58 o                         
  -1  15  11        636.55        606.00        50.60 o                         
   1  15  11         18.43         42.42        23.89 o                         
 -16   0  12        422.91        403.51        80.12 o                         
 -14   0  12        830.16        946.89        81.28 o                         
 -12   0  12       8771.44       9378.41       189.38 o                         
 -10   0  12       9862.07      11471.13       247.79 o                         
  -8   0  12       5617.40       5572.21       138.04 o                         
  -6   0  12       3663.28       3638.74        91.24 o                         
  -4   0  12      14833.60      13909.76       269.61 o                         
  -2   0  12      32040.46      32559.75       924.31 o                         
   0   0  12          2.00         13.43        19.32 o                         
   2   0  12       4388.23       4539.13       116.25 o                         
   4   0  12        944.08        924.09        60.85 o                         
   6   0  12       1403.28       1485.82        90.07 o                         
   8   0  12        188.71        326.52        98.36 o                         
 -15   1  12        328.31        244.71        45.06 o                         
 -13   1  12       2453.48       2304.49        80.67 o                         
 -11   1  12       9165.52       9528.49       151.33 o                         
  -9   1  12        703.21        711.02        29.57 o                         
  -7   1  12       4738.34       4741.23        72.16 o                         
  -5   1  12          4.02         -1.50        11.47 o                         
  -3   1  12      15793.15      15814.72       223.20 o                         
  -1   1  12       9411.83       9809.80       125.18 o                         
   1   1  12       1142.58       1168.40        34.70 o                         
   3   1  12        380.07        404.38        29.02 o                         
   5   1  12       4065.12       4504.25        99.50 o                         
   7   1  12       2331.02       2214.63        79.19 o                         
   9   1  12         14.40         21.01        90.94 o                         
 -16   2  12          1.63         -1.22        41.90 o                         
 -14   2  12          2.96        -30.45        35.06 o                         
 -12   2  12       1300.66       1321.69        45.58 o                         
 -10   2  12       3369.94       3394.88        87.74 o                         
  -8   2  12        338.71        313.48        21.11 o                         
  -6   2  12         66.35         59.45        14.83 o                         
  -4   2  12       4126.11       4032.22        62.53 o                         
  -2   2  12       5360.68       5435.21        78.37 o                         
   0   2  12        906.52        938.10        28.79 o                         
   2   2  12        137.41        133.34        20.59 o                         
   4   2  12        449.31        486.51        31.64 o                         
   6   2  12       1158.14       1212.92        48.99 o                         
   8   2  12        214.18        223.84        42.40 o                         
 -15   3  12        840.06        822.56        64.33 o                         
 -13   3  12         59.41         29.19        32.84 o                         
 -11   3  12         52.77         89.07        22.65 o                         
  -9   3  12       1243.43       1260.83        38.48 o                         
  -7   3  12       7535.92       7795.83       104.70 o                         
  -5   3  12        535.71        538.14        28.72 o                         
  -3   3  12         17.70         34.06        20.58 o                         
  -1   3  12        458.83        426.25        21.37 o                         
   1   3  12       3599.70       3702.40        71.85 o                         
   3   3  12       2038.42       2058.59        50.14 o                         
   5   3  12         13.45         33.89        29.37 o                         
   7   3  12         80.23         17.87        31.86 o                         
   9   3  12        327.36        441.76        58.79 o                         
 -14   4  12       2445.41       2571.87       126.87 o                         
 -12   4  12       1245.98       1268.71        60.42 o                         
 -10   4  12       1077.03       1285.42        46.60 o                         
  -8   4  12      13530.72      14234.79       191.41 o                         
  -6   4  12      11937.76      11669.15       184.48 o                         
  -4   4  12       1121.93       1003.53        44.51 o                         
  -2   4  12       4705.42       4767.62       101.03 o                         
   0   4  12       4283.45       4396.79        70.81 o                         
   2   4  12       9056.54       9376.25       132.13 o                         
   4   4  12        235.13        276.95        28.22 o                         
   6   4  12         73.55        100.60        27.78 o                         
   8   4  12        110.16        121.74        35.99 o                         
 -15   5  12       1568.99       1439.22        74.79 o                         
 -13   5  12        176.93        125.73        33.69 o                         
 -11   5  12       2502.47       2415.25        57.46 o                         
  -9   5  12       2302.09       2375.26        56.90 o                         
  -7   5  12      16191.19      16529.62       240.78 o                         
  -5   5  12       9180.38       9179.68       170.25 o                         
  -3   5  12       4034.11       3811.54        89.86 o                         
  -1   5  12       1199.16       1102.35        65.85 o                         
   1   5  12      11856.07      12547.45       196.20 o                         
   3   5  12       6417.28       6788.49       116.25 o                         
   5   5  12        570.41        641.53        38.49 o                         
   7   5  12         79.40         87.16        32.35 o                         
 -14   6  12       1370.47       1505.71        80.98 o                         
 -12   6  12        346.06        350.52        35.43 o                         
 -10   6  12       1220.09       1249.65        44.67 o                         
  -8   6  12       4298.63       4417.52       128.42 o                         
  -6   6  12      10295.06      10146.99       182.78 o                         
  -4   6  12        206.77        122.55        36.18 o                         
  -2   6  12       1811.70       1792.03        63.28 o                         
   0   6  12       1889.71       1765.07        73.46 o                         
   2   6  12       5531.61       5757.30        90.43 o                         
   4   6  12        331.51        320.56        37.20 o                         
   6   6  12        194.17        146.67        30.47 o                         
   8   6  12         52.82         83.26        51.33 o                         
 -13   7  12        763.42        772.05        65.28 o                         
 -11   7  12         44.66         39.84        25.94 o                         
  -9   7  12         10.57         -4.13        18.05 o                         
  -7   7  12       1987.48       2027.26        56.43 o                         
  -5   7  12       2500.47       2303.10        75.63 o                         
  -3   7  12        564.79        531.96        37.29 o                         
  -1   7  12         18.20         40.29        22.91 o                         
   1   7  12        803.64        767.06        39.52 o                         
   3   7  12        349.73        361.11        27.18 o                         
   5   7  12        323.31        348.11        33.78 o                         
   7   7  12        163.90        113.26        41.30 o                         
 -14   8  12          3.04         63.39        37.03 o                         
 -12   8  12       1200.75       1133.02        55.81 o                         
 -10   8  12       1793.67       1909.74        51.13 o                         
  -8   8  12        190.53        183.27        22.93 o                         
  -6   8  12          8.23         32.99        35.67 o                         
  -4   8  12       4443.50       4421.74       142.35 o                         
  -2   8  12       4503.30       4520.51       114.24 o                         
   0   8  12         39.42         45.24        42.46 o                         
   2   8  12         18.96         -3.77        23.03 o                         
   4   8  12        757.50        699.91        38.78 o                         
   6   8  12        938.36        923.11        66.47 o                         
 -13   9  12       1265.93       1171.25        65.83 o                         
 -11   9  12       2844.53       2859.66        78.84 o                         
  -9   9  12          1.08         -9.76        18.77 o                         
  -7   9  12       1280.78       1276.27        89.18 o                         
  -5   9  12         47.77         15.45        33.15 o                         
  -3   9  12       6765.87       7011.20       189.18 o                         
  -1   9  12       4206.03       4218.97       114.51 o                         
   1   9  12       1291.34       1327.12        61.19 o                         
   3   9  12        317.41        342.95        31.10 o                         
   5   9  12       1624.26       1625.64        99.18 o                         
 -12  10  12       2460.97       2406.81        81.72 o                         
 -10  10  12       2929.19       2899.58       105.21 o                         
  -8  10  12        859.29        864.87        34.64 o                         
  -6  10  12       1919.75       1897.56        81.00 o                         
  -4  10  12       3565.31       3526.65       118.42 o                         
  -2  10  12       7404.58       7435.46       159.54 o                         
   0  10  12          0.03          6.58        32.30 o                         
   2  10  12       1099.88       1159.89        51.49 o                         
   4  10  12        341.82        401.61        27.24 o                         
   6  10  12       1128.60       1157.73        85.43 o                         
 -11  11  12       1656.17       1456.74       146.46 o                         
  -9  11  12        500.77        529.68        37.41 o                         
  -7  11  12        223.65        164.24        44.85 o                         
  -5  11  12         18.66        -23.08        29.09 o                         
  -3  11  12       2393.04       2182.93        89.83 o                         
  -1  11  12       1724.47       1549.68        69.28 o                         
   1  11  12          7.01        -18.07        21.47 o                         
   3  11  12         83.04         19.92        24.85 o                         
   5  11  12        307.25        326.93        34.54 o                         
 -10  12  12        338.22        392.57        32.27 o                         
  -8  12  12        259.27        234.61        31.56 o                         
  -6  12  12        118.35         58.61        72.28 o                         
  -4  12  12         61.67         35.90        44.38 o                         
  -2  12  12        227.72        212.41        40.13 o                         
   0  12  12        431.82        454.40        67.16 o                         
   2  12  12        224.19        251.72        33.47 o                         
   4  12  12         13.97        -17.86        29.68 o                         
  -9  13  12        647.81        572.28        46.06 o                         
  -7  13  12        728.93        766.62        53.21 o                         
  -5  13  12         49.46        128.63        49.99 o                         
  -3  13  12         22.83         13.96        44.98 o                         
  -1  13  12          4.18          9.13        25.99 o                         
   1  13  12       1313.80       1372.77        81.79 o                         
   3  13  12        358.68        367.39        41.47 o                         
  -8  14  12       2014.51       1907.48        83.66 o                         
  -6  14  12       1855.52       1893.18       103.31 o                         
  -4  14  12        205.57        167.38        63.56 o                         
  -2  14  12        414.16        327.84        60.38 o                         
   0  14  12        628.03        594.17       107.46 o                         
  -5  15  12        212.87        105.34        71.97 o                         
  -3  15  12        198.91        156.59       103.57 o                         
 -15   1  13         50.75         48.04        39.38 o                         
 -13   1  13        203.94        203.57        38.69 o                         
 -11   1  13        314.71        255.10        28.29 o                         
  -9   1  13       1884.35       1918.30        64.25 o                         
  -7   1  13        849.05        883.17        34.96 o                         
  -5   1  13      15225.01      15106.81       224.98 o                         
  -3   1  13        922.12        946.09        25.17 o                         
  -1   1  13       4780.54       4646.15        67.92 o                         
   1   1  13       1181.64       1285.67        36.97 o                         
   3   1  13       1093.13        982.47        36.38 o                         
   5   1  13       1146.82       1188.12        46.46 o                         
   7   1  13        217.61        211.44        36.85 o                         
 -14   2  13        883.08       1005.65        60.14 o                         
 -12   2  13        155.64        100.51        36.37 o                         
 -10   2  13       2479.45       2557.58        72.04 o                         
  -8   2  13       1303.99       1342.54        52.44 o                         
  -6   2  13        412.69        366.70        20.55 o                         
  -4   2  13       2015.29       1965.93        47.11 o                         
  -2   2  13        536.68        518.06        25.18 o                         
   0   2  13       7288.62       7429.34       113.36 o                         
   2   2  13         44.84         75.01        18.14 o                         
   4   2  13       4654.62       5064.66       112.71 o                         
   6   2  13        210.91        221.04        37.38 o                         
   8   2  13        963.29       1126.71        79.66 o                         
 -15   3  13         24.94         18.95        43.16 o                         
 -13   3  13        530.00        554.13        43.04 o                         
 -11   3  13        109.38         93.33        23.49 o                         
  -9   3  13       6180.31       6160.34       116.79 o                         
  -7   3  13        405.02        420.82        20.51 o                         
  -5   3  13      14917.94      14576.94       300.06 o                         
  -3   3  13       1840.19       1758.92        55.27 o                         
  -1   3  13      10509.84      10437.41       145.91 o                         
   1   3  13       2603.20       2619.23        51.46 o                         
   3   3  13       2745.12       2663.95        66.74 o                         
   5   3  13       1703.04       1636.02        63.32 o                         
   7   3  13        806.20        682.36        46.64 o                         
 -14   4  13        387.40        317.62        47.00 o                         
 -12   4  13          8.78         29.42        29.24 o                         
 -10   4  13        491.69        593.56        38.41 o                         
  -8   4  13        245.36        216.48        27.46 o                         
  -6   4  13       1986.76       2012.90        63.96 o                         
  -4   4  13       1170.10       1042.80        45.47 o                         
  -2   4  13        748.13        681.21        38.17 o                         
   0   4  13       1381.81       1403.64        34.75 o                         
   2   4  13          3.08         -2.01        16.15 o                         
   4   4  13        852.23        884.40        40.34 o                         
   6   4  13        147.59        166.18        48.09 o                         
   8   4  13        275.71        356.07       110.85 o                         
 -15   5  13         26.37         -8.00        40.71 o                         
 -13   5  13         18.24         41.57        30.51 o                         
 -11   5  13        515.06        581.26        33.81 o                         
  -9   5  13         36.88         12.18        17.10 o                         
  -7   5  13        247.15        306.61        35.74 o                         
  -5   5  13        972.22        885.91        91.83 o                         
  -3   5  13        176.81        152.09        28.19 o                         
  -1   5  13        119.53         85.50        27.06 o                         
   1   5  13         76.20         57.14        17.17 o                         
   3   5  13          0.36         18.45        21.92 o                         
   5   5  13        201.26        214.43        39.27 o                         
   7   5  13         16.98        -17.07        40.86 o                         
 -14   6  13        168.91        124.17        43.42 o                         
 -12   6  13         33.00         67.37        30.15 o                         
 -10   6  13        262.98        224.38        28.63 o                         
  -8   6  13        313.34        332.25        29.20 o                         
  -6   6  13        325.80        303.08        42.03 o                         
  -4   6  13       1197.20       1167.73        70.49 o                         
  -2   6  13         28.89         52.48        26.03 o                         
   0   6  13       1466.89       1496.79        85.10 o                         
   2   6  13         16.29         13.68        19.67 o                         
   4   6  13       1267.79       1340.53        51.19 o                         
   6   6  13        362.15        257.78        36.73 o                         
 -13   7  13        347.43        405.18        50.46 o                         
 -11   7  13         85.77        115.75        35.21 o                         
  -9   7  13       2664.27       2656.91        78.60 o                         
  -7   7  13         93.56        106.85        32.57 o                         
  -5   7  13       5676.50       5812.45       253.48 o                         
  -3   7  13        844.58        822.93        58.07 o                         
  -1   7  13       5323.31       5372.81       190.81 o                         
   1   7  13       1620.33       1547.83        57.70 o                         
   3   7  13       1534.61       1508.44        56.32 o                         
   5   7  13       1293.30       1252.91        57.03 o                         
   7   7  13        406.28        369.35        67.20 o                         
 -14   8  13        602.26        137.51       600.22 o                         
 -12   8  13          6.95        -10.75        31.53 o                         
 -10   8  13        849.45        920.31        40.07 o                         
  -8   8  13        202.92        142.33        38.80 o                         
  -6   8  13       1795.93       1514.07        67.53 o                         
  -4   8  13       2036.56       1864.55        81.82 o                         
  -2   8  13        785.78        652.09        50.48 o                         
   0   8  13       1693.74       1886.19       106.00 o                         
   2   8  13          2.42         33.21        25.41 o                         
   4   8  13       2010.04       2119.39        62.81 o                         
   6   8  13        111.23         99.72        54.25 o                         
 -13   9  13        231.83        127.64        73.07 o                         
 -11   9  13        147.51        180.44        31.16 o                         
  -9   9  13        447.41        473.56        38.67 o                         
  -7   9  13        183.95        207.71        39.52 o                         
  -5   9  13       1634.67       1649.46        70.09 o                         
  -3   9  13         34.44         59.13        38.83 o                         
  -1   9  13        411.45        452.33        54.42 o                         
   1   9  13          5.27          2.42        39.53 o                         
   3   9  13        652.18        644.60        40.77 o                         
   5   9  13         16.15         54.04        36.53 o                         
 -12  10  13          7.15         13.12        64.74 o                         
 -10  10  13          6.41         29.72        29.47 o                         
  -8  10  13          0.47         34.05        38.00 o                         
  -6  10  13        121.22        145.01        38.46 o                         
  -4  10  13         32.69         77.67        35.58 o                         
  -2  10  13        212.69        309.10        41.06 o                         
   0  10  13         11.51         86.99        36.91 o                         
   2  10  13        153.03        162.57        27.10 o                         
   4  10  13         16.77         -0.79        28.25 o                         
 -11  11  13         48.73         46.83        43.49 o                         
  -9  11  13        184.79        172.46        33.73 o                         
  -7  11  13        141.63         83.16        37.29 o                         
  -5  11  13        669.57        721.28        93.15 o                         
  -3  11  13         51.63         58.07        54.47 o                         
  -1  11  13        752.11        679.44        59.63 o                         
   1  11  13        571.07        486.03        65.53 o                         
   3  11  13        102.90         72.58        63.86 o                         
 -10  12  13        412.66        412.21        58.01 o                         
  -8  12  13        338.49        400.07        47.62 o                         
  -6  12  13        289.46        280.33        78.54 o                         
  -4  12  13        482.18        573.91        83.21 o                         
  -2  12  13        414.81        401.24        38.91 o                         
   0  12  13       1074.29       1136.91       122.41 o                         
   2  12  13         33.86        -15.80        42.41 o                         
  -9  13  13        429.42        410.45        57.63 o                         
  -7  13  13         30.08          8.48        58.75 o                         
  -5  13  13        720.96        505.61        68.77 o                         
  -3  13  13         15.15         -0.66        86.89 o                         
  -1  13  13        855.57        918.15        64.33 o                         
   1  13  13         96.68         78.09        37.16 o                         
  -6  14  13        251.08        326.83        96.51 o                         
  -4  14  13         47.96        150.50       101.10 o                         
  -2  14  13        271.82        259.11        62.49 o                         
 -14   0  14         71.86         96.64        53.64 o                         
 -12   0  14       5203.04       5341.44       165.07 o                         
 -10   0  14       1232.39       1262.98        78.09 o                         
  -8   0  14        415.58        408.02        37.66 o                         
  -6   0  14          3.46         12.36        21.66 o                         
  -4   0  14       7454.75       7451.22       138.93 o                         
  -2   0  14        334.07        423.21        35.03 o                         
   0   0  14          5.39         22.35        21.45 o                         
   2   0  14       1494.31       1376.79        57.29 o                         
   4   0  14       1090.73       1045.91        70.70 o                         
   6   0  14         48.12         17.41        76.15 o                         
 -15   1  14         83.16        109.37        42.24 o                         
 -13   1  14        416.15        446.53        50.18 o                         
 -11   1  14       1032.34       1043.92        45.12 o                         
  -9   1  14        900.48       1017.96        41.29 o                         
  -7   1  14         31.22         37.93        15.96 o                         
  -5   1  14        795.23        769.10        25.06 o                         
  -3   1  14       1490.43       1508.36        32.77 o                         
  -1   1  14        625.75        649.26        23.49 o                         
   1   1  14        417.89        424.26        24.75 o                         
   3   1  14        942.89        998.89        53.61 o                         
   5   1  14        253.75        211.97        33.95 o                         
   7   1  14         15.94         22.73        71.66 o                         
 -14   2  14        129.05        109.68        40.30 o                         
 -12   2  14        527.90        538.93        43.05 o                         
 -10   2  14        642.16        677.78        32.43 o                         
  -8   2  14        135.05        127.77        22.28 o                         
  -6   2  14       1068.89       1029.12        32.46 o                         
  -4   2  14        596.08        616.80        20.98 o                         
  -2   2  14        834.47        840.74        25.98 o                         
   0   2  14       1007.26        998.72        29.18 o                         
   2   2  14        713.57        742.91        45.45 o                         
   4   2  14        168.11        201.39        28.74 o                         
   6   2  14         54.44         15.42        37.37 o                         
 -15   3  14         78.96         60.28        40.96 o                         
 -13   3  14         65.26          9.91        35.52 o                         
 -11   3  14        137.83        110.46        27.21 o                         
  -9   3  14       1195.57       1256.45        42.19 o                         
  -7   3  14       2944.29       2925.42        74.25 o                         
  -5   3  14        128.60         95.89        24.81 o                         
  -3   3  14        143.73         99.04        24.69 o                         
  -1   3  14        641.84        706.89        25.18 o                         
   1   3  14       1140.81       1143.10        37.35 o                         
   3   3  14         73.81         57.99        29.37 o                         
   5   3  14         50.85         11.90        33.38 o                         
   7   3  14        504.41        453.52        65.94 o                         
 -14   4  14        127.54         86.66        38.25 o                         
 -12   4  14       1089.28       1201.24        53.36 o                         
 -10   4  14        109.21        162.66        25.34 o                         
  -8   4  14       5517.94       5482.14       105.35 o                         
  -6   4  14       1290.65       1257.82        70.03 o                         
  -4   4  14        320.03        357.43        34.42 o                         
  -2   4  14       1091.23       1105.92        51.01 o                         
   0   4  14       2847.27       2813.85        78.21 o                         
   2   4  14         92.70         97.05        23.51 o                         
   4   4  14         26.43         15.96        22.99 o                         
   6   4  14        160.17        119.45        64.01 o                         
 -13   5  14         45.96         -6.44        39.23 o                         
 -11   5  14         50.73         34.85        16.95 o                         
  -9   5  14        235.46        202.13        24.41 o                         
  -7   5  14       1551.07       1470.12        81.02 o                         
  -5   5  14       1538.33       1547.69        65.55 o                         
  -3   5  14         57.80         52.64        25.67 o                         
  -1   5  14       1073.63       1046.13        59.97 o                         
   1   5  14        435.67        463.45        25.37 o                         
   3   5  14          0.40         -4.55        18.22 o                         
   5   5  14         86.86         59.56        42.84 o                         
 -14   6  14        184.46        189.31        44.53 o                         
 -12   6  14          2.04         11.93        32.52 o                         
 -10   6  14        169.25        176.49        24.90 o                         
  -8   6  14       1634.25       1570.23        90.78 o                         
  -6   6  14        482.47        504.84        46.98 o                         
  -4   6  14        420.27        409.49        56.29 o                         
  -2   6  14        721.62        693.00        48.02 o                         
   0   6  14         88.64         67.81        33.84 o                         
   2   6  14         29.02         19.40        30.20 o                         
   4   6  14        215.30        240.92        25.99 o                         
   6   6  14        502.00        610.52        45.07 o                         
 -13   7  14        241.85        273.71        44.48 o                         
 -11   7  14        150.65        163.44        27.88 o                         
  -9   7  14         11.66         13.48        23.87 o                         
  -7   7  14        101.32         89.46        32.47 o                         
  -5   7  14       1436.40       1534.52        67.70 o                         
  -3   7  14       2056.73       2075.55        76.06 o                         
  -1   7  14        234.69        257.77        37.91 o                         
   1   7  14          4.25         18.74        36.45 o                         
   3   7  14        618.02        614.15        36.43 o                         
   5   7  14        455.89        415.08        34.47 o                         
 -12   8  14       2168.41       2359.02        77.33 o                         
 -10   8  14        186.94        177.63        57.42 o                         
  -8   8  14        397.56        466.26        64.70 o                         
  -6   8  14        671.12        705.20        54.56 o                         
  -4   8  14       2876.20       3010.03       117.06 o                         
  -2   8  14        172.83        221.29        50.72 o                         
   0   8  14         64.69         87.24        37.28 o                         
   2   8  14        154.00        178.24        38.29 o                         
   4   8  14        289.53        234.25        29.75 o                         
 -11   9  14        320.13        285.82        43.59 o                         
  -9   9  14         45.27        -14.04        66.98 o                         
  -7   9  14         27.34         26.12        36.43 o                         
  -5   9  14        376.17        393.78        47.77 o                         
  -3   9  14       1481.78       1441.11        84.24 o                         
  -1   9  14         46.17         80.99        36.13 o                         
   1   9  14         57.12        -14.89        37.31 o                         
   3   9  14        594.55        635.36        36.90 o                         
 -10  10  14        234.84        285.16        29.89 o                         
  -8  10  14          2.21         22.21        38.84 o                         
  -6  10  14        251.96        230.43        42.76 o                         
  -4  10  14        802.19        671.47        82.94 o                         
  -2  10  14         56.74          4.72        35.55 o                         
   0  10  14        161.99        154.13        49.93 o                         
   2  10  14        456.33        374.38       112.64 o                         
  -9  11  14        639.18        644.34       123.67 o                         
  -7  11  14         51.41         26.53        57.59 o                         
  -5  11  14         13.58         16.70        60.06 o                         
  -3  11  14         46.92         32.97        71.79 o                         
  -1  11  14        285.28        237.86        45.89 o                         
   1  11  14        502.31        518.00        53.46 o                         
  -8  12  14        750.94        755.76        70.88 o                         
  -6  12  14         39.69         52.58        43.85 o                         
  -4  12  14         79.05         69.00        53.66 o                         
  -2  12  14        234.94        181.90        43.95 o                         
   0  12  14        684.79        673.56        54.35 o                         
  -7  13  14        799.56        870.25       111.16 o                         
  -5  13  14          2.56        -19.14        91.53 o                         
  -3  13  14         72.09        101.57        49.60 o                         
  -1  13  14        363.15        353.26        50.01 o                         
 -15   1  15         78.54         47.30        41.23 o                         
 -13   1  15        901.43       1012.08        71.26 o                         
 -11   1  15        374.63        357.44        40.81 o                         
  -9   1  15       2534.56       2494.72        58.35 o                         
  -7   1  15        204.38        146.53        19.91 o                         
  -5   1  15       1031.25       1083.14        29.23 o                         
  -3   1  15        329.05        286.61        17.57 o                         
  -1   1  15       1311.35       1275.27        37.66 o                         
   1   1  15         47.92         38.71        21.89 o                         
   3   1  15        577.21        537.80        33.92 o                         
   5   1  15         10.09         53.53        36.27 o                         
 -14   2  15       1029.16       1073.51        76.41 o                         
 -12   2  15         78.65         41.53        35.34 o                         
 -10   2  15       2403.57       2473.01        65.01 o                         
  -8   2  15        218.46        239.13        20.68 o                         
  -6   2  15       3048.60       2934.02        55.28 o                         
  -4   2  15       6201.66       6335.74       110.02 o                         
  -2   2  15       1817.06       1803.93        40.44 o                         
   0   2  15       3505.48       3701.41        60.58 o                         
   2   2  15        677.82        704.63        37.37 o                         
   4   2  15       1028.08       1122.71        50.23 o                         
   6   2  15        130.31        155.46        39.13 o                         
 -13   3  15       1808.67       1755.99        72.42 o                         
 -11   3  15        962.46        899.64        51.17 o                         
  -9   3  15       4723.03       4750.31        79.07 o                         
  -7   3  15        573.31        419.36        26.81 o                         
  -5   3  15       3631.19       3518.17        88.34 o                         
  -3   3  15         55.94         37.79        24.27 o                         
  -1   3  15       3146.96       3130.90        71.18 o                         
   1   3  15         12.27          2.68        17.11 o                         
   3   3  15       1346.72       1376.24        51.72 o                         
   5   3  15         14.89         39.05        31.30 o                         
 -14   4  15        291.98        278.29        43.60 o                         
 -12   4  15         80.96         62.08        30.90 o                         
 -10   4  15        958.16        900.26        61.02 o                         
  -8   4  15        635.56        623.89        37.94 o                         
  -6   4  15       1263.21       1171.18        57.35 o                         
  -4   4  15        118.90        122.58        27.78 o                         
  -2   4  15        490.27        495.15        40.57 o                         
   0   4  15        727.50        687.03        35.75 o                         
   2   4  15         73.83         95.82        31.64 o                         
   4   4  15         43.31         56.81        27.78 o                         
 -13   5  15          6.36        -10.73        31.81 o                         
 -11   5  15          4.48         16.96        23.64 o                         
  -9   5  15         25.87         27.10        20.04 o                         
  -7   5  15        200.98        173.77        34.59 o                         
  -5   5  15          4.26        -26.98        28.76 o                         
  -3   5  15        151.61        119.08        44.95 o                         
  -1   5  15         26.37         24.97        28.57 o                         
   1   5  15          2.03          7.99        27.38 o                         
   3   5  15         96.85         94.81        29.02 o                         
   5   5  15          4.37          1.12        29.52 o                         
 -12   6  15        111.04         81.33        29.25 o                         
 -10   6  15        845.48       1011.58        62.60 o                         
  -8   6  15        131.34        106.27        50.27 o                         
  -6   6  15       1524.17       1342.09        63.53 o                         
  -4   6  15        835.05        766.58        49.43 o                         
  -2   6  15        661.01        637.75        44.43 o                         
   0   6  15       1152.88       1012.62        69.90 o                         
   2   6  15        371.15        394.62        40.64 o                         
   4   6  15        428.28        508.19        35.86 o                         
 -13   7  15       1279.24       1317.37        76.83 o                         
 -11   7  15        912.26        847.40        54.38 o                         
  -9   7  15       2668.00       2890.24       113.14 o                         
  -7   7  15       1245.08       1154.26        78.08 o                         
  -5   7  15       3811.47       3766.60       122.01 o                         
  -3   7  15         13.78        -14.78        33.00 o                         
  -1   7  15       2400.12       2399.95        91.93 o                         
   1   7  15         12.97        -41.86        41.86 o                         
   3   7  15       1082.47       1020.68        45.36 o                         
 -12   8  15         99.98         97.78        30.02 o                         
 -10   8  15       1398.50       1243.16       123.83 o                         
  -8   8  15        159.42        166.57        43.44 o                         
  -6   8  15       1544.37       1420.57        75.89 o                         
  -4   8  15        796.32        850.93        65.32 o                         
  -2   8  15        711.81        700.13        56.91 o                         
   0   8  15        601.54        748.51        74.42 o                         
   2   8  15        337.79        291.27        57.10 o                         
   4   8  15        189.87        215.98        57.74 o                         
 -11   9  15         51.33         35.75        31.52 o                         
  -9   9  15        403.05        381.75        51.41 o                         
  -7   9  15         40.14         77.77        41.08 o                         
  -5   9  15        567.50        489.64        52.37 o                         
  -3   9  15         22.52        -14.59        33.85 o                         
  -1   9  15        147.92         73.13        40.33 o                         
   1   9  15          0.92         -9.93        40.37 o                         
   3   9  15         14.11        -50.10        93.09 o                         
 -10  10  15        134.44        164.76        51.49 o                         
  -8  10  15          0.28         17.60        41.18 o                         
  -6  10  15         42.02         39.79        69.98 o                         
  -4  10  15          0.02        -32.02        56.88 o                         
  -2  10  15        199.31        230.66        59.17 o                         
   0  10  15         96.01         91.95        47.72 o                         
   2  10  15         36.96         18.66        72.24 o                         
  -9  11  15        741.45        561.74       123.43 o                         
  -7  11  15        453.15        431.55        54.40 o                         
  -5  11  15        928.61        881.85        69.77 o                         
  -3  11  15        257.30        412.05        65.67 o                         
  -1  11  15       1028.93        936.57        67.53 o                         
   1  11  15          1.09         -7.24        78.15 o                         
  -6  12  15        605.63        618.19       107.23 o                         
  -4  12  15        176.25        148.35        46.77 o                         
  -2  12  15        338.42        370.50        86.61 o                         
 -14   0  16        613.11        649.54        76.02 o                         
 -12   0  16        504.34        474.09        79.93 o                         
 -10   0  16         71.06         99.72        51.69 o                         
  -8   0  16       6564.74       6093.07       163.54 o                         
  -6   0  16       2655.50       2638.06        96.35 o                         
  -4   0  16       1949.11       1787.72        81.10 o                         
  -2   0  16        858.84        813.95        38.57 o                         
   0   0  16       4533.17       4475.52       122.02 o                         
   2   0  16       3157.16       3090.72        99.96 o                         
   4   0  16          3.02        -18.12        47.11 o                         
 -13   1  16         79.52        104.30        35.10 o                         
 -11   1  16          8.27         27.79        28.38 o                         
  -9   1  16       1577.17       1511.80        49.98 o                         
  -7   1  16       3337.16       3080.87        55.79 o                         
  -5   1  16        149.26        176.61        23.08 o                         
  -3   1  16        324.89        307.68        28.07 o                         
  -1   1  16        129.09        101.11        16.65 o                         
   1   1  16       2189.48       2331.99        56.78 o                         
   3   1  16        672.75        684.70        40.12 o                         
   5   1  16        190.01        243.99        37.19 o                         
 -14   2  16        145.98        104.55        39.11 o                         
 -12   2  16         14.96         29.61        31.07 o                         
 -10   2  16        131.99         76.96        27.72 o                         
  -8   2  16       1127.76       1007.68        32.53 o                         
  -6   2  16       1030.00        973.72        43.15 o                         
  -4   2  16         96.86         62.26        17.22 o                         
  -2   2  16         72.63         54.61        26.60 o                         
   0   2  16        655.93        661.20        36.98 o                         
   2   2  16        618.68        638.54        36.19 o                         
   4   2  16         41.84         15.94        31.03 o                         
 -13   3  16        369.35        225.10        42.27 o                         
 -11   3  16        304.01        329.11        39.37 o                         
  -9   3  16         45.74         84.64        25.78 o                         
  -7   3  16         27.13          6.90        29.00 o                         
  -5   3  16        986.89        886.75        50.70 o                         
  -3   3  16       1228.34       1127.38        53.28 o                         
  -1   3  16        606.28        648.43        33.45 o                         
   1   3  16         60.27         75.89        25.29 o                         
   3   3  16         24.30          7.20        45.43 o                         
 -12   4  16       1563.66       1585.81        91.83 o                         
 -10   4  16       1330.86       1308.17        76.92 o                         
  -8   4  16        455.51        376.67        47.48 o                         
  -6   4  16        169.47        138.11        52.85 o                         
  -4   4  16       5455.01       5000.19       131.77 o                         
  -2   4  16       2689.65       2468.38        79.84 o                         
   0   4  16        321.48        223.95        29.38 o                         
   2   4  16        367.92        380.03        31.78 o                         
   4   4  16        222.36        178.16        40.11 o                         
 -13   5  16        936.10        972.97        84.95 o                         
 -11   5  16        582.91        558.30        44.25 o                         
  -9   5  16         41.12          1.14        67.73 o                         
  -7   5  16        382.92        333.37        50.03 o                         
  -5   5  16        350.07        256.37        51.42 o                         
  -3   5  16       3351.39       3271.44        97.55 o                         
  -1   5  16        547.61        671.81        74.21 o                         
   1   5  16        619.01        694.60        36.42 o                         
   3   5  16         14.82        -14.13        29.54 o                         
 -12   6  16        842.55        818.02        46.84 o                         
 -10   6  16        626.50        637.67        48.35 o                         
  -8   6  16        347.82        321.80        48.82 o                         
  -6   6  16          0.40        -27.58        36.58 o                         
  -4   6  16       4382.35       3997.96       118.74 o                         
  -2   6  16       1733.05       1797.67        99.95 o                         
   0   6  16         65.03         53.77        38.26 o                         
   2   6  16        129.47         65.30        74.57 o                         
 -11   7  16        395.43        243.29        34.23 o                         
  -9   7  16        139.17         35.38        41.36 o                         
  -7   7  16          1.63         -0.73        37.58 o                         
  -5   7  16        267.24        247.97        66.11 o                         
  -3   7  16        814.88        917.68        97.11 o                         
  -1   7  16         75.95         81.05        38.59 o                         
   1   7  16          1.84        -41.07        51.33 o                         
   3   7  16        132.10        108.55        45.02 o                         
 -10   8  16          8.75        -11.25        42.55 o                         
  -8   8  16        318.91        274.46        50.27 o                         
  -6   8  16       1186.68       1237.18        73.39 o                         
  -4   8  16         43.30        -10.92        42.37 o                         
  -2   8  16          2.80          6.80        37.49 o                         
   0   8  16        397.28        416.35        52.59 o                         
   2   8  16        571.32        510.87        70.38 o                         
  -9   9  16        433.24        290.46        54.98 o                         
  -7   9  16       1203.77       1315.13        76.58 o                         
  -5   9  16        168.20        193.06        58.70 o                         
  -3   9  16        181.26        205.75        44.21 o                         
  -1   9  16         32.97         55.79       105.89 o                         
   1   9  16       1240.72       1353.54        90.99 o                         
  -8  10  16       1580.29       1467.51        92.72 o                         
  -6  10  16        422.39        381.97        54.93 o                         
  -4  10  16        276.27        199.21        72.70 o                         
  -2  10  16         62.75         77.24       100.50 o                         
   0  10  16        856.31        783.11        76.32 o                         
  -7  11  16        730.78        564.33        72.15 o                         
  -5  11  16         10.47        -13.72       134.05 o                         
  -3  11  16        229.19        202.91       155.36 o                         
 -13   1  17         10.33         32.77        34.33 o                         
 -11   1  17        709.26        811.61        50.70 o                         
  -9   1  17          1.36        -13.25        20.38 o                         
  -7   1  17        541.13        531.47        23.97 o                         
  -5   1  17          9.26         -7.30        16.19 o                         
  -3   1  17         40.57         52.98        23.28 o                         
  -1   1  17         24.42         23.61        18.56 o                         
   1   1  17         89.49         68.63        24.59 o                         
   3   1  17         19.30          2.76        29.59 o                         
 -12   2  17          2.51         12.98        34.76 o                         
 -10   2  17         34.08         30.83        22.82 o                         
  -8   2  17         17.29          6.45        26.91 o                         
  -6   2  17         85.70         93.00        17.77 o                         
  -4   2  17         69.71         66.73        26.86 o                         
  -2   2  17        137.38        117.67        41.74 o                         
   0   2  17        239.00        183.07        29.29 o                         
   2   2  17          3.54          6.59        26.22 o                         
 -13   3  17         25.64         32.00        38.78 o                         
 -11   3  17        533.48        450.63        42.38 o                         
  -9   3  17         11.07         25.85        27.23 o                         
  -7   3  17        167.29        135.13        33.55 o                         
  -5   3  17          2.30         -1.01        29.94 o                         
  -3   3  17        325.65        238.27        42.95 o                         
  -1   3  17         58.49         52.01        40.50 o                         
   1   3  17         99.97         68.77        25.15 o                         
   3   3  17         82.74         84.66        29.86 o                         
 -12   4  17          5.96         48.45        30.74 o                         
 -10   4  17          4.25         -3.44        27.62 o                         
  -8   4  17        129.55        132.27        39.82 o                         
  -6   4  17          7.51         31.20        31.18 o                         
  -4   4  17         34.89         73.75        31.48 o                         
  -2   4  17        126.53         65.55        31.70 o                         
   0   4  17          1.97         12.45        35.59 o                         
   2   4  17          8.84          8.26        40.26 o                         
 -11   5  17        496.08        568.85        41.42 o                         
  -9   5  17          2.25         30.41        40.96 o                         
  -7   5  17        235.05        254.15        43.69 o                         
  -5   5  17         43.11         -7.60        33.00 o                         
  -3   5  17         15.32         15.67        34.59 o                         
  -1   5  17          2.20         71.26        62.09 o                         
   1   5  17         63.39         44.17        63.00 o                         
 -12   6  17         23.04          0.18        32.94 o                         
 -10   6  17         27.85         -8.93        40.03 o                         
  -8   6  17         32.78         88.38        42.23 o                         
  -6   6  17        582.52        632.41        55.18 o                         
  -4   6  17        121.69        104.23        39.33 o                         
  -2   6  17        124.51        135.88        41.11 o                         
   0   6  17         76.44         80.52        45.85 o                         
   2   6  17         82.94        104.79        52.55 o                         
 -11   7  17        336.85        280.25        66.27 o                         
  -9   7  17         32.27        -41.01        41.01 o                         
  -7   7  17        169.52        168.43        67.54 o                         
  -5   7  17          5.11          1.75        47.41 o                         
  -3   7  17        228.93        161.02        42.92 o                         
  -1   7  17         40.27         62.85        89.43 o                         
   1   7  17        179.65        170.57        74.16 o                         
 -10   8  17         15.63         15.33        47.72 o                         
  -8   8  17         57.35         71.17        47.35 o                         
  -6   8  17         11.79        -26.85        67.71 o                         
  -4   8  17        112.37        187.75        66.72 o                         
  -2   8  17          2.97         30.11        94.54 o                         
   0   8  17         28.06          9.39       141.05 o                         
  -9   9  17          0.04        -16.68        46.73 o                         
  -7   9  17          6.01         50.29        57.96 o                         
  -5   9  17         34.48         32.90        43.78 o                         
  -3   9  17         24.26       1185.48       734.61 o                         
  -1   9  17        140.60        206.21        51.05 o                         
  -6  10  17        300.99        297.98       121.32 o                         
  -4  10  17        108.55         51.15        45.29 o                         
 -12   0  18        769.09        664.86        98.43 o                         
 -10   0  18        368.89        318.67        47.10 o                         
  -8   0  18       4566.89       4447.66       154.12 o                         
  -6   0  18        185.98        198.96        26.60 o                         
  -4   0  18        760.41        789.38        55.09 o                         
  -2   0  18          0.71        -21.80        22.91 o                         
   0   0  18       1281.54       1290.47       126.26 o                         
   2   0  18        208.00        187.29        45.89 o                         
 -11   1  18         34.37         49.07        30.87 o                         
  -9   1  18       1026.01        980.05        36.75 o                         
  -7   1  18       1423.01       1457.14        43.24 o                         
  -5   1  18          3.80         10.69        18.89 o                         
  -3   1  18        225.71        260.83        25.60 o                         
  -1   1  18        513.58        464.54        33.98 o                         
   1   1  18       1246.73       1305.61        50.50 o                         
 -12   2  18          0.07          4.13        28.79 o                         
 -10   2  18        232.40        227.17        33.09 o                         
  -8   2  18        625.12        628.42        36.97 o                         
  -6   2  18        383.76        333.01        39.49 o                         
  -4   2  18         70.62         88.32        31.82 o                         
  -2   2  18        139.23        160.63        38.90 o                         
   0   2  18        240.62        238.14        26.74 o                         
   2   2  18        150.55        164.52        32.82 o                         
 -11   3  18        330.49        300.21        41.04 o                         
  -9   3  18          3.03         24.53        27.34 o                         
  -7   3  18          5.90          1.07        35.59 o                         
  -5   3  18        458.63        460.26        40.78 o                         
  -3   3  18        689.68        688.60        62.77 o                         
  -1   3  18         38.37         23.54        34.55 o                         
   1   3  18         39.02         36.21        25.12 o                         
 -10   4  18          4.07        -29.31        51.50 o                         
  -8   4  18        922.28        845.62        86.72 o                         
  -6   4  18        278.23        172.69        40.69 o                         
  -4   4  18       2158.46       2084.90        83.98 o                         
  -2   4  18        214.89        249.83        54.20 o                         
   0   4  18        107.00         64.98        49.62 o                         
 -11   5  18        586.36        658.07        72.35 o                         
  -9   5  18        107.58         22.85        45.48 o                         
  -7   5  18         31.53         29.45        39.49 o                         
  -5   5  18        784.58        572.29        52.13 o                         
  -3   5  18       2315.59       2306.22        94.02 o                         
  -1   5  18          3.54        -44.28        44.28 o                         
   1   5  18        164.03        313.36       549.09 o                         
 -10   6  18         15.14        -43.68        47.63 o                         
  -8   6  18        178.56        126.75        52.40 o                         
  -6   6  18         20.94        -32.26        38.00 o                         
  -4   6  18        740.86        691.96        58.37 o                         
  -2   6  18        291.45        239.70       118.98 o                         
   0   6  18         12.22         43.36        44.04 o                         
  -9   7  18        104.38        101.92        72.53 o                         
  -7   7  18         45.21         51.97        51.16 o                         
  -5   7  18        260.87        242.98        66.87 o                         
  -3   7  18         15.17        -35.60        91.39 o                         
  -1   7  18         70.11         55.50        88.27 o                         
  -8   8  18        835.23        894.44       151.60 o                         
  -6   8  18         13.21        -19.34        80.86 o                         
  -4   8  18         30.65         37.49        71.95 o                         
  -2   8  18        310.80       -690.96       690.96 o                         
 -11   1  19        203.04        210.62        44.27 o                         
  -9   1  19        254.63        258.66        38.14 o                         
  -7   1  19        104.38         56.81        25.53 o                         
  -5   1  19        464.44        502.31        27.80 o                         
  -3   1  19        141.84        141.43        24.20 o                         
  -1   1  19        240.47        254.51        28.84 o                         
 -10   2  19         49.65         48.43        30.57 o                         
  -8   2  19          5.30          2.75        34.00 o                         
  -6   2  19        841.93        762.03        52.36 o                         
  -4   2  19         89.34        125.51        34.87 o                         
  -2   2  19        609.61        630.13        57.90 o                         
   0   2  19        198.62        325.21        45.34 o                         
  -9   3  19        538.77        638.21       120.52 o                         
  -7   3  19        515.41        392.28        47.82 o                         
  -5   3  19        500.55        544.12        64.35 o                         
  -3   3  19        275.97        199.97        41.58 o                         
  -1   3  19        605.26        539.37        52.57 o                         
 -10   4  19        213.90        231.61        52.77 o                         
  -8   4  19          8.76         41.78        47.37 o                         
  -6   4  19        473.98        415.77        57.80 o                         
  -4   4  19         45.69        -16.85        38.45 o                         
  -2   4  19        217.02        217.80        44.72 o                         
  -9   5  19         20.07         19.26        66.29 o                         
  -7   5  19         16.81        -54.56        87.25 o                         
  -5   5  19         16.72         21.89        41.03 o                         
  -3   5  19         26.90         40.01        78.35 o                         
  -8   6  19          0.12        -21.52        68.58 o                         
  -6   6  19        240.04        244.03       137.37 o                         
  -4   6  19          4.49        -21.21        81.76 o                         
  -8   0  20         66.90         75.70        45.18 o                         
  -6   0  20         29.33         36.84        35.86 o                         
  -4   0  20        275.98        271.80        49.42 o                         
  -7   1  20        134.57        103.61        34.51 o                         
  -5   1  20          6.50         16.71        29.59 o                         
  -3   1  20        147.00        177.49        44.35 o                         
  -8   2  20         61.47         32.25        41.46 o                         
  -6   2  20         34.25         24.25        41.88 o                         
  -4   2  20        161.16         86.36        36.53 o                         
  -7   3  20         63.32         96.75        45.05 o                         
  -5   3  20        390.94        457.94        52.04 o                         
                                                                                
